# Supplementary material for: Subtype-Stratified Consensus Gene Signatures: Bridging Tumor Cell Biology, Immune Microenvironment, and Clinical Prognosis in Breast Cancer
Source: Int J Mol Sci. 2026 Mar 31;27(7):3162. doi: 10.3390/ijms27073162 (PMC13072871; doi:10.3390/ijms27073162)
Supplement: Supplementary file 1 [file ijms-27-03162-s001.zip]

Archive with 6 entries (6 files):
- Supplementary Figures-final.pdf
- Supplementary Table S1.gene.logrank.xlsx
- Supplementary Table S2.gene.intersect.xlsx
- Supplementary Table S3.evaluation.xlsx
- Supplementary Table S4.function_BRCA_intersect3.xlsx
- figure&table legend.pdf
