# Supplementary material for: Subtype-Stratified Consensus Gene Signatures: Bridging Tumor Cell Biology, Immune Microenvironment, and Clinical Prognosis in Breast Cancer
Source: Int J Mol Sci. 2026 Mar 31;27(7):3162. doi: 10.3390/ijms27073162 (PMC13072871; doi:10.3390/ijms27073162)
Supplement: Supplementary file 1 [file ijms-27-03162-s001.zip › Supplementary Table S1.gene.logrank.xlsx]

## Sheet: TCGA
database	gene	variable	grouplevel	eventype	pval	mediantimehigh	mediantimelow	coef	coxP	favorable	padj
TCGA	TSPAN6	total	total	OS	0.00192	0.945	0.834	-0.00658223419763333	0.535983794592097	TRUE	0.0168302
TCGA	TSPAN6	PAM50	LumA	OS	0.00934	0.965	0.851	0.00460490024400602	0.764943558219593	TRUE	0.0468586
TCGA	TSPAN6	PAM50	LumB	OS	0.188	0.909	0.937	0.00301206187270298	0.93709334386182	FALSE	0.215837
TCGA	TSPAN6	PAM50	Her2	OS	0.0478	0.912	0.762	-0.0508707941048522	0.260190856591148	TRUE	0.115137
TCGA	TSPAN6	PAM50	Basal	OS	0.2	0.877	0.963	-0.00583499904153525	0.807746460558975	FALSE	0.225473
TCGA	TSPAN6	PAM50	Normal	OS	0.0063	0.848	1	0.0762621527691678	0.165778652843035	FALSE	0.0748455
TCGA	TNMD	total	total	OS	0.0393	0.946	0.896	-0.0631749682265423	0.511187484474275	TRUE	0.0763091
TCGA	TNMD	PAM50	LumA	OS	0.191	0.977	0.912	0.00697132238891004	0.948797406067028	TRUE	0.213384
TCGA	TNMD	PAM50	LumB	OS	0.00206	0.971	0.896	-0.656979150624306	0.379519727011927	TRUE	0.0219797
TCGA	TNMD	PAM50	Her2	OS	0.0158	0.806	0.933	1.48093036252692	0.0224821713132531	FALSE	0.0753797
TCGA	TNMD	PAM50	Basal	OS	0.236	0.872	0.974	-0.0222089753437106	0.817471330387169	FALSE	0.25434
TCGA	TNMD	PAM50	Normal	OS	0.00255	0.926	1	-3.48931533988594	0.139704510017238	FALSE	0.0508538
TCGA	DPM1	total	total	OS	0.0178	0.918	0.963	0.000412695559521311	0.92761853253991	FALSE	0.0501447
TCGA	DPM1	PAM50	LumA	OS	0.0173	0.951	0.968	0.00406878328862412	0.626850931879182	FALSE	0.060328
TCGA	DPM1	PAM50	LumB	OS	0.0999	0.957	0.928	-0.0100859358919832	0.276230392079721	TRUE	0.145946
TCGA	DPM1	PAM50	Her2	OS	0.272	0.776	0.885	-0.0107938558288646	0.475805970953042	FALSE	0.287502
TCGA	DPM1	PAM50	Basal	OS	0.14	0.871	0.919	0.00422492129701566	0.706304790265834	FALSE	0.179552
TCGA	DPM1	PAM50	Normal	OS	0.0664	0.922	0.857	-0.0421301293952168	0.444927138951334	TRUE	0.169933
TCGA	SCYL3	total	total	OS	0.29	0.946	0.925	-0.00758682305726786	0.836836644367709	TRUE	0.295904
TCGA	SCYL3	PAM50	LumA	OS	0.222	0.967	0.956	0.0167141266657272	0.757205299854109	TRUE	0.239063
TCGA	SCYL3	PAM50	LumB	OS	0.182	0.926	1	-0.00279878025728652	0.975176770344552	FALSE	0.211322
TCGA	SCYL3	PAM50	Her2	OS	0.00115	0.677	0.944	0.143457780383728	0.0426815327065949	FALSE	0.0253292
TCGA	SCYL3	PAM50	Basal	OS	0.0139	0.898	0.852	-0.149023048180573	0.223670048974728	TRUE	0.0639164
TCGA	SCYL3	PAM50	Normal	OS	0.272	0.923	0.952	-0.126113069684836	0.704121558672084	FALSE	0.296416
TCGA	C1orf112	total	total	OS	0.0342	0.926	0.947	-0.0159320481408551	0.697542875653142	FALSE	0.0707475
TCGA	C1orf112	PAM50	LumA	OS	0.116	0.97	0.953	0.0503272040245605	0.707922742914259	TRUE	0.154007
TCGA	C1orf112	PAM50	LumB	OS	0.27	0.922	1	-0.0800097350694611	0.320787545230372	FALSE	0.283302
TCGA	C1orf112	PAM50	Her2	OS	0.00449	0.767	0.952	0.191497321732237	0.286761023000404	FALSE	0.0456932
TCGA	C1orf112	PAM50	Basal	OS	0.045	0.895	0.886	-0.10055468209646	0.322682157633072	TRUE	0.10283
TCGA	C1orf112	PAM50	Normal	OS	0.044	0.667	1	0.646844144232734	0.28019310093634	FALSE	0.148927
TCGA	FGR	total	total	OS	0.0251	0.952	0.934	-0.0911175103421138	0.0245784365369292	TRUE	0.0598096
TCGA	FGR	PAM50	LumA	OS	0.151	0.97	0.944	-0.038909120800395	0.504067476535381	TRUE	0.18168
TCGA	FGR	PAM50	LumB	OS	0.0983	0.951	0.912	-0.144882543121231	0.14080091315668	TRUE	0.144945
TCGA	FGR	PAM50	Her2	OS	0.0216	1	0.795	-0.346282428558711	0.0748498753772246	TRUE	0.0849642
TCGA	FGR	PAM50	Basal	OS	0.065	0.929	0.886	-0.113715485925031	0.175869722003994	TRUE	0.12188
TCGA	FGR	PAM50	Normal	OS	0.313	0.938	0.941	-0.0785511018850545	0.532698054261382	FALSE	0.327713
TCGA	CFH	total	total	OS	0.0352	0.91	0.941	0.0182095869790364	0.163830772477314	FALSE	0.0719494
TCGA	CFH	PAM50	LumA	OS	0.00218	0.904	0.967	0.037347941512175	0.123330483507419	FALSE	0.0268067
TCGA	CFH	PAM50	LumB	OS	0.0921	0.907	0.966	0.0181858606706736	0.63742902142258	FALSE	0.140208
TCGA	CFH	PAM50	Her2	OS	0.0184	1	0.812	-0.12548583300126	0.119991483430456	TRUE	0.0795843
TCGA	CFH	PAM50	Basal	OS	0.17	0.682	0.915	0.00440147264155763	0.87797219280935	FALSE	0.201975
TCGA	CFH	PAM50	Normal	OS	0.164	0.928	1	-0.00119312394052	0.986374747231017	FALSE	0.226111
TCGA	FUCA2	total	total	OS	0.0139	0.863	0.944	0.0156326197343049	0.0179790716940994	FALSE	0.0440296
TCGA	FUCA2	PAM50	LumA	OS	0.156	0.91	0.965	0.00353259608856657	0.817888556661401	FALSE	0.185486
TCGA	FUCA2	PAM50	LumB	OS	0.107	0.917	0.937	0.0128126311760622	0.224411805230235	FALSE	0.151699
TCGA	FUCA2	PAM50	Her2	OS	0.168	0.828	0.834	0.00488804006747782	0.784298168328525	FALSE	0.204762
TCGA	FUCA2	PAM50	Basal	OS	0.146	0.857	0.929	0.0049855969387936	0.782093356800173	FALSE	0.183815
TCGA	FUCA2	PAM50	Normal	OS	0.0657	0.91	1	0.0442399805585102	0.536756296863292	FALSE	0.169175
TCGA	GCLC	total	total	OS	0.0386	0.937	0.935	0.050410785608533	0.0248305620999393	TRUE	0.0755526
TCGA	GCLC	PAM50	LumA	OS	0.0321	0.956	0.981	0.0686849529233171	0.0333628130702488	FALSE	0.0792011
TCGA	GCLC	PAM50	LumB	OS	0.0184	0.774	0.957	0.0701605135736001	0.0835936580760178	FALSE	0.0636406
TCGA	GCLC	PAM50	Her2	OS	0.221	0.923	0.833	-0.119098060191237	0.38468509324931	TRUE	0.24605
TCGA	GCLC	PAM50	Basal	OS	0.358	0.895	0.891	0.030012483905253	0.64132065676697	TRUE	0.361801
TCGA	GCLC	PAM50	Normal	OS	0.00424	1	0.933	0.394765267508131	0.0140159103420584	TRUE	0.0628314
TCGA	NFYA	total	total	OS	0.321	0.922	0.942	0.00426856254139631	0.340198186778026	FALSE	0.324768
TCGA	NFYA	PAM50	LumA	OS	0.00235	0.955	0.962	0.0469262596354237	0.0366604402570305	FALSE	0.0277045
TCGA	NFYA	PAM50	LumB	OS	0.0617	0.877	0.956	-0.0133221109130455	0.680468666006513	FALSE	0.113495
TCGA	NFYA	PAM50	Her2	OS	0.0636	0.96	0.797	-0.032619650845472	0.477159525691133	TRUE	0.128281
TCGA	NFYA	PAM50	Basal	OS	0.0695	1	0.871	0.00236382098616356	0.665005170886524	TRUE	0.12541
TCGA	NFYA	PAM50	Normal	OS	0.00646	0.75	0.962	0.00770881847364323	0.693221121885738	FALSE	0.0748455
TCGA	STPG1	total	total	OS	0.0261	0.946	0.922	-0.0513684864130445	0.74434697894357	TRUE	0.0611207
TCGA	STPG1	PAM50	LumA	OS	0.0412	0.975	0.901	-0.165246853860472	0.556330239525409	TRUE	0.0890206
TCGA	STPG1	PAM50	LumB	OS	0.0572	0.923	1	0.0177288976283881	0.959192411187627	FALSE	0.109041
TCGA	STPG1	PAM50	Her2	OS	0.095	0.858	0.807	-0.276485483231689	0.608224773445119	TRUE	0.152091
TCGA	STPG1	PAM50	Basal	OS	0.037	0.854	0.902	0.162238438568073	0.496621421496397	FALSE	0.0947437
TCGA	STPG1	PAM50	Normal	OS	0.1	0.938	0.941	-0.239772124258531	0.8511367552981	FALSE	0.188465
TCGA	NIPAL3	total	total	OS	0.105	0.938	0.936	0.00906988473938554	0.707693678825894	TRUE	0.136366
TCGA	NIPAL3	PAM50	LumA	OS	0.039	0.932	0.962	0.0447549981368427	0.222523268845415	FALSE	0.0866925
TCGA	NIPAL3	PAM50	LumB	OS	0.083	0.919	0.945	-0.0245215428543823	0.660983344306061	FALSE	0.132062
TCGA	NIPAL3	PAM50	Her2	OS	0.00971	0.726	0.906	0.194240635905108	0.107242498281918	FALSE	0.0615505
TCGA	NIPAL3	PAM50	Basal	OS	0.124	0.883	0.898	0.00857457037133526	0.854381585801153	FALSE	0.167369
TCGA	NIPAL3	PAM50	Normal	OS	0.159	1	0.884	-0.0301944960661564	0.822369736987355	TRUE	0.226111
TCGA	LAS1L	total	total	OS	0.0956	0.915	0.946	0.00212557653858837	0.909941732173719	FALSE	0.128575
TCGA	LAS1L	PAM50	LumA	OS	0.125	0.914	0.963	0.0193852166103971	0.696840263949698	FALSE	0.161229
TCGA	LAS1L	PAM50	LumB	OS	0.042	0.909	1	0.00366179741838447	0.888248283670769	FALSE	0.0935029
TCGA	LAS1L	PAM50	Her2	OS	0.0248	0.767	0.969	0.0696230003313899	0.264677638592237	FALSE	0.0898085
TCGA	LAS1L	PAM50	Basal	OS	0.272	0.947	0.884	-0.00583549049261674	0.879684750402725	TRUE	0.284752
TCGA	LAS1L	PAM50	Normal	OS	0.0504	0.938	0.938	-0.35336627602183	0.120534909132085	FALSE	0.154708
TCGA	ENPP4	total	total	OS	0.178	0.936	0.936	0.000577053855678576	0.958242319430114	FALSE	0.197075
TCGA	ENPP4	PAM50	LumA	OS	0.0145	0.94	0.968	0.0173322814637957	0.307179321377269	FALSE	0.0558459
TCGA	ENPP4	PAM50	LumB	OS	0.0047	0.948	0.778	-0.0281548412448845	0.467158469063332	TRUE	0.0331623
TCGA	ENPP4	PAM50	Her2	OS	0.0127	0.804	1	0.136648254006647	0.104072111754566	FALSE	0.0686768
TCGA	ENPP4	PAM50	Basal	OS	0.188	0.845	0.903	0.0294583457219743	0.586988722885624	FALSE	0.215777
TCGA	ENPP4	PAM50	Normal	OS	0.0494	0.667	0.97	-0.00528176962934108	0.850744704838388	FALSE	0.153802
TCGA	SEMA3F	total	total	OS	0.043	0.953	0.925	-0.0120845797798488	0.0721293308646778	TRUE	0.0802032
TCGA	SEMA3F	PAM50	LumA	OS	0.154	0.962	0.946	-0.00503516200194506	0.649062949946288	TRUE	0.183983
TCGA	SEMA3F	PAM50	LumB	OS	0.00488	0.976	0.887	-0.0261744010569813	0.0976174836487391	TRUE	0.0337623
TCGA	SEMA3F	PAM50	Her2	OS	0.00251	0.727	0.878	0.00993625523968868	0.653365062777848	FALSE	0.0353042
TCGA	SEMA3F	PAM50	Basal	OS	0.0983	0.94	0.884	-0.0470464469631866	0.227689292795683	TRUE	0.148222
TCGA	SEMA3F	PAM50	Normal	OS	0.0696	0.866	1	-0.0061120096547088	0.879457796697712	FALSE	0.171703
TCGA	CFTR	total	total	OS	0.00531	0.948	0.896	-0.0361436581458334	0.776743278455879	TRUE	0.0278527
TCGA	CFTR	PAM50	LumA	OS	0.0701	0.976	0.931	-0.194450401730846	0.64084731207095	TRUE	0.115978
TCGA	CFTR	PAM50	LumB	OS	0.0036	0.963	0.791	-1.19856523139945	0.475022583713471	TRUE	0.0291532
TCGA	CFTR	PAM50	Her2	OS	0.108	0.933	0.829	-0.122958575824063	0.650621931522748	TRUE	0.160734
TCGA	CFTR	PAM50	Basal	OS	0.0834	0.907	0.879	0.129371608073635	0.434732187995649	TRUE	0.136571
TCGA	CFTR	PAM50	Normal	OS	0.27	0.918	1	-0.28171461222929	0.795668443899966	FALSE	0.294663
TCGA	ANKIB1	total	total	OS	0.0754	0.935	0.945	0.00526796911490005	0.72947532816162	FALSE	0.11119
TCGA	ANKIB1	PAM50	LumA	OS	0.00456	0.955	0.984	0.0380627803211466	0.14164696876737	FALSE	0.0354916
TCGA	ANKIB1	PAM50	LumB	OS	0.0677	0.941	0.933	-0.0229550757413254	0.542334833958175	TRUE	0.118597
TCGA	ANKIB1	PAM50	Her2	OS	0.0613	0.829	1	0.00620802843157942	0.897791860906573	FALSE	0.126425
TCGA	ANKIB1	PAM50	Basal	OS	0.0773	0.893	0.891	-0.0103327284458875	0.725233451436409	TRUE	0.132271
TCGA	ANKIB1	PAM50	Normal	OS	0.0275	1	0.888	-0.0799336754050848	0.472346805375631	TRUE	0.128208
TCGA	CYP51A1	total	total	OS	0.0701	0.881	0.943	0.140599430584122	0.131767977963247	FALSE	0.106611
TCGA	CYP51A1	PAM50	LumA	OS	0.101	0.876	0.969	0.112798460525488	0.461839951414431	FALSE	0.141898
TCGA	CYP51A1	PAM50	LumB	OS	0.184	1	0.921	-0.169063605544355	0.421570684845065	TRUE	0.212842
TCGA	CYP51A1	PAM50	Her2	OS	0.00749	0.625	0.885	0.435244309468514	0.0181801606908213	FALSE	0.0562839
TCGA	CYP51A1	PAM50	Basal	OS	0.0897	0.947	0.87	0.161092664654063	0.57206375270852	TRUE	0.141641
TCGA	CYP51A1	PAM50	Normal	OS	0.0126	1	0.931	0.201709653823042	0.541920381921713	TRUE	0.0980509
TCGA	KRIT1	total	total	OS	0.0891	0.946	0.918	-0.00638578767546296	0.856217378837332	TRUE	0.12303
TCGA	KRIT1	PAM50	LumA	OS	0.0211	0.955	0.963	0.101756290357185	0.0345643166906126	FALSE	0.065672
TCGA	KRIT1	PAM50	LumB	OS	0.0208	0.979	0.898	-0.135060322333306	0.0885926937516082	TRUE	0.0676417
TCGA	KRIT1	PAM50	Her2	OS	0.0974	0.832	0.909	0.0308325039313928	0.815528764266141	FALSE	0.153735
TCGA	KRIT1	PAM50	Basal	OS	0.0114	0.915	0.835	-0.0484834548948967	0.524438134810527	TRUE	0.0587849
TCGA	KRIT1	PAM50	Normal	OS	0.0131	1	0.851	-0.279798742863171	0.276217607556206	TRUE	0.0992182
TCGA	RAD52	total	total	OS	0.393	0.94	0.919	0.0198959317054573	0.792228807808425	TRUE	0.393996
TCGA	RAD52	PAM50	LumA	OS	0.0172	0.955	0.971	0.146670162461183	0.244681012506066	FALSE	0.0601986
TCGA	RAD52	PAM50	LumB	OS	0.189	1	0.924	-0.192756716048665	0.361243734782553	TRUE	0.216598
TCGA	RAD52	PAM50	Her2	OS	0.00717	0.629	0.877	0.753596757846904	0.0269157771422998	FALSE	0.0551971
TCGA	RAD52	PAM50	Basal	OS	0.00917	0.932	0.771	0.0496080671689088	0.662935882182484	TRUE	0.0536313
TCGA	RAD52	PAM50	Normal	OS	0.00274	1	0.865	-0.942425241762218	0.150840693574477	TRUE	0.0513821
TCGA	BAD	total	total	OS	0.0947	0.938	0.917	-0.007285371876491	0.337585545942871	TRUE	0.127862
TCGA	BAD	PAM50	LumA	OS	0.0465	0.968	0.952	-0.0153398248879426	0.205036709727195	TRUE	0.094168
TCGA	BAD	PAM50	LumB	OS	0.153	0.938	0.9	-0.00592877716898985	0.756350176885417	TRUE	0.188062
TCGA	BAD	PAM50	Her2	OS	0.201	0.827	1	-0.00461650491444944	0.856090820612337	FALSE	0.230593
TCGA	BAD	PAM50	Basal	OS	0.00244	0.639	0.909	0.0194357432482826	0.203297050902596	FALSE	0.0309333
TCGA	BAD	PAM50	Normal	OS	0.0503	0.931	1	-0.0403717534524398	0.469782577692197	FALSE	0.154488
TCGA	LAP3	total	total	OS	0.0168	0.948	0.922	-0.00505956798363559	0.245764859365864	TRUE	0.0486326
TCGA	LAP3	PAM50	LumA	OS	0.265	0.962	0.902	0.00111652291636521	0.898286731708051	TRUE	0.275697
TCGA	LAP3	PAM50	LumB	OS	0.0105	0.93	0.939	-0.0121724031314446	0.197102744931873	FALSE	0.0486685
TCGA	LAP3	PAM50	Her2	OS	0.0169	0.942	0.767	-0.0275878371659203	0.21764687422954	TRUE	0.0768784
TCGA	LAP3	PAM50	Basal	OS	0.0332	0.934	0.812	-0.00985236567625582	0.194240455687967	TRUE	0.0906723
TCGA	LAP3	PAM50	Normal	OS	0.0414	0.533	1	0.00970197469124968	0.658817569846743	FALSE	0.14559
TCGA	CD99	total	total	OS	0.00294	0.892	0.95	0.00240999066834048	0.321143500678685	FALSE	0.0210621
TCGA	CD99	PAM50	LumA	OS	0.0021	0.964	0.946	-0.0118713090059136	0.031567987203603	TRUE	0.0264586
TCGA	CD99	PAM50	LumB	OS	0.00678	0.925	0.94	0.0158144216466465	0.00886926371510414	FALSE	0.0394727
TCGA	CD99	PAM50	Her2	OS	0.0975	0.899	0.825	-0.0123004073278364	0.163722025078182	TRUE	0.153803
TCGA	CD99	PAM50	Basal	OS	0.000594	0.827	0.909	0.00858380649697167	0.02416407462176	FALSE	0.0156649
TCGA	CD99	PAM50	Normal	OS	0.146	0.667	0.932	0.0137309824082965	0.214606468796877	FALSE	0.21849
TCGA	HS3ST1	total	total	OS	0.0803	0.891	0.949	0.122081716230052	0.296610810283469	FALSE	0.115509
TCGA	HS3ST1	PAM50	LumA	OS	0.0122	0.917	0.971	0.519929274297043	0.118429154714832	FALSE	0.051971
TCGA	HS3ST1	PAM50	LumB	OS	0.32	0.874	0.945	-0.130560209330711	0.803172879645079	FALSE	0.327609
TCGA	HS3ST1	PAM50	Her2	OS	0.276	0.869	0.789	-0.144036241067101	0.827748254338657	TRUE	0.291093
TCGA	HS3ST1	PAM50	Basal	OS	0.0973	0.92	0.843	-0.0763983557862319	0.775499555998904	TRUE	0.147627
TCGA	HS3ST1	PAM50	Normal	OS	0.163	0.947	0.933	0.0865482508985786	0.933556119884277	TRUE	0.226111
TCGA	AOC1	total	total	OS	0.0253	0.916	0.959	0.00845628121946016	0.41673580015701	FALSE	0.0600665
TCGA	AOC1	PAM50	LumA	OS	0.0258	0.913	0.975	-0.00847043482863106	0.826706609372698	FALSE	0.071567
TCGA	AOC1	PAM50	LumB	OS	0.136	0.872	0.951	0.0504874634291451	0.00184186223099342	FALSE	0.174624
TCGA	AOC1	PAM50	Her2	OS	0.142	0.857	0.852	0.0815355046009127	0.183166764506879	TRUE	0.184981
TCGA	AOC1	PAM50	Basal	OS	0.133	0.871	0.954	-0.290909923350125	0.426372037343208	FALSE	0.174114
TCGA	AOC1	PAM50	Normal	OS	0.0928	1	0.92	-0.621859151946462	0.506336398990673	TRUE	0.188433
TCGA	WNT16	total	total	OS	0.0694	0.956	0.927	-0.328170851761964	0.694126773558381	TRUE	0.105961
TCGA	WNT16	PAM50	LumA	OS	0.23	0.955	0.981	0.293791099689198	0.862517183294752	FALSE	0.245766
TCGA	WNT16	PAM50	LumB	OS	0.0353	0.953	0.816	-4.44788251693976	0.457205932081466	TRUE	0.0863955
TCGA	WNT16	PAM50	Her2	OS	0.0794	0.957	0.809	-10.0241952575426	0.358684601822818	TRUE	0.140796
TCGA	WNT16	PAM50	Basal	OS	0.116	0.865	0.958	0.472463429619497	0.667507175003284	FALSE	0.161192
TCGA	WNT16	PAM50	Normal	OS	0.218	1	0.925	-3.94343080306686	0.545452324584814	TRUE	0.260198
TCGA	HECW1	total	total	OS	0.0963	0.909	0.942	0.881501951283286	0.207564727655562	FALSE	0.129062
TCGA	HECW1	PAM50	LumA	OS	0.0971	0.968	0.955	-1.80507036809152	0.50582206094923	TRUE	0.138784
TCGA	HECW1	PAM50	LumB	OS	0.000537	0.845	0.959	3.95346682957276	0.000397441205141147	FALSE	0.0108858
TCGA	HECW1	PAM50	Her2	OS	0.0258	0.859	0.789	0.660379379854427	0.891198182567766	TRUE	0.0910315
TCGA	HECW1	PAM50	Basal	OS	0.161	0.819	0.902	-0.810942640842802	0.630648619820193	FALSE	0.195247
TCGA	HECW1	PAM50	Normal	OS	0.221	1	0.903	1.75119666122738	0.822967927149405	TRUE	0.261718
TCGA	MAD1L1	total	total	OS	0.0255	0.937	0.928	0.00634567071618647	0.89082072257836	TRUE	0.0603279
TCGA	MAD1L1	PAM50	LumA	OS	0.0205	1	0.949	-0.0735749444026053	0.467335161568861	TRUE	0.0649059
TCGA	MAD1L1	PAM50	LumB	OS	0.0202	0.818	0.952	-0.00582581200640162	0.964321195211937	FALSE	0.0668231
TCGA	MAD1L1	PAM50	Her2	OS	0.017	0.868	0.519	-0.239091950170066	0.239529201372875	TRUE	0.0771071
TCGA	MAD1L1	PAM50	Basal	OS	0.02	0.831	0.922	0.0847155345952122	0.291063142183007	FALSE	0.0740498
TCGA	MAD1L1	PAM50	Normal	OS	0.245	1	0.927	-0.104777303869664	0.703019498080966	TRUE	0.280271
TCGA	LASP1	total	total	OS	0.06	0.941	0.927	0.00121752868517914	0.294780446390471	TRUE	0.0969834
TCGA	LASP1	PAM50	LumA	OS	0.0332	0.893	0.967	0.00307280932662949	0.39265910747136	FALSE	0.0804011
TCGA	LASP1	PAM50	LumB	OS	0.0348	0.93	0.939	-0.00312480256645745	0.322332545212401	FALSE	0.0858732
TCGA	LASP1	PAM50	Her2	OS	0.0604	0.692	0.897	0.00200147529467008	0.122071046301864	FALSE	0.126037
TCGA	LASP1	PAM50	Basal	OS	0.154	0.9	0.836	-0.0114782034830858	0.4451951478646	TRUE	0.189544
TCGA	LASP1	PAM50	Normal	OS	0.234	0.667	0.933	-0.00363037300634249	0.928208305726349	FALSE	0.272022
TCGA	SNX11	total	total	OS	0.122	0.909	0.94	0.0219817204415768	0.118098487389891	FALSE	0.150662
TCGA	SNX11	PAM50	LumA	OS	0.13	0.951	0.962	0.0242121326037953	0.521539501721267	FALSE	0.16501
TCGA	SNX11	PAM50	LumB	OS	0.0664	0.941	0.935	0.0340452220903978	0.0695295084068923	TRUE	0.11762
TCGA	SNX11	PAM50	Her2	OS	0.0382	0.827	1	0.00483846583867387	0.821201644809835	FALSE	0.10564
TCGA	SNX11	PAM50	Basal	OS	0.144	1	0.88	-0.0120868251641105	0.881936875128077	TRUE	0.182418
TCGA	SNX11	PAM50	Normal	OS	0.0121	0.932	0.667	-0.272147246466085	0.350112349606709	TRUE	0.0963586
TCGA	TMEM176A	total	total	OS	0.0399	0.945	0.915	-0.00871224926193907	0.135680855676389	TRUE	0.0768477
TCGA	TMEM176A	PAM50	LumA	OS	0.174	0.967	0.937	-0.001466295981165	0.879962516918089	TRUE	0.199818
TCGA	TMEM176A	PAM50	LumB	OS	0.127	0.93	0.95	-0.00938627229845834	0.529206538742136	FALSE	0.167634
TCGA	TMEM176A	PAM50	Her2	OS	0.0111	0.907	0.727	-0.161974901440941	0.0275857010944378	TRUE	0.0648007
TCGA	TMEM176A	PAM50	Basal	OS	0.112	0.911	0.774	-0.00721820430193799	0.455506620678236	TRUE	0.158022
TCGA	TMEM176A	PAM50	Normal	OS	0.0626	1	0.877	-0.0416364797069828	0.559668894771627	TRUE	0.16591
TCGA	M6PR	total	total	OS	0.147	0.935	0.943	0.00502392977082293	0.548722054625873	FALSE	0.170875
TCGA	M6PR	PAM50	LumA	OS	0.136	0.952	0.989	0.0196062264840141	0.26846028607657	FALSE	0.169613
TCGA	M6PR	PAM50	LumB	OS	0.0831	0.927	1	-0.0015860845747246	0.942260983669278	FALSE	0.132125
TCGA	M6PR	PAM50	Her2	OS	0.0254	0.831	0.857	0.0465200406144291	0.0894709418477925	FALSE	0.0905023
TCGA	M6PR	PAM50	Basal	OS	0.0441	0.911	0.708	-0.00946751196578741	0.522860979402434	TRUE	0.101748
TCGA	M6PR	PAM50	Normal	OS	0.0996	0.926	1	-0.00536367538198289	0.915678669486689	FALSE	0.188465
TCGA	KLHL13	total	total	OS	0.0612	0.958	0.915	-0.0939698854430994	0.0442662568000108	TRUE	0.0982705
TCGA	KLHL13	PAM50	LumA	OS	0.0704	1	0.951	-0.07789111883047	0.433984507389627	TRUE	0.116256
TCGA	KLHL13	PAM50	LumB	OS	0.182	0.93	1	0.0774784359763027	0.679875058023879	FALSE	0.211322
TCGA	KLHL13	PAM50	Her2	OS	0.0398	0.751	0.887	0.0848187582038463	0.471753264704492	FALSE	0.107158
TCGA	KLHL13	PAM50	Basal	OS	0.0446	1	0.875	-0.173752187551255	0.127649459458297	TRUE	0.102325
TCGA	KLHL13	PAM50	Normal	OS	0.0847	1	0.913	-0.244986641149496	0.302842707031572	TRUE	0.18287
TCGA	CYP26B1	total	total	OS	0.0901	0.932	0.949	-0.0414412566327153	0.357143366885099	FALSE	0.123771
TCGA	CYP26B1	PAM50	LumA	OS	0.12	0.947	0.961	-0.0145544042856614	0.9163434902728	FALSE	0.157315
TCGA	CYP26B1	PAM50	LumB	OS	0.193	0.948	0.923	-0.0292281072168792	0.904262307812637	TRUE	0.219572
TCGA	CYP26B1	PAM50	Her2	OS	0.00869	1	0.785	-0.675586969152678	0.126322458714225	TRUE	0.0593648
TCGA	CYP26B1	PAM50	Basal	OS	0.19	0.878	1	-0.0368782808953106	0.489434724450735	FALSE	0.217429
TCGA	CYP26B1	PAM50	Normal	OS	0.0677	1	0.897	-0.671892889043564	0.376549993505119	TRUE	0.169933
TCGA	ICA1	total	total	OS	0.111	0.938	0.933	-0.00189339576898194	0.877940062782688	TRUE	0.141406
TCGA	ICA1	PAM50	LumA	OS	0.000103	0.964	0.913	-0.0114952273516718	0.614151906971155	TRUE	0.0092536
TCGA	ICA1	PAM50	LumB	OS	0.115	0.926	0.917	0.00578715899985264	0.789641093776463	TRUE	0.15831
TCGA	ICA1	PAM50	Her2	OS	0.14	0.862	0.81	-0.028841969272717	0.487706658484178	TRUE	0.183553
TCGA	ICA1	PAM50	Basal	OS	0.00455	0.726	0.944	0.0978776648061337	0.0152314154398854	FALSE	0.0398342
TCGA	ICA1	PAM50	Normal	OS	0.247	0.643	1	0.0886221088738487	0.50598865079242	FALSE	0.282013
TCGA	DBNDD1	total	total	OS	0.126	0.916	0.948	0.00671694275629204	0.513885996063852	FALSE	0.153776
TCGA	DBNDD1	PAM50	LumA	OS	0.449	0.968	0.957	-0.00181914370756234	0.930504532367151	TRUE	0.449449
TCGA	DBNDD1	PAM50	LumB	OS	0.213	0.916	0.954	-0.000753401136485548	0.977062636038483	FALSE	0.235825
TCGA	DBNDD1	PAM50	Her2	OS	0.0095	0.912	0.781	-0.0517759379493638	0.196533566098989	TRUE	0.0612892
TCGA	DBNDD1	PAM50	Basal	OS	0.183	0.818	0.902	0.0123179597116956	0.403273426729416	FALSE	0.211831
TCGA	DBNDD1	PAM50	Normal	OS	0.00816	0.75	1	0.0092718087526606	0.815574838133237	FALSE	0.0837014
TCGA	ALS2	total	total	OS	0.0127	0.919	0.941	0.0646976243910536	0.349747201953428	FALSE	0.0420505
TCGA	ALS2	PAM50	LumA	OS	0.00829	0.969	0.945	0.303924378921751	0.011111969322331	TRUE	0.045357
TCGA	ALS2	PAM50	LumB	OS	0.131	0.95	0.906	0.0554891903248092	0.742596427541659	TRUE	0.17072
TCGA	ALS2	PAM50	Her2	OS	0.0413	0.695	0.869	0.192291018366127	0.358948665269724	FALSE	0.108875
TCGA	ALS2	PAM50	Basal	OS	0.0128	0.914	0.808	-0.128650994710943	0.346667255397948	TRUE	0.0619838
TCGA	ALS2	PAM50	Normal	OS	0.0705	1	0.839	-0.197851065095746	0.645023545495528	TRUE	0.172249
TCGA	CASP10	total	total	OS	0.055	0.947	0.924	-0.0377870256329926	0.601817889119458	TRUE	0.0921771
TCGA	CASP10	PAM50	LumA	OS	0.187	0.957	0.965	0.150605610259532	0.300837092334555	FALSE	0.210207
TCGA	CASP10	PAM50	LumB	OS	0.0111	0.967	0.895	-0.213935567376229	0.249288913238141	TRUE	0.0500805
TCGA	CASP10	PAM50	Her2	OS	0.177	0.845	0.803	-0.147860984116219	0.344476513512619	TRUE	0.211657
TCGA	CASP10	PAM50	Basal	OS	0.0486	0.916	0.871	-0.222868249402988	0.180312770836706	TRUE	0.106246
TCGA	CASP10	PAM50	Normal	OS	0.0272	0.898	1	0.153752494633254	0.652862133986853	FALSE	0.127217
TCGA	CFLAR	total	total	OS	0.0512	0.938	0.925	-0.0108029876969242	0.79135110255939	TRUE	0.0884865
TCGA	CFLAR	PAM50	LumA	OS	0.0683	0.944	0.96	0.0631441141131224	0.396334124247551	FALSE	0.11448
TCGA	CFLAR	PAM50	LumB	OS	0.0628	0.956	0.92	-0.192856501258494	0.0991205393720082	TRUE	0.114526
TCGA	CFLAR	PAM50	Her2	OS	0.173	0.875	0.713	0.0040323215760228	0.981525816236535	TRUE	0.208725
TCGA	CFLAR	PAM50	Basal	OS	0.0191	0.916	0.731	0.0145743933036712	0.829191507271823	TRUE	0.0729578
TCGA	CFLAR	PAM50	Normal	OS	0.11	0.938	0.933	-0.16463053335589	0.435358677487583	TRUE	0.195369
TCGA	TFPI	total	total	OS	0.00415	0.89	0.943	0.0206095085635021	0.241609410899766	FALSE	0.0247647
TCGA	TFPI	PAM50	LumA	OS	0.172	0.924	0.964	0.00797679157050115	0.826327145270763	FALSE	0.198193
TCGA	TFPI	PAM50	LumB	OS	0.0449	0.954	0.905	-0.0135016476973403	0.848955712893849	TRUE	0.0965396
TCGA	TFPI	PAM50	Her2	OS	0.0547	0.771	0.866	0.019640269053546	0.624998375191188	FALSE	0.12108
TCGA	TFPI	PAM50	Basal	OS	0.00427	0.813	0.982	0.200557787843276	0.0278089351848561	FALSE	0.0390544
TCGA	TFPI	PAM50	Normal	OS	0.156	0.926	1	0.00394519914448994	0.977786223931185	FALSE	0.225359
TCGA	NDUFAF7	total	total	OS	0.0726	0.952	0.899	0.022915414839391	0.763934985446022	TRUE	0.10877
TCGA	NDUFAF7	PAM50	LumA	OS	0.00744	0.952	0.957	0.224301991464299	0.169658787315756	FALSE	0.0433003
TCGA	NDUFAF7	PAM50	LumB	OS	0.325	0.981	0.911	-0.0960381638202657	0.679693525186932	TRUE	0.332059
TCGA	NDUFAF7	PAM50	Her2	OS	0.00616	0.976	0.673	-0.554914523541063	0.185617541733621	TRUE	0.0520803
TCGA	NDUFAF7	PAM50	Basal	OS	0.0746	0.867	0.94	0.0523707926535828	0.65673244701139	FALSE	0.13006
TCGA	NDUFAF7	PAM50	Normal	OS	0.0225	1	0.877	-0.811524408816936	0.158760955966317	TRUE	0.119846
TCGA	RBM5	total	total	OS	0.00235	0.962	0.9	-0.0431790091353909	0.0880921733790728	TRUE	0.0187113
TCGA	RBM5	PAM50	LumA	OS	0.126	0.966	0.902	0.00574413561547561	0.865102674571526	TRUE	0.161978
TCGA	RBM5	PAM50	LumB	OS	0.0014	1	0.913	-0.192460186595556	0.0109640449023814	TRUE	0.0180982
TCGA	RBM5	PAM50	Her2	OS	0.22	0.834	1	0.0669404795750007	0.604527461543785	FALSE	0.245176
TCGA	RBM5	PAM50	Basal	OS	0.101	0.868	0.957	0.0540432061973089	0.466220941555096	FALSE	0.149928
TCGA	RBM5	PAM50	Normal	OS	0.0908	1	0.914	-0.146472673921986	0.290074955454458	TRUE	0.18664
TCGA	MTMR7	total	total	OS	0.0869	0.941	0.927	-0.118119115971006	0.414352528175916	TRUE	0.12127
TCGA	MTMR7	PAM50	LumA	OS	0.143	0.959	0.958	0.0101430125522438	0.948908225525642	TRUE	0.175196
TCGA	MTMR7	PAM50	LumB	OS	0.0253	1	0.896	-0.626500041114894	0.14721829029609	TRUE	0.0737161
TCGA	MTMR7	PAM50	Her2	OS	0.136	0.829	0.913	-0.473865602131883	0.753765957939748	FALSE	0.180632
TCGA	MTMR7	PAM50	Basal	OS	0.000808	0.911	0.733	-0.148386074875971	0.661824480647068	TRUE	0.0184541
TCGA	MTMR7	PAM50	Normal	OS	0.22	1	0.932	-4.19248015864334	0.33084567850148	TRUE	0.261072
TCGA	SLC7A2	total	total	OS	0.0599	0.942	0.934	-0.00265767505724549	0.147293129592032	TRUE	0.0968712
TCGA	SLC7A2	PAM50	LumA	OS	0.23	0.97	0.952	-0.00117595926400086	0.602351411309622	TRUE	0.245766
TCGA	SLC7A2	PAM50	LumB	OS	0.058	1	0.923	-0.00396535405654675	0.327766548213594	TRUE	0.109724
TCGA	SLC7A2	PAM50	Her2	OS	0.0309	0.707	0.869	0.000472440325182244	0.968590238625436	FALSE	0.0974521
TCGA	SLC7A2	PAM50	Basal	OS	0.184	1	0.879	0.000247921963638763	0.996533653872936	TRUE	0.212671
TCGA	SLC7A2	PAM50	Normal	OS	0.25	0.925	1	-0.0137723575032106	0.643745232576064	FALSE	0.282902
TCGA	ARF5	total	total	OS	0.00792	0.941	0.934	-0.00531651424036523	0.0495585290115973	TRUE	0.0336149
TCGA	ARF5	PAM50	LumA	OS	0.0111	0.971	0.954	-0.00959251257867477	0.0408360217736082	TRUE	0.0501585
TCGA	ARF5	PAM50	LumB	OS	0.173	0.981	0.918	-0.00339162682155179	0.62121294187319	TRUE	0.204178
TCGA	ARF5	PAM50	Her2	OS	0.241	0.748	0.904	-0.00101474006577281	0.901806358982034	FALSE	0.262135
TCGA	ARF5	PAM50	Basal	OS	0.256	0.889	0.898	0.0017588739412124	0.706456650289067	FALSE	0.270837
TCGA	ARF5	PAM50	Normal	OS	0.0935	1	0.923	-0.0134044407361422	0.4523345740144	TRUE	0.188433
TCGA	SARM1	total	total	OS	0.000107	0.952	0.912	-0.308793574841899	0.074726156654533	TRUE	0.00423242
TCGA	SARM1	PAM50	LumA	OS	0.00915	0.967	0.927	-0.129832963945774	0.538371632369873	TRUE	0.0465774
TCGA	SARM1	PAM50	LumB	OS	0.00796	1	0.922	-1.03115576361457	0.0207661280953257	TRUE	0.0425487
TCGA	SARM1	PAM50	Her2	OS	0.0711	0.872	0.729	-0.309449834210654	0.680999123886515	TRUE	0.134349
TCGA	SARM1	PAM50	Basal	OS	0.0447	0.921	0.787	0.356960952063611	0.479577013642855	TRUE	0.102414
TCGA	SARM1	PAM50	Normal	OS	0.0124	1	0.818	-2.49881275145472	0.135904174016745	TRUE	0.0972923
TCGA	POLDIP2	total	total	OS	0.0529	0.914	0.952	0.00062547030595095	0.825399274777618	FALSE	0.0902486
TCGA	POLDIP2	PAM50	LumA	OS	0.265	0.962	0.947	-0.000310042706882987	0.963580394037034	TRUE	0.275697
TCGA	POLDIP2	PAM50	LumB	OS	0.0141	0.943	0.93	-0.0027531830851205	0.658388305735153	TRUE	0.055851
TCGA	POLDIP2	PAM50	Her2	OS	0.272	0.909	0.844	-0.00306194042023097	0.566477859807555	TRUE	0.287502
TCGA	POLDIP2	PAM50	Basal	OS	0.0117	0.824	0.936	0.00249281873750846	0.723996523059934	FALSE	0.0595397
TCGA	POLDIP2	PAM50	Normal	OS	0.082	1	0.917	-0.0251063140899548	0.609292877307176	TRUE	0.180506
TCGA	PLXND1	total	total	OS	0.0123	0.9	0.957	0.0190199288907355	0.00993152190597982	FALSE	0.0413943
TCGA	PLXND1	PAM50	LumA	OS	0.00215	0.932	0.976	0.0277706832212263	0.0197410502987045	FALSE	0.0267214
TCGA	PLXND1	PAM50	LumB	OS	0.199	0.938	0.9	-0.0105250021434723	0.565558731831489	TRUE	0.224495
TCGA	PLXND1	PAM50	Her2	OS	0.000459	0.37	0.926	0.0494934661525216	0.0256661828980625	FALSE	0.0162347
TCGA	PLXND1	PAM50	Basal	OS	0.111	0.883	0.95	0.034283229856091	0.103142524655121	FALSE	0.157255
TCGA	PLXND1	PAM50	Normal	OS	0.0399	1	0.894	-0.0262329888400513	0.581320711362708	TRUE	0.145277
TCGA	AK2	total	total	OS	0.000545	0.943	0.918	-0.00681485059403007	0.443685684791068	TRUE	0.00911805
TCGA	AK2	PAM50	LumA	OS	0.00046	0.977	0.902	-0.0723656117952058	0.0212147724357919	TRUE	0.0153091
TCGA	AK2	PAM50	LumB	OS	0.0402	0.973	0.91	-0.0159490949435963	0.566889232959425	TRUE	0.0919668
TCGA	AK2	PAM50	Her2	OS	0.117	0.883	0.829	-0.0379502990321161	0.353687919813659	TRUE	0.166922
TCGA	AK2	PAM50	Basal	OS	0.0616	0.882	0.95	0.00232294675978574	0.847921639424312	FALSE	0.118683
TCGA	AK2	PAM50	Normal	OS	0.0338	0.5	1	0.14077572229488	0.118332839073153	FALSE	0.137237
TCGA	CD38	total	total	OS	0.0154	0.953	0.933	-0.104781141474598	0.0692266061124532	TRUE	0.0465129
TCGA	CD38	PAM50	LumA	OS	0.0322	0.976	0.875	-0.11797883209486	0.503536347436141	TRUE	0.0793145
TCGA	CD38	PAM50	LumB	OS	6.81e-05	0.969	0.883	-0.125974154410457	0.27441641763323	TRUE	0.00381936
TCGA	CD38	PAM50	Her2	OS	0.0113	0.957	0.792	-0.662973488178861	0.0430412236077716	TRUE	0.0653882
TCGA	CD38	PAM50	Basal	OS	0.0234	0.934	0.863	-0.135355691077201	0.149869548435356	TRUE	0.079108
TCGA	CD38	PAM50	Normal	OS	0.173	0.863	1	-0.0765168499411451	0.769938591779226	FALSE	0.231629
TCGA	FKBP4	total	total	OS	0.00474	0.872	0.944	0.00233619951474718	0.151649479504136	FALSE	0.0262752
TCGA	FKBP4	PAM50	LumA	OS	0.124	0.956	0.97	0.00353082433826072	0.172557290968808	FALSE	0.160447
TCGA	FKBP4	PAM50	LumB	OS	0.0182	0.767	0.964	0.00242309378942766	0.46423519057051	FALSE	0.0633395
TCGA	FKBP4	PAM50	Her2	OS	0.0102	0.75	0.871	0.00405750708999967	0.242366846493946	FALSE	0.0625038
TCGA	FKBP4	PAM50	Basal	OS	0.00697	0.922	0.605	-0.00030184335592786	0.948260079532495	TRUE	0.0478876
TCGA	FKBP4	PAM50	Normal	OS	0.0131	0.96	0.889	-0.0225360477103307	0.364873024765576	TRUE	0.0992182
TCGA	KDM1A	total	total	OS	0.0268	0.922	0.938	0.00636339865888695	0.45962311941459	FALSE	0.0619414
TCGA	KDM1A	PAM50	LumA	OS	0.197	0.986	0.945	-0.00541516603783917	0.843190596423407	TRUE	0.218524
TCGA	KDM1A	PAM50	LumB	OS	0.126	0.901	0.971	0.0231693777576773	0.423915987266041	FALSE	0.166818
TCGA	KDM1A	PAM50	Her2	OS	0.0098	0.871	0.677	-0.0467846757331009	0.279487819987005	TRUE	0.0616889
TCGA	KDM1A	PAM50	Basal	OS	0.0169	0.858	0.91	0.0124419910294919	0.321699490180052	FALSE	0.0690508
TCGA	KDM1A	PAM50	Normal	OS	0.0925	1	0.898	0.0389897512469845	0.59214694717776	TRUE	0.188418
TCGA	RBM6	total	total	OS	0.00368	0.949	0.908	-0.0401032432189771	0.0716676772419208	TRUE	0.0233502
TCGA	RBM6	PAM50	LumA	OS	0.0729	0.976	0.909	-0.00118080026395069	0.969946340146927	TRUE	0.118307
TCGA	RBM6	PAM50	LumB	OS	0.0129	1	0.922	-0.153718410142904	0.00539746206410788	TRUE	0.053531
TCGA	RBM6	PAM50	Her2	OS	0.155	0.941	0.823	-0.0586267311041872	0.445601389436143	TRUE	0.194856
TCGA	RBM6	PAM50	Basal	OS	0.0047	0.786	0.906	0.0240169173638709	0.557388312952246	FALSE	0.0403356
TCGA	RBM6	PAM50	Normal	OS	0.0218	0.931	1	-0.260909623866838	0.138995397292801	FALSE	0.117814
TCGA	CAMKK1	total	total	OS	0.0189	0.926	0.941	0.125293880829771	0.0981652427473668	FALSE	0.0516665
TCGA	CAMKK1	PAM50	LumA	OS	0.0125	0.942	0.966	0.201068948637269	0.0677252352475809	FALSE	0.0525372
TCGA	CAMKK1	PAM50	LumB	OS	0.333	0.924	0.945	-0.108328641653341	0.630454273876767	FALSE	0.339361
TCGA	CAMKK1	PAM50	Her2	OS	0.0839	1	0.812	-0.202391790715942	0.532976049554424	TRUE	0.144333
TCGA	CAMKK1	PAM50	Basal	OS	0.0031	0.863	0.906	0.358822783474353	0.0174489537750956	FALSE	0.0337763
TCGA	CAMKK1	PAM50	Normal	OS	0.0432	0.762	1	0.403938159243545	0.401007931273859	FALSE	0.148033
TCGA	RECQL	total	total	OS	0.00793	0.893	0.946	0.0170543537713841	0.120924859401506	FALSE	0.0336186
TCGA	RECQL	PAM50	LumA	OS	0.0601	0.928	0.963	0.0258393777629886	0.26487339486269	FALSE	0.106958
TCGA	RECQL	PAM50	LumB	OS	0.0799	0.922	1	0.0502931825408087	0.311870443119777	FALSE	0.129398
TCGA	RECQL	PAM50	Her2	OS	0.0454	0.481	0.898	0.0709107827794408	0.27899388211842	FALSE	0.112783
TCGA	RECQL	PAM50	Basal	OS	0.027	0.912	0.776	0.0091097554379691	0.606962150439142	TRUE	0.0835483
TCGA	RECQL	PAM50	Normal	OS	0.0996	0.926	1	0.048437650742519	0.686512725415678	FALSE	0.188465
TCGA	VPS50	total	total	OS	0.111	0.918	0.939	-0.0298630770093203	0.481656490137979	FALSE	0.141406
TCGA	VPS50	PAM50	LumA	OS	0.0273	0.956	0.964	0.00162453316369995	0.972501985358606	FALSE	0.0732448
TCGA	VPS50	PAM50	LumB	OS	0.0198	0.959	0.908	-0.179719958398184	0.191984751112225	TRUE	0.0661502
TCGA	VPS50	PAM50	Her2	OS	0.0107	0.779	0.938	0.178152260820511	0.153848129590776	FALSE	0.0638034
TCGA	VPS50	PAM50	Basal	OS	0.0539	0.899	0.881	-0.0663983346004923	0.647486131785345	TRUE	0.111573
TCGA	VPS50	PAM50	Normal	OS	0.254	0.931	1	0.0698803719552191	0.808346496699038	FALSE	0.282902
TCGA	HSPB6	total	total	OS	0.0297	0.951	0.924	0.00196784998156819	0.746772968226836	TRUE	0.0657162
TCGA	HSPB6	PAM50	LumA	OS	0.288	0.976	0.939	0.00415496041215034	0.661623385933626	TRUE	0.296486
TCGA	HSPB6	PAM50	LumB	OS	0.209	0.916	1	0.00443196323100045	0.818681369450317	FALSE	0.232632
TCGA	HSPB6	PAM50	Her2	OS	0.0346	0.9	0.841	-0.104757871137352	0.358860817054777	TRUE	0.101941
TCGA	HSPB6	PAM50	Basal	OS	0.049	0.862	0.919	0.0083544776982543	0.55626438137006	FALSE	0.106723
TCGA	HSPB6	PAM50	Normal	OS	0.000495	0.958	0.875	-0.135451662869368	0.157869278562367	TRUE	0.02354
TCGA	ARHGAP33	total	total	OS	0.000639	0.949	0.912	-0.0420301126998638	0.307483095020505	TRUE	0.00981762
TCGA	ARHGAP33	PAM50	LumA	OS	0.143	0.956	0.98	0.000552569238828347	0.992067069872543	FALSE	0.175196
TCGA	ARHGAP33	PAM50	LumB	OS	0.0985	0.92	0.969	-0.0450776911591222	0.661323883682159	FALSE	0.145103
TCGA	ARHGAP33	PAM50	Her2	OS	0.0637	0.907	0.817	-0.219366599761887	0.37023625680373	TRUE	0.12834
TCGA	ARHGAP33	PAM50	Basal	OS	0.00049	0.949	0.621	0.0185594935231985	0.829070814291586	TRUE	0.014256
TCGA	ARHGAP33	PAM50	Normal	OS	0.0146	0.912	1	-1.13453362876866	0.127685327426515	FALSE	0.103706
TCGA	NDUFAB1	total	total	OS	0.00426	0.894	0.949	0.00993828205652818	0.0762037914488753	FALSE	0.0250633
TCGA	NDUFAB1	PAM50	LumA	OS	0.18	1	0.954	-0.00679481738185138	0.511455869654121	TRUE	0.204637
TCGA	NDUFAB1	PAM50	LumB	OS	0.000221	0.832	0.977	0.0328983772133581	0.00634400513963852	FALSE	0.00690562
TCGA	NDUFAB1	PAM50	Her2	OS	0.0322	0.865	0.648	-0.00903144774982554	0.661269057365974	TRUE	0.0993165
TCGA	NDUFAB1	PAM50	Basal	OS	0.0976	0.885	0.898	0.0143487529037259	0.261217009764083	FALSE	0.147854
TCGA	NDUFAB1	PAM50	Normal	OS	0.0566	0.729	1	0.0271123821876003	0.632056988777548	FALSE	0.160351
TCGA	PDK4	total	total	OS	0.00389	0.967	0.91	-0.00637629794912312	0.253017283417881	TRUE	0.0240087
TCGA	PDK4	PAM50	LumA	OS	0.107	0.958	0.957	-0.00089492741675604	0.877384037395512	TRUE	0.146777
TCGA	PDK4	PAM50	LumB	OS	0.0137	0.983	0.903	-0.0578492693351633	0.0680017499869513	TRUE	0.0550947
TCGA	PDK4	PAM50	Her2	OS	0.0584	0.822	0.902	0.013960746953418	0.746192814693283	FALSE	0.124438
TCGA	PDK4	PAM50	Basal	OS	0.041	0.845	0.968	0.0277744141373389	0.0531044666109932	FALSE	0.0988079
TCGA	PDK4	PAM50	Normal	OS	0.00609	0.925	0.833	-0.106734041811815	0.122385050556327	TRUE	0.0747157
TCGA	SLC22A16	total	total	OS	0.111	0.936	0.926	0.122597397584894	0.6448048432201	TRUE	0.141406
TCGA	SLC22A16	PAM50	LumA	OS	0.0261	0.97	0.898	0.894226395470277	0.245944127875387	TRUE	0.0719458
TCGA	SLC22A16	PAM50	LumB	OS	0.0615	0.851	0.959	3.48442386968133	0.469444746367128	FALSE	0.113251
TCGA	SLC22A16	PAM50	Her2	OS	0.00343	0.886	0.735	-37.0282140099462	0.0929805884037215	TRUE	0.0405053
TCGA	SLC22A16	PAM50	Basal	OS	0.142	0.888	0.91	0.142671778922348	0.645634987764482	FALSE	0.181058
TCGA	SLC22A16	PAM50	Normal	OS	0.012	1	0.862	-19.9385177994334	0.246339690421874	TRUE	0.0963354
TCGA	ZMYND10	total	total	OS	0.00107	0.966	0.914	-0.0718800313603555	0.00301283968504854	TRUE	0.0125339
TCGA	ZMYND10	PAM50	LumA	OS	0.00462	0.975	0.947	-0.0796973813114006	0.0248971787173098	TRUE	0.035706
TCGA	ZMYND10	PAM50	LumB	OS	0.0313	0.944	0.872	-0.0580556794251981	0.283726732820803	TRUE	0.0820205
TCGA	ZMYND10	PAM50	Her2	OS	0.209	0.885	0.827	-0.0131664533376477	0.890611619987179	TRUE	0.236744
TCGA	ZMYND10	PAM50	Basal	OS	0.122	0.914	0.814	0.116588705099217	0.718522676097208	TRUE	0.165929
TCGA	ZMYND10	PAM50	Normal	OS	0.0315	1	0.902	-0.713082342475156	0.183911602401857	TRUE	0.133875
TCGA	ABCB5	total	total	OS	0.256	0.949	0.928	0.905406186079767	0.130471157554103	TRUE	0.264811
TCGA	ABCB5	PAM50	LumA	OS	0.313	0.982	0.955	1.39156051349158	0.102880021520765	TRUE	0.319089
TCGA	ABCB5	PAM50	LumB	OS	0.317	0.939	0.925	0.423596528553743	0.931184332174924	TRUE	0.324857
TCGA	ABCB5	PAM50	Her2	OS	0.149	0.895	0.835	1.72544958438107	0.0110771599273131	TRUE	0.190119
TCGA	ABCB5	PAM50	Basal	OS	0.262	0.857	0.912	0.250314527018455	0.886090480113263	FALSE	0.275947
TCGA	ABCB5	PAM50	Normal	OS	0.104	1	0.877	-4.89856739510708	0.463745077416877	TRUE	0.191312
TCGA	ARX	total	total	OS	0.0585	0.929	0.942	0.0467064239525848	0.402337818010343	FALSE	0.0955348
TCGA	ARX	PAM50	LumA	OS	0.0501	0.962	0.949	0.0577018990360391	0.487459957567173	TRUE	0.0976231
TCGA	ARX	PAM50	LumB	OS	0.0766	0.946	0.875	-0.0768889582933093	0.630014247172039	TRUE	0.126374
TCGA	ARX	PAM50	Her2	OS	0.0392	0.877	0.727	-0.0281455718891623	0.91683894900969	TRUE	0.10664
TCGA	ARX	PAM50	Basal	OS	0.0838	0.863	0.903	0.0963563787304229	0.551416261648645	FALSE	0.136896
TCGA	ARX	PAM50	Normal	OS	0.111	1	0.92	-2.70424671894405	0.446451879299321	TRUE	0.196092
TCGA	SLC25A13	total	total	OS	0.0137	0.911	0.946	0.0275173725180573	0.0853781304564839	FALSE	0.0436897
TCGA	SLC25A13	PAM50	LumA	OS	0.139	0.924	0.971	-0.00187199993886341	0.967177235090227	FALSE	0.171942
TCGA	SLC25A13	PAM50	LumB	OS	0.0718	0.923	0.935	0.0395862303762098	0.330042648687561	FALSE	0.122378
TCGA	SLC25A13	PAM50	Her2	OS	0.0778	0.789	0.88	0.0406637383090772	0.505262898634479	FALSE	0.1396
TCGA	SLC25A13	PAM50	Basal	OS	0.0462	0.752	0.919	0.00733766091982935	0.804020048033049	FALSE	0.103834
TCGA	SLC25A13	PAM50	Normal	OS	0.127	0.923	1	-0.00751624343520537	0.93057993307835	FALSE	0.207683
TCGA	ST7	total	total	OS	0.00554	0.941	0.903	-0.0588743844072922	0.253500270822797	TRUE	0.0284513
TCGA	ST7	PAM50	LumA	OS	0.139	0.98	0.956	-0.0677454449638914	0.403670600053744	TRUE	0.171942
TCGA	ST7	PAM50	LumB	OS	0.146	0.942	0.874	0.0287513790688057	0.722705392032371	TRUE	0.182588
TCGA	ST7	PAM50	Her2	OS	0.0583	0.885	0.763	0.0384378950253061	0.790504624193283	TRUE	0.124396
TCGA	ST7	PAM50	Basal	OS	0.0411	0.898	0.867	-0.187418497900798	0.175834201829322	TRUE	0.0989171
TCGA	ST7	PAM50	Normal	OS	0.2	1	0.909	-0.226947877588308	0.732141692441133	TRUE	0.249012
TCGA	CDC27	total	total	OS	0.00702	0.936	0.935	0.0243088001018842	0.0520297015666714	TRUE	0.0316765
TCGA	CDC27	PAM50	LumA	OS	0.00697	0.958	0.956	0.0666976175904983	0.0258197728967219	TRUE	0.0421822
TCGA	CDC27	PAM50	LumB	OS	0.212	0.903	0.949	0.0165959610794309	0.405167692447668	FALSE	0.235003
TCGA	CDC27	PAM50	Her2	OS	0.00953	0.775	0.939	0.0200415369747256	0.47967106939781	FALSE	0.0612892
TCGA	CDC27	PAM50	Basal	OS	0.0428	0.763	0.927	0.0174670048255289	0.595794056793454	FALSE	0.100458
TCGA	CDC27	PAM50	Normal	OS	0.0325	1	0.896	-0.197695256115377	0.246711385802735	TRUE	0.135177
TCGA	SLC4A1	total	total	OS	0.11	0.935	0.937	0.331574369284269	0.853576493217693	FALSE	0.140666
TCGA	SLC4A1	PAM50	LumA	OS	0.173	0.964	0.949	3.27953337915293	0.160332337657281	TRUE	0.199075
TCGA	SLC4A1	PAM50	LumB	OS	0.0121	0.954	0.879	-16.4056208264163	0.40137312679693	TRUE	0.0520991
TCGA	SLC4A1	PAM50	Her2	OS	0.166	0.669	0.904	-3.88303985778857	0.577621987613523	FALSE	0.203249
TCGA	SLC4A1	PAM50	Basal	OS	0.00225	0.826	0.916	10.1573982467738	0.106416109240943	FALSE	0.0294358
TCGA	SLC4A1	PAM50	Normal	OS	0.206	0.874	1	-6.82710096333607	0.794590968432189	FALSE	0.251824
TCGA	CALCR	total	total	OS	0.174	0.932	0.958	0.0388612635787279	0.362979389615962	FALSE	0.193818
TCGA	CALCR	PAM50	LumA	OS	0.142	0.949	0.982	0.560710047606792	0.00888946109726745	FALSE	0.174476
TCGA	CALCR	PAM50	LumB	OS	0.0945	0.923	1	0.0240370429187297	0.624104757526984	FALSE	0.142091
TCGA	CALCR	PAM50	Her2	OS	0.406	0.875	0.851	-1.86790372514494	0.461120748797045	TRUE	0.408881
TCGA	CALCR	PAM50	Basal	OS	0.301	0.873	0.971	-0.040014944447135	0.979902714910163	FALSE	0.309969
TCGA	CALCR	PAM50	Normal	OS	0.0971	0.925	1	-1.61321410405428	0.602319042607664	FALSE	0.188465
TCGA	HCCS	total	total	OS	0.000184	0.894	0.961	0.0518876375774245	0.0038419020310786	FALSE	0.00542714
TCGA	HCCS	PAM50	LumA	OS	0.00104	0.91	0.971	0.077384545413858	0.0672464189346225	FALSE	0.0209437
TCGA	HCCS	PAM50	LumB	OS	0.00185	0.886	0.973	0.118596011282456	0.0163916401798341	FALSE	0.0208798
TCGA	HCCS	PAM50	Her2	OS	0.24	0.779	0.933	0.043300810081677	0.457084229170664	FALSE	0.261323
TCGA	HCCS	PAM50	Basal	OS	0.163	0.876	0.911	0.0101153526972178	0.772271276099797	FALSE	0.196695
TCGA	HCCS	PAM50	Normal	OS	0.0928	0.871	1	0.191107879550984	0.195398669841826	FALSE	0.188433
TCGA	DVL2	total	total	OS	0.00768	0.941	0.922	-0.0605027083397735	0.121923418955905	TRUE	0.0331876
TCGA	DVL2	PAM50	LumA	OS	0.141	0.971	0.926	-0.0308505782780184	0.610606611260617	TRUE	0.173625
TCGA	DVL2	PAM50	LumB	OS	0.00507	0.936	0.917	-0.115282659610145	0.225206662073985	TRUE	0.0343757
TCGA	DVL2	PAM50	Her2	OS	0.194	0.901	0.82	-0.166878498989263	0.373916077828805	TRUE	0.224975
TCGA	DVL2	PAM50	Basal	OS	0.0146	0.919	0.656	-0.000415048138193375	0.995432292452508	TRUE	0.0653223
TCGA	DVL2	PAM50	Normal	OS	0.0704	1	0.91	-0.269939783853963	0.28641449205839	TRUE	0.172236
TCGA	PRSS22	total	total	OS	0.15	0.905	0.945	0.0104119634517869	0.481676518020341	FALSE	0.173525
TCGA	PRSS22	PAM50	LumA	OS	0.0257	0.972	0.948	-0.0361718603196411	0.293933120294534	TRUE	0.0714516
TCGA	PRSS22	PAM50	LumB	OS	0.218	0.948	0.895	-0.0326754888035149	0.573451765535927	TRUE	0.239758
TCGA	PRSS22	PAM50	Her2	OS	0.0373	0.759	0.94	-0.000446645511204411	0.990932657771941	FALSE	0.104657
TCGA	PRSS22	PAM50	Basal	OS	0.00141	0.777	0.927	0.0272944550525288	0.193858208564781	FALSE	0.0241536
TCGA	PRSS22	PAM50	Normal	OS	0.0249	0.881	1	0.0836659522632941	0.179535975375144	FALSE	0.124062
TCGA	UPF1	total	total	OS	0.104	0.926	0.944	-0.00214752092292436	0.892067347063145	FALSE	0.13544
TCGA	UPF1	PAM50	LumA	OS	0.00332	0.93	0.983	0.0756628134394639	0.00901269671216487	FALSE	0.0314714
TCGA	UPF1	PAM50	LumB	OS	0.0125	1	0.914	-0.0633290834241671	0.0624890168440267	TRUE	0.0528538
TCGA	UPF1	PAM50	Her2	OS	0.0188	0.757	0.969	0.0579086709436633	0.135644243387183	FALSE	0.0803384
TCGA	UPF1	PAM50	Basal	OS	0.0925	1	0.875	-0.0334470453347652	0.310658178556416	TRUE	0.143854
TCGA	UPF1	PAM50	Normal	OS	0.0547	1	0.902	-0.0798933053132491	0.468154829910673	TRUE	0.159326
TCGA	SKAP2	total	total	OS	0.0885	0.917	0.94	0.0210422659267796	0.348456087564937	FALSE	0.122569
TCGA	SKAP2	PAM50	LumA	OS	0.131	0.945	0.96	0.0201736494045474	0.590237340290363	FALSE	0.165677
TCGA	SKAP2	PAM50	LumB	OS	0.056	0.953	0.889	0.011758454397786	0.838143565685019	TRUE	0.107901
TCGA	SKAP2	PAM50	Her2	OS	0.0962	0.573	0.913	0.0458765980127343	0.376215417786355	FALSE	0.152963
TCGA	SKAP2	PAM50	Basal	OS	0.022	0.936	0.854	-0.0169115096363492	0.729720244534146	TRUE	0.0771137
TCGA	SKAP2	PAM50	Normal	OS	0.0644	1	0.869	-0.0456450239666854	0.689863041351114	TRUE	0.168008
TCGA	SLC25A5	total	total	OS	0.00156	0.882	0.943	0.00163236934289736	0.0596982510957565	FALSE	0.0150832
TCGA	SLC25A5	PAM50	LumA	OS	0.0116	0.963	0.918	-0.000761601116915167	0.763164472974139	TRUE	0.0509534
TCGA	SLC25A5	PAM50	LumB	OS	0.00155	0.904	0.98	0.00558779151908331	0.00396606566064434	FALSE	0.0191111
TCGA	SLC25A5	PAM50	Her2	OS	0.0614	0.841	0.889	0.00144907985418987	0.305707012840622	FALSE	0.126427
TCGA	SLC25A5	PAM50	Basal	OS	0.00699	0.927	0.708	-0.00274846970051466	0.208700033530238	TRUE	0.0479794
TCGA	SLC25A5	PAM50	Normal	OS	3.35e-07	0.375	1	0.0185715709470318	0.0154573986386939	FALSE	0.00021507
TCGA	MCUB	total	total	OS	0.0111	0.949	0.915	-0.0276404596309979	0.339482017745839	TRUE	0.0394982
TCGA	MCUB	PAM50	LumA	OS	0.0219	0.991	0.949	-0.101062031394307	0.0510669643332725	TRUE	0.0666908
TCGA	MCUB	PAM50	LumB	OS	0.211	0.938	0.921	-0.0521782951921875	0.462119903726995	TRUE	0.234155
TCGA	MCUB	PAM50	Her2	OS	0.0362	0.897	0.696	-0.0963815312324671	0.304145057707707	TRUE	0.103578
TCGA	MCUB	PAM50	Basal	OS	0.0013	0.744	0.926	0.0515562847231921	0.184662107899237	FALSE	0.0233183
TCGA	MCUB	PAM50	Normal	OS	0.0929	0.93	1	-0.171219891322537	0.342285449340238	FALSE	0.188433
TCGA	HOXA11	total	total	OS	0.0123	0.886	0.943	-0.014888642099388	0.801691912635534	FALSE	0.0413943
TCGA	HOXA11	PAM50	LumA	OS	0.208	0.939	0.966	0.301118118376953	0.487088363637992	FALSE	0.227617
TCGA	HOXA11	PAM50	LumB	OS	0.0138	0.933	0.938	0.484923483236054	0.213528919562825	FALSE	0.0552328
TCGA	HOXA11	PAM50	Her2	OS	0.12	0.893	0.814	-0.172801706109074	0.460917391895807	TRUE	0.16907
TCGA	HOXA11	PAM50	Basal	OS	0.0543	0.877	1	-0.0789400067679326	0.479447820674884	FALSE	0.112091
TCGA	HOXA11	PAM50	Normal	OS	0.00113	0.4	0.963	0.90716471774323	0.0769734015657412	FALSE	0.0343055
TCGA	POLR2J	total	total	OS	0.0219	0.95	0.934	-0.00894297030098442	0.171734441143114	TRUE	0.0555869
TCGA	POLR2J	PAM50	LumA	OS	0.0262	0.984	0.955	-0.0239027662854913	0.0495108147758806	TRUE	0.071996
TCGA	POLR2J	PAM50	LumB	OS	0.227	0.921	0.956	-0.00433199906712554	0.773630946015639	FALSE	0.247269
TCGA	POLR2J	PAM50	Her2	OS	0.197	0.829	0.844	-0.00315133417602145	0.853524299825395	FALSE	0.227361
TCGA	POLR2J	PAM50	Basal	OS	0.0986	0.879	0.93	0.0108979807332326	0.347986248881741	FALSE	0.148375
TCGA	POLR2J	PAM50	Normal	OS	0.0935	1	0.923	-0.0457857648677105	0.288949360980882	TRUE	0.188433
TCGA	DHX33	total	total	OS	0.0085	0.915	0.941	0.0514707412850536	0.150188334867591	FALSE	0.0347836
TCGA	DHX33	PAM50	LumA	OS	0.000252	0.953	0.966	0.213508349327646	0.00376918248933859	FALSE	0.0123203
TCGA	DHX33	PAM50	LumB	OS	0.122	0.949	0.868	0.0276562538978034	0.782880579941195	TRUE	0.163823
TCGA	DHX33	PAM50	Her2	OS	0.168	0.688	0.867	0.137867791824534	0.38143172657784	FALSE	0.204762
TCGA	DHX33	PAM50	Basal	OS	0.0499	1	0.868	-0.00341847549646121	0.95979860315071	TRUE	0.10755
TCGA	DHX33	PAM50	Normal	OS	0.106	1	0.874	-0.0423823991000661	0.863702115942696	TRUE	0.191839
TCGA	MEOX1	total	total	OS	5.55e-06	0.948	0.866	-0.0626394673236158	0.0528461050358085	TRUE	0.0013244
TCGA	MEOX1	PAM50	LumA	OS	0.209	0.965	0.866	0.0115182150699625	0.753786225364527	TRUE	0.22828
TCGA	MEOX1	PAM50	LumB	OS	4.36e-06	0.956	0.865	-0.34353506319912	0.130092980256436	TRUE	0.00119086
TCGA	MEOX1	PAM50	Her2	OS	0.0756	0.749	0.905	-0.092562722800554	0.663153812488996	FALSE	0.138025
TCGA	MEOX1	PAM50	Basal	OS	0.00483	0.909	0.814	-0.117063250797624	0.26019925771005	TRUE	0.0409974
TCGA	MEOX1	PAM50	Normal	OS	0.0239	0.927	1	-0.275181037800663	0.115164355604596	FALSE	0.121549
TCGA	THSD7A	total	total	OS	0.136	0.918	0.939	0.0269174722330177	0.84492811801772	FALSE	0.161903
TCGA	THSD7A	PAM50	LumA	OS	0.131	0.969	0.957	0.261740680720495	0.175243776835988	TRUE	0.165677
TCGA	THSD7A	PAM50	LumB	OS	0.194	0.941	0.921	-0.112276165471773	0.844376544316855	TRUE	0.220377
TCGA	THSD7A	PAM50	Her2	OS	0.0162	0.769	0.913	1.06542668098701	0.247130774984633	FALSE	0.0760518
TCGA	THSD7A	PAM50	Basal	OS	0.13	0.912	0.882	-0.182830880457146	0.643390966920214	TRUE	0.171834
TCGA	THSD7A	PAM50	Normal	OS	0.16	0.927	1	0.0493594449208629	0.900952794306999	FALSE	0.226111
TCGA	LIG3	total	total	OS	0.00543	0.92	0.941	0.0400527154644279	0.217475973604926	FALSE	0.0282215
TCGA	LIG3	PAM50	LumA	OS	0.00239	0.958	0.959	0.193911237916401	0.00351794626747548	FALSE	0.0278193
TCGA	LIG3	PAM50	LumB	OS	0.0477	0.924	0.929	-0.0937487367106462	0.231066424982772	FALSE	0.0996031
TCGA	LIG3	PAM50	Her2	OS	0.156	0.919	0.7	-0.0070121504814181	0.899429146546205	TRUE	0.195705
TCGA	LIG3	PAM50	Basal	OS	0.0999	0.881	0.906	0.0792505153024946	0.383632011125922	FALSE	0.149076
TCGA	LIG3	PAM50	Normal	OS	0.0168	0.93	0.75	-0.478932527204086	0.37162984549976	TRUE	0.107919
TCGA	RPAP3	total	total	OS	0.0601	0.925	0.936	0.0492021531769239	0.144718579234273	FALSE	0.0971025
TCGA	RPAP3	PAM50	LumA	OS	0.0341	0.957	0.967	0.0719325097928197	0.256039031221417	FALSE	0.0814161
TCGA	RPAP3	PAM50	LumB	OS	0.113	0.727	0.958	0.049406080420056	0.454553210393727	FALSE	0.156711
TCGA	RPAP3	PAM50	Her2	OS	0.0177	0.788	0.894	0.173965570683007	0.209868198199745	FALSE	0.0783831
TCGA	RPAP3	PAM50	Basal	OS	0.0518	0.919	0.823	-0.0142694652197794	0.856604236417327	TRUE	0.109482
TCGA	RPAP3	PAM50	Normal	OS	0.0593	1	0.896	-0.173996785221262	0.559483042781605	TRUE	0.162715
TCGA	ACSM3	total	total	OS	8.04e-06	0.954	0.836	0.010489564732753	0.893024269153775	TRUE	0.00148467
TCGA	ACSM3	PAM50	LumA	OS	0.00175	0.972	0.837	-0.159470352255718	0.675011141477054	TRUE	0.0247553
TCGA	ACSM3	PAM50	LumB	OS	0.0363	1	0.926	-1.87006987463573	0.0974415213337386	TRUE	0.0876949
TCGA	ACSM3	PAM50	Her2	OS	0.00507	0.937	0.691	-1.45684955313216	0.178155120628214	TRUE	0.0481229
TCGA	ACSM3	PAM50	Basal	OS	0.117	0.837	0.905	0.0467971552443133	0.829624006148161	FALSE	0.162094
TCGA	ACSM3	PAM50	Normal	OS	0.0272	0.927	1	-1.98321132732884	0.211269214421326	FALSE	0.127217
TCGA	REXO5	total	total	OS	0.131	0.946	0.935	-0.00216535960658093	0.958436801391452	TRUE	0.158023
TCGA	REXO5	PAM50	LumA	OS	0.122	0.975	0.927	-0.0642728050650994	0.450227751591092	TRUE	0.158849
TCGA	REXO5	PAM50	LumB	OS	0.0804	0.878	0.945	0.0495890291014195	0.493114629457078	FALSE	0.129785
TCGA	REXO5	PAM50	Her2	OS	0.0605	0.902	0.807	-0.24230689233083	0.21468299451593	TRUE	0.126037
TCGA	REXO5	PAM50	Basal	OS	0.112	0.893	0.891	0.0259944709648059	0.73943807455996	TRUE	0.158022
TCGA	REXO5	PAM50	Normal	OS	0.131	0.933	1	-0.544038302280623	0.413127387007359	FALSE	0.209669
TCGA	CIAPIN1	total	total	OS	0.0195	0.89	0.947	0.0232892666595872	0.081048012569725	FALSE	0.0524459
TCGA	CIAPIN1	PAM50	LumA	OS	0.108	0.958	0.96	0.0324620634767076	0.101074965107291	FALSE	0.147587
TCGA	CIAPIN1	PAM50	LumB	OS	0.019	0.927	0.95	0.0207271957306198	0.568462393884086	FALSE	0.0648139
TCGA	CIAPIN1	PAM50	Her2	OS	0.0209	0.885	0.745	-0.0438871245829071	0.436937309349039	TRUE	0.0836963
TCGA	CIAPIN1	PAM50	Basal	OS	0.25	0.971	0.865	-0.0143071442618422	0.74322186619459	TRUE	0.26598
TCGA	CIAPIN1	PAM50	Normal	OS	0.321	1	0.915	-0.034269905802215	0.768727038526423	TRUE	0.334293
TCGA	SPPL2B	total	total	OS	0.00928	0.942	0.906	-0.013014403638747	0.628143859457372	TRUE	0.0362485
TCGA	SPPL2B	PAM50	LumA	OS	0.0705	0.966	0.899	-0.0288112221738847	0.497013557683907	TRUE	0.116342
TCGA	SPPL2B	PAM50	LumB	OS	0.00595	0.937	0.917	-0.0302455254922753	0.636529449690958	TRUE	0.0371417
TCGA	SPPL2B	PAM50	Her2	OS	0.114	0.835	1	-0.0727230811572113	0.462442252452616	FALSE	0.164895
TCGA	SPPL2B	PAM50	Basal	OS	0.000153	0.84	0.908	0.146241753402461	0.0101467675001442	FALSE	0.0077951
TCGA	SPPL2B	PAM50	Normal	OS	0.104	0.926	1	-0.132057752483007	0.441338665740276	FALSE	0.191312
TCGA	FAM214B	total	total	OS	0.00254	0.883	0.948	0.0953727910926496	0.0371338389004238	FALSE	0.0195292
TCGA	FAM214B	PAM50	LumA	OS	0.00465	0.886	0.97	0.192710936593484	0.0220471819327703	FALSE	0.0358247
TCGA	FAM214B	PAM50	LumB	OS	0.111	0.938	0.909	-0.110905305431218	0.446473817312584	TRUE	0.154851
TCGA	FAM214B	PAM50	Her2	OS	0.108	0.798	1	0.0729834980053223	0.477700526079599	FALSE	0.160734
TCGA	FAM214B	PAM50	Basal	OS	0.00599	0.8	0.93	0.109651928898023	0.184032725498752	FALSE	0.0448609
TCGA	FAM214B	PAM50	Normal	OS	0.0872	0.865	1	0.437567059253348	0.26773140095337	FALSE	0.184687
TCGA	COPZ2	total	total	OS	0.331	0.935	0.941	0.00363698148914645	0.749425938114011	FALSE	0.334077
TCGA	COPZ2	PAM50	LumA	OS	0.217	0.954	0.961	-0.0174424259578061	0.409377352778508	FALSE	0.234873
TCGA	COPZ2	PAM50	LumB	OS	0.0967	0.919	0.955	0.0245902927012969	0.333851775431239	FALSE	0.143749
TCGA	COPZ2	PAM50	Her2	OS	0.0273	0.899	0.755	-0.0588858562770962	0.233460035002321	TRUE	0.0927815
TCGA	COPZ2	PAM50	Basal	OS	0.0456	0.855	0.96	0.0350205707931388	0.00339919682899204	FALSE	0.103309
TCGA	COPZ2	PAM50	Normal	OS	0.0383	1	0.874	-0.000445541507181791	0.994205853244214	TRUE	0.143842
TCGA	PRKAR2B	total	total	OS	0.00997	0.943	0.871	-0.000188529982876382	0.979795064374679	TRUE	0.0373667
TCGA	PRKAR2B	PAM50	LumA	OS	0.18	0.961	0.936	0.0071518427585143	0.500151972111677	TRUE	0.204637
TCGA	PRKAR2B	PAM50	LumB	OS	0.168	0.88	0.954	0.00976568700499806	0.458486875119392	FALSE	0.200091
TCGA	PRKAR2B	PAM50	Her2	OS	0.225	0.822	0.955	0.00408115057421617	0.87111416826704	FALSE	0.249162
TCGA	PRKAR2B	PAM50	Basal	OS	0.00176	0.921	0.742	-0.048297173808252	0.112386784292261	TRUE	0.026472
TCGA	PRKAR2B	PAM50	Normal	OS	0.0626	0.908	1	0.0513877125590977	0.342261699101532	FALSE	0.16591
TCGA	MSL3	total	total	OS	0.219	0.938	0.922	-0.00122508768932212	0.969225465112853	TRUE	0.232097
TCGA	MSL3	PAM50	LumA	OS	0.0249	0.913	0.966	0.133661381509183	0.078118968511764	FALSE	0.0704284
TCGA	MSL3	PAM50	LumB	OS	0.19	0.894	0.95	-0.0338642155178224	0.75170324086763	FALSE	0.217312
TCGA	MSL3	PAM50	Her2	OS	0.0116	0.927	0.759	-0.264114244513888	0.103755958940305	TRUE	0.0661721
TCGA	MSL3	PAM50	Basal	OS	0.0521	0.923	0.799	-0.0374562440202371	0.549874276658843	TRUE	0.109731
TCGA	MSL3	PAM50	Normal	OS	0.0574	0.911	1	0.0892385698566067	0.638085009143067	FALSE	0.161086
TCGA	CREBBP	total	total	OS	0.0901	0.98	0.922	-0.0158363406568616	0.455621164448063	TRUE	0.123771
TCGA	CREBBP	PAM50	LumA	OS	0.012	0.954	0.987	0.0430269845778156	0.151505261534411	FALSE	0.0516286
TCGA	CREBBP	PAM50	LumB	OS	0.0287	0.944	0.885	-0.057304101912038	0.333056190580097	TRUE	0.0786168
TCGA	CREBBP	PAM50	Her2	OS	0.208	1	0.819	-0.0511105585481768	0.60105634957337	TRUE	0.235943
TCGA	CREBBP	PAM50	Basal	OS	0.0292	0.908	0.706	-0.0338433359902524	0.473347927633266	TRUE	0.0860498
TCGA	CREBBP	PAM50	Normal	OS	0.191	0.928	1	-0.0712994380787022	0.605428639219017	FALSE	0.242689
TCGA	TSPOAP1	total	total	OS	0.00649	0.951	0.874	-0.0355758428141887	0.459203320245884	TRUE	0.0304964
TCGA	TSPOAP1	PAM50	LumA	OS	0.0258	0.938	0.964	0.0806462942724421	0.26096882857859	FALSE	0.071567
TCGA	TSPOAP1	PAM50	LumB	OS	0.0294	0.978	0.918	-0.232037787039041	0.0733326591908905	TRUE	0.0795579
TCGA	TSPOAP1	PAM50	Her2	OS	0.173	0.842	0.859	-0.0661038492837316	0.780025127950916	FALSE	0.208725
TCGA	TSPOAP1	PAM50	Basal	OS	0.089	0.922	0.881	0.055193250051242	0.342360120528115	TRUE	0.141059
TCGA	TSPOAP1	PAM50	Normal	OS	0.00834	0.928	0.8	-0.879254642911498	0.0910601695007151	TRUE	0.0845216
TCGA	MPO	total	total	OS	0.221	0.944	0.919	0.392636015963223	0.461642475203256	TRUE	0.233826
TCGA	MPO	PAM50	LumA	OS	0.274	0.95	0.956	-1.42043153409021	0.523725158261757	FALSE	0.283679
TCGA	MPO	PAM50	LumB	OS	0.0121	0.953	0.915	-2.26540855071699	0.370442861790592	TRUE	0.0520991
TCGA	MPO	PAM50	Her2	OS	0.0993	1	0.83	-4.92860827303877	0.250368305076629	TRUE	0.155155
TCGA	MPO	PAM50	Basal	OS	0.0438	0.87	0.968	0.875185288472006	0.0471235746802347	FALSE	0.10152
TCGA	MPO	PAM50	Normal	OS	0.00172	0.955	0.762	-21.6998214899316	0.0606875207756688	TRUE	0.0416804
TCGA	PON1	total	total	OS	0.00113	0.945	0.886	0.0110624366001931	0.929223456438897	TRUE	0.0128891
TCGA	PON1	PAM50	LumA	OS	0.0401	0.953	0.962	0.322476977453696	0.147567471134841	FALSE	0.08779
TCGA	PON1	PAM50	LumB	OS	0.00967	0.936	0.879	0.0651829659610574	0.814611755767825	TRUE	0.0470445
TCGA	PON1	PAM50	Her2	OS	0.108	0.933	0.833	-1.09050655389485	0.458344486447621	TRUE	0.160734
TCGA	PON1	PAM50	Basal	OS	0.00546	0.917	0.722	-0.198863996493528	0.757244148195957	TRUE	0.0431708
TCGA	PON1	PAM50	Normal	OS	0.0521	1	0.911	-15.3140756047422	0.211537579157768	TRUE	0.156839
TCGA	GCFC2	total	total	OS	0.19	0.94	0.933	-0.00208819126265218	0.962982052728622	TRUE	0.207345
TCGA	GCFC2	PAM50	LumA	OS	0.0443	0.963	0.951	0.0260100658706465	0.778177655616794	TRUE	0.0919027
TCGA	GCFC2	PAM50	LumB	OS	0.0705	0.945	0.918	-0.0238568647908933	0.817684645898972	TRUE	0.121182
TCGA	GCFC2	PAM50	Her2	OS	0.102	0.832	1	0.0659390974031286	0.749387367498567	FALSE	0.156824
TCGA	GCFC2	PAM50	Basal	OS	0.0881	0.898	0.865	0.00232030664326861	0.974068796961273	TRUE	0.140308
TCGA	GCFC2	PAM50	Normal	OS	0.0309	1	0.894	-0.578563043346655	0.157074274069157	TRUE	0.133439
TCGA	WDR54	total	total	OS	0.0045	0.945	0.873	-0.0118490008848107	0.646665973555005	TRUE	0.0256972
TCGA	WDR54	PAM50	LumA	OS	0.0545	0.956	0.97	-0.0619719349872331	0.199022407377603	FALSE	0.101618
TCGA	WDR54	PAM50	LumB	OS	0.0923	0.918	0.95	-0.00162651792794082	0.970800657359468	FALSE	0.140249
TCGA	WDR54	PAM50	Her2	OS	0.0657	0.906	0.646	-0.023197172088858	0.799118315719019	TRUE	0.129781
TCGA	WDR54	PAM50	Basal	OS	0.0141	0.916	0.705	0.0587484359393684	0.439967733836055	TRUE	0.0643453
TCGA	WDR54	PAM50	Normal	OS	0.0114	0.916	1	-0.485182630340459	0.175752673977475	FALSE	0.0945438
TCGA	CROT	total	total	OS	0.0076	0.945	0.847	-0.0171949755694835	0.23923437490929	TRUE	0.0330417
TCGA	CROT	PAM50	LumA	OS	0.105	1	0.953	-0.0164839059659338	0.491016765269941	TRUE	0.145055
TCGA	CROT	PAM50	LumB	OS	0.219	0.958	0.774	0.00501075124944308	0.815267980537495	TRUE	0.240665
TCGA	CROT	PAM50	Her2	OS	0.136	0.883	0.81	-0.0024858127339429	0.951154310957502	TRUE	0.180632
TCGA	CROT	PAM50	Basal	OS	0.000422	0.921	0.793	-0.360502708852452	0.0776646462218678	TRUE	0.0131596
TCGA	CROT	PAM50	Normal	OS	0.012	0.963	0.9	-0.0554944418139452	0.524427750132732	TRUE	0.0963354
TCGA	ABCB4	total	total	OS	0.0733	0.943	0.91	-0.0329399542815594	0.922503506907187	TRUE	0.109367
TCGA	ABCB4	PAM50	LumA	OS	0.219	0.959	0.959	-0.0755521536307852	0.915922065062184	FALSE	0.236492
TCGA	ABCB4	PAM50	LumB	OS	0.0419	0.956	0.908	-1.22965864660876	0.265069073825652	TRUE	0.0934039
TCGA	ABCB4	PAM50	Her2	OS	0.00238	0.906	0.691	-2.72297254758881	0.223881692215382	TRUE	0.034596
TCGA	ABCB4	PAM50	Basal	OS	0.112	0.869	0.921	0.460356742769616	0.674187394669906	FALSE	0.158022
TCGA	ABCB4	PAM50	Normal	OS	0.101	0.919	1	0.794837751323192	0.739093467765149	FALSE	0.189011
TCGA	KMT2E	total	total	OS	0.158	0.945	0.922	-0.0075731285354818	0.6636903515083	TRUE	0.180349
TCGA	KMT2E	PAM50	LumA	OS	0.016	0.952	1	0.0254233108365807	0.212713465603287	FALSE	0.0584427
TCGA	KMT2E	PAM50	LumB	OS	0.000872	0.955	0.686	-0.0847066807935573	0.080137831514025	TRUE	0.0137614
TCGA	KMT2E	PAM50	Her2	OS	0.0803	0.817	0.917	0.0997063998934541	0.137571940839307	FALSE	0.141491
TCGA	KMT2E	PAM50	Basal	OS	0.00231	0.905	0.812	-0.0242960454344493	0.554912698403391	TRUE	0.0299321
TCGA	KMT2E	PAM50	Normal	OS	0.0627	1	0.899	-0.11866681515985	0.261851057971031	TRUE	0.165933
TCGA	RHBDD2	total	total	OS	0.0545	0.939	0.918	-0.000986178462592309	0.79164897040666	TRUE	0.0917278
TCGA	RHBDD2	PAM50	LumA	OS	0.105	0.952	0.974	-0.00250416471635909	0.682098251749691	FALSE	0.145055
TCGA	RHBDD2	PAM50	LumB	OS	0.0302	0.932	0.952	0.00199652875408651	0.766415609348191	FALSE	0.0805076
TCGA	RHBDD2	PAM50	Her2	OS	0.271	0.863	0.818	-0.00227493274030146	0.811028252988274	TRUE	0.286724
TCGA	RHBDD2	PAM50	Basal	OS	0.0652	0.801	0.911	0.00895837683629141	0.401020475688766	FALSE	0.122002
TCGA	RHBDD2	PAM50	Normal	OS	0.0461	0.933	1	0.0039335702301568	0.882406839888476	FALSE	0.151011
TCGA	SOX8	total	total	OS	0.0144	0.937	0.935	-0.012198958610826	0.410626957607015	TRUE	0.0448565
TCGA	SOX8	PAM50	LumA	OS	0.0237	0.982	0.942	-1.05195426279792	0.123028542916441	TRUE	0.069085
TCGA	SOX8	PAM50	LumB	OS	0.0847	0.918	0.961	-0.676248763866756	0.61546981552105	FALSE	0.13363
TCGA	SOX8	PAM50	Her2	OS	0.286	0.852	0.803	-0.314153326098612	0.722751796956618	TRUE	0.299718
TCGA	SOX8	PAM50	Basal	OS	0.166	0.97	0.873	-0.011203086594737	0.497078814077044	TRUE	0.19913
TCGA	SOX8	PAM50	Normal	OS	0.0164	0.931	1	-1.45095299044048	0.285611804896177	FALSE	0.107276
TCGA	IBTK	total	total	OS	0.00695	0.918	0.939	0.0328391419251516	0.0855069215483402	FALSE	0.0315018
TCGA	IBTK	PAM50	LumA	OS	0.0092	0.953	1	0.0722082280705034	0.0155159681699267	FALSE	0.0466808
TCGA	IBTK	PAM50	LumB	OS	0.0655	0.95	0.81	-0.0126056952489698	0.743562175879295	TRUE	0.116734
TCGA	IBTK	PAM50	Her2	OS	0.094	0.839	0.878	0.0656533244745654	0.392086106722682	FALSE	0.151372
TCGA	IBTK	PAM50	Basal	OS	0.0464	0.913	0.815	0.0493494694684926	0.425103240597186	TRUE	0.104089
TCGA	IBTK	PAM50	Normal	OS	0.208	1	0.919	-0.0706460795745625	0.659153257249922	TRUE	0.253135
TCGA	ZNF195	total	total	OS	0.0101	0.961	0.912	-0.0674541739657387	0.176913126223325	TRUE	0.0375378
TCGA	ZNF195	PAM50	LumA	OS	0.0296	0.977	0.94	-0.0519980920920153	0.607915949135606	TRUE	0.0762018
TCGA	ZNF195	PAM50	LumB	OS	2.83e-06	0.963	0.599	0.0616685860179359	0.639316843798784	TRUE	0.000967197
TCGA	ZNF195	PAM50	Her2	OS	0.0102	0.953	0.657	-0.177240021349132	0.389191524856051	TRUE	0.0625038
TCGA	ZNF195	PAM50	Basal	OS	0.0126	0.954	0.863	-0.106065008382213	0.198650577664592	TRUE	0.0614817
TCGA	ZNF195	PAM50	Normal	OS	0.297	0.928	1	0.0683592282169269	0.844348681817664	FALSE	0.315563
TCGA	MYCBP2	total	total	OS	0.146	0.939	0.934	0.013463614417511	0.571908834626901	TRUE	0.170007
TCGA	MYCBP2	PAM50	LumA	OS	0.0491	0.96	0.956	0.0326978706521625	0.374510351621472	TRUE	0.0966586
TCGA	MYCBP2	PAM50	LumB	OS	0.0186	1	0.923	-0.131220972019208	0.0714830169479806	TRUE	0.0640286
TCGA	MYCBP2	PAM50	Her2	OS	0.0984	0.833	1	-6.1924908058491e-05	0.999141626554086	FALSE	0.154482
TCGA	MYCBP2	PAM50	Basal	OS	0.0355	0.92	0.737	0.0237561825464633	0.623355557554131	TRUE	0.0931221
TCGA	MYCBP2	PAM50	Normal	OS	0.126	0.928	1	0.0537161767197541	0.630424027433818	FALSE	0.206932
TCGA	FBXL3	total	total	OS	0.228	0.945	0.887	0.000228545127384334	0.989068786557931	TRUE	0.23996
TCGA	FBXL3	PAM50	LumA	OS	0.234	0.97	0.937	0.00271065248557082	0.911506173053833	TRUE	0.249085
TCGA	FBXL3	PAM50	LumB	OS	0.0107	0.831	0.936	0.0349640607326027	0.43123384838589	FALSE	0.0491683
TCGA	FBXL3	PAM50	Her2	OS	0.0324	0.733	0.89	0.081205444102545	0.102213109210552	FALSE	0.0995094
TCGA	FBXL3	PAM50	Basal	OS	0.0872	0.922	0.86	-0.00664030277258563	0.901709814630049	TRUE	0.139551
TCGA	FBXL3	PAM50	Normal	OS	0.0971	0.925	1	-0.0100098484573281	0.918095286002219	FALSE	0.188465
TCGA	ITGAL	total	total	OS	0.0136	0.945	0.908	-0.0408373837137141	0.0404263129251047	TRUE	0.0435149
TCGA	ITGAL	PAM50	LumA	OS	0.00753	0.971	0.904	-0.0184171863241023	0.558103487546196	TRUE	0.0435135
TCGA	ITGAL	PAM50	LumB	OS	0.00469	0.98	0.889	-0.0634795380586362	0.125328047271464	TRUE	0.0331238
TCGA	ITGAL	PAM50	Her2	OS	0.0514	0.919	0.813	-0.133102951996222	0.126315107716833	TRUE	0.118511
TCGA	ITGAL	PAM50	Basal	OS	0.0351	0.94	0.873	-0.0381966049590694	0.317276330018569	TRUE	0.0926777
TCGA	ITGAL	PAM50	Normal	OS	0.272	1	0.926	-0.0628161763229569	0.52095870287424	TRUE	0.296416
TCGA	PDK2	total	total	OS	0.0343	0.939	0.936	0.0130007858872222	0.614949703140433	TRUE	0.0708749
TCGA	PDK2	PAM50	LumA	OS	0.00233	0.952	1	0.0800762897822256	0.0365591770721492	FALSE	0.0276323
TCGA	PDK2	PAM50	LumB	OS	0.234	0.898	0.963	0.0173573434881706	0.690367895380941	FALSE	0.253017
TCGA	PDK2	PAM50	Her2	OS	0.089	1	0.765	-0.0723614278865883	0.307649573655158	TRUE	0.148188
TCGA	PDK2	PAM50	Basal	OS	0.231	1	0.862	0.0137454037056032	0.90441672138792	TRUE	0.250069
TCGA	PDK2	PAM50	Normal	OS	0.0193	1	0.882	-0.653341383683043	0.0620166108429793	TRUE	0.114172
TCGA	ITGA3	total	total	OS	0.00177	0.954	0.883	-0.00753835846426055	0.433652916607691	TRUE	0.0161214
TCGA	ITGA3	PAM50	LumA	OS	0.0868	0.965	0.897	-0.00828158180286347	0.683279615623052	TRUE	0.130378
TCGA	ITGA3	PAM50	LumB	OS	0.152	0.959	0.918	-0.0461916120410502	0.189816295814533	TRUE	0.187307
TCGA	ITGA3	PAM50	Her2	OS	0.0721	1	0.83	-0.0236581073243245	0.303770645357277	TRUE	0.135099
TCGA	ITGA3	PAM50	Basal	OS	0.0474	0.934	0.804	0.020006567270986	0.0637174789686318	TRUE	0.105019
TCGA	ITGA3	PAM50	Normal	OS	0.0858	1	0.891	-0.0274050120656226	0.547975616844771	TRUE	0.183937
TCGA	ZFX	total	total	OS	0.347	0.934	0.944	-0.0106627838000275	0.569947627288195	FALSE	0.349207
TCGA	ZFX	PAM50	LumA	OS	0.0132	0.953	1	0.0178605312277585	0.430081441510472	FALSE	0.053745
TCGA	ZFX	PAM50	LumB	OS	0.223	0.918	0.94	-0.0496163935905959	0.217496120084564	FALSE	0.243969
TCGA	ZFX	PAM50	Her2	OS	0.112	0.609	0.877	0.188978703632036	0.0280018078004683	FALSE	0.163428
TCGA	ZFX	PAM50	Basal	OS	0.146	0.909	0.818	-0.0458688018037801	0.538316938718973	TRUE	0.183815
TCGA	ZFX	PAM50	Normal	OS	0.00458	1	0.831	-0.380045788822214	0.0628367678182506	TRUE	0.0652135
TCGA	LAMP2	total	total	OS	0.00229	0.913	0.964	0.00386076274334911	0.168029123025489	FALSE	0.0184861
TCGA	LAMP2	PAM50	LumA	OS	0.00374	0.93	0.982	0.0104337938248358	0.077346301876075	FALSE	0.0331139
TCGA	LAMP2	PAM50	LumB	OS	0.024	0.921	1	0.00992278211771173	0.0769368519471111	FALSE	0.072198
TCGA	LAMP2	PAM50	Her2	OS	0.0547	0.656	0.883	0.0104795076436717	0.210633411302064	FALSE	0.12108
TCGA	LAMP2	PAM50	Basal	OS	0.162	0.944	0.882	-0.00484343873377096	0.430191971453596	TRUE	0.195989
TCGA	LAMP2	PAM50	Normal	OS	0.164	0.928	1	0.00330486306178243	0.819330419356181	FALSE	0.226111
TCGA	ITGA2B	total	total	OS	0.0852	0.942	0.913	-0.0137178076578113	0.96061298538111	TRUE	0.119819
TCGA	ITGA2B	PAM50	LumA	OS	0.131	0.954	0.96	0.26059901112993	0.736373640403459	FALSE	0.165677
TCGA	ITGA2B	PAM50	LumB	OS	0.0145	0.947	0.795	-0.17115566106549	0.667508830479778	TRUE	0.056464
TCGA	ITGA2B	PAM50	Her2	OS	0.11	1	0.835	-1.42255663756408	0.294755995553026	TRUE	0.162232
TCGA	ITGA2B	PAM50	Basal	OS	0.00933	0.921	0.772	-0.111660745812404	0.860435550884512	TRUE	0.0539996
TCGA	ITGA2B	PAM50	Normal	OS	0.0197	0.966	0.875	-9.33614662636361	0.195252263566412	TRUE	0.114792
TCGA	ASB4	total	total	OS	0.0667	0.919	0.941	0.147948182186122	0.80829734114187	FALSE	0.103378
TCGA	ASB4	PAM50	LumA	OS	0.0357	0.951	0.96	1.70216857174415	0.0726675909722087	FALSE	0.0830648
TCGA	ASB4	PAM50	LumB	OS	0.207	0.964	0.907	0.551423048875087	0.839213482258002	TRUE	0.231088
TCGA	ASB4	PAM50	Her2	OS	0.0976	0.794	0.933	-1.6146357513349	0.665982643587329	FALSE	0.153883
TCGA	ASB4	PAM50	Basal	OS	0.362	0.898	0.888	-1.09250822450733	0.521159743468367	TRUE	0.365418
TCGA	ASB4	PAM50	Normal	OS	0.123	1	0.927	-4.53532657847091	0.515720688547701	TRUE	0.204747
TCGA	GDE1	total	total	OS	0.0812	0.945	0.885	0.00208145600680873	0.787396216591287	TRUE	0.116238
TCGA	GDE1	PAM50	LumA	OS	0.0203	0.953	0.96	0.0175710539213582	0.205965997207138	FALSE	0.0646259
TCGA	GDE1	PAM50	LumB	OS	0.0022	0.866	0.977	0.0341505697009254	0.0504638280846922	FALSE	0.0227091
TCGA	GDE1	PAM50	Her2	OS	0.0436	1	0.819	-0.0526924230622411	0.160193648710724	TRUE	0.111173
TCGA	GDE1	PAM50	Basal	OS	0.109	0.836	0.918	0.000274408753821197	0.992764119149171	FALSE	0.155825
TCGA	GDE1	PAM50	Normal	OS	0.164	0.929	0.947	0.0546224052691298	0.511824616146415	FALSE	0.226111
TCGA	REX1BD	total	total	OS	0.0313	0.939	0.919	-0.00280806456867212	0.879972500559391	TRUE	0.0675164
TCGA	REX1BD	PAM50	LumA	OS	0.0945	0.961	0.941	-0.0469629544989362	0.252876398856531	TRUE	0.136764
TCGA	REX1BD	PAM50	LumB	OS	0.0293	0.938	0.9	-0.0117264898885365	0.848944205128142	TRUE	0.0794445
TCGA	REX1BD	PAM50	Her2	OS	0.107	0.847	0.819	-0.0383800772454055	0.505712212441739	TRUE	0.160157
TCGA	REX1BD	PAM50	Basal	OS	0.272	0.829	0.895	0.0512506544800111	0.0979309487579872	FALSE	0.284752
TCGA	REX1BD	PAM50	Normal	OS	0.0503	0.931	1	-0.0314159386816756	0.691939941506563	FALSE	0.154488
TCGA	CRLF1	total	total	OS	0.0846	0.917	0.937	0.00134733747883557	0.831627756636813	FALSE	0.11927
TCGA	CRLF1	PAM50	LumA	OS	0.069	0.967	0.933	0.106532689899997	0.116978381028394	TRUE	0.115057
TCGA	CRLF1	PAM50	LumB	OS	0.0544	0.954	0.911	-0.0922758256859211	0.527144768522711	TRUE	0.106526
TCGA	CRLF1	PAM50	Her2	OS	0.116	0.764	0.944	0.0561490329851642	0.0491167091433458	FALSE	0.166271
TCGA	CRLF1	PAM50	Basal	OS	0.277	0.882	0.934	-0.00230847181722315	0.77434351155316	FALSE	0.288886
TCGA	CRLF1	PAM50	Normal	OS	0.0275	1	0.899	-0.718166486173262	0.146659468511785	TRUE	0.128208
TCGA	OSBPL7	total	total	OS	0.0338	0.96	0.921	-0.041573672809155	0.635386236698442	TRUE	0.070281
TCGA	OSBPL7	PAM50	LumA	OS	0.289	0.964	0.944	0.00313410759325599	0.981725356024343	TRUE	0.29739
TCGA	OSBPL7	PAM50	LumB	OS	0.076	0.936	0.92	-0.0490917211062466	0.778242021530575	TRUE	0.125926
TCGA	OSBPL7	PAM50	Her2	OS	0.203	0.816	0.898	0.232527389894689	0.308908249672087	FALSE	0.232163
TCGA	OSBPL7	PAM50	Basal	OS	0.0263	0.917	0.707	-0.131770630092878	0.671570683572394	TRUE	0.0830397
TCGA	OSBPL7	PAM50	Normal	OS	0.0793	1	0.916	-0.888446726709012	0.204667130459207	TRUE	0.179377
TCGA	TMEM98	total	total	OS	0.00395	0.981	0.926	-0.0320214078090414	0.0160658074169884	TRUE	0.0241503
TCGA	TMEM98	PAM50	LumA	OS	0.0844	0.989	0.951	-0.0167789113400785	0.418741722148934	TRUE	0.128314
TCGA	TMEM98	PAM50	LumB	OS	0.0589	0.968	0.926	-0.0373167365977023	0.215099264738357	TRUE	0.11069
TCGA	TMEM98	PAM50	Her2	OS	0.0397	0.889	0.714	0.0129860345604558	0.832100948535082	TRUE	0.107088
TCGA	TMEM98	PAM50	Basal	OS	0.0665	0.931	0.715	-0.0388125867631419	0.193154755611818	TRUE	0.122992
TCGA	TMEM98	PAM50	Normal	OS	0.0915	1	0.917	-0.0590573970970186	0.425642433529844	TRUE	0.187045
TCGA	YBX2	total	total	OS	0.00888	0.896	0.943	0.0393083649857469	0.154049561056112	FALSE	0.0355441
TCGA	YBX2	PAM50	LumA	OS	0.0244	0.952	0.978	-0.0370734615861689	0.603702877681204	FALSE	0.0697401
TCGA	YBX2	PAM50	LumB	OS	0.176	0.913	0.953	0.0183715596880742	0.745860671350258	FALSE	0.206393
TCGA	YBX2	PAM50	Her2	OS	0.194	0.799	0.86	0.0949446791288055	0.208269064669579	FALSE	0.224975
TCGA	YBX2	PAM50	Basal	OS	0.00395	0.835	0.913	0.0540984974160153	0.24660149491887	FALSE	0.0377669
TCGA	YBX2	PAM50	Normal	OS	0.0619	0.667	1	0.102808544904707	0.745213975717827	FALSE	0.165258
TCGA	KRT33A	total	total	OS	0.102	0.946	0.912	0.0288535591313837	0.701238464198601	TRUE	0.1337
TCGA	KRT33A	PAM50	LumA	OS	0.092	0.962	0.957	0.0565640347275187	0.478242433478755	TRUE	0.134749
TCGA	KRT33A	PAM50	LumB	OS	0.0527	1	0.923	-0.930332131957386	0.261017125383681	TRUE	0.104649
TCGA	KRT33A	PAM50	Her2	OS	0.216	0.879	0.807	1.76334155049938	0.672899798529269	TRUE	0.242035
TCGA	KRT33A	PAM50	Basal	OS	0.425	0.897	0.888	0.0432662010841117	0.768335733367996	TRUE	0.42606
TCGA	KRT33A	PAM50	Normal	OS	0.0688	0.922	1	-5.38329322304864	0.411571674437223	FALSE	0.170655
TCGA	MAP3K14	total	total	OS	0.0087	0.952	0.927	-0.0569678774365546	0.155712628937869	TRUE	0.0351732
TCGA	MAP3K14	PAM50	LumA	OS	0.122	0.963	0.947	-0.0177775116541771	0.792272474738666	TRUE	0.158849
TCGA	MAP3K14	PAM50	LumB	OS	0.0372	0.946	0.92	-0.0749099740702554	0.490358319147098	TRUE	0.0885392
TCGA	MAP3K14	PAM50	Her2	OS	0.183	0.873	0.786	-0.148059008794616	0.374862570680877	TRUE	0.216342
TCGA	MAP3K14	PAM50	Basal	OS	0.119	0.912	0.871	-0.024003414608407	0.730339167413236	TRUE	0.163716
TCGA	MAP3K14	PAM50	Normal	OS	0.101	0.938	0.929	-0.257593273732812	0.228171417538405	TRUE	0.189011
TCGA	ABCC8	total	total	OS	0.0367	0.954	0.894	-0.00376076311203716	0.897381149257665	TRUE	0.0735627
TCGA	ABCC8	PAM50	LumA	OS	0.003	0.942	0.958	0.021977213355331	0.517158504196621	FALSE	0.0299877
TCGA	ABCC8	PAM50	LumB	OS	0.0403	0.884	0.948	0.0524194977996861	0.489141160109129	FALSE	0.0920319
TCGA	ABCC8	PAM50	Her2	OS	0.17	0.823	1	-0.0717857476963697	0.672125278266811	FALSE	0.206458
TCGA	ABCC8	PAM50	Basal	OS	0.11	0.871	0.918	0.124931774598528	0.745120573877349	FALSE	0.156512
TCGA	ABCC8	PAM50	Normal	OS	0.0254	0.93	1	-0.258680934522558	0.470181462710744	FALSE	0.124479
TCGA	TMEM132A	total	total	OS	0.0334	0.905	0.949	0.00395970685954219	0.424442343732488	FALSE	0.0698889
TCGA	TMEM132A	PAM50	LumA	OS	0.181	0.944	0.967	0.000307342186524379	0.975420946701447	FALSE	0.205286
TCGA	TMEM132A	PAM50	LumB	OS	0.0616	0.954	0.924	-0.00770030032800382	0.589898047372398	TRUE	0.113358
TCGA	TMEM132A	PAM50	Her2	OS	0.0744	1	0.824	-0.0119855972727568	0.359907014782528	TRUE	0.136951
TCGA	TMEM132A	PAM50	Basal	OS	0.0173	0.893	0.897	0.0117403290067066	0.344105390222205	FALSE	0.0696751
TCGA	TMEM132A	PAM50	Normal	OS	0.0577	0.802	1	0.0436042092465018	0.0929681423888875	FALSE	0.161513
TCGA	AP2B1	total	total	OS	0.0205	0.93	0.938	0.00102079078845954	0.671470491824015	FALSE	0.05379
TCGA	AP2B1	PAM50	LumA	OS	0.00886	0.956	0.974	0.00692243983218821	0.161563606648679	FALSE	0.0459924
TCGA	AP2B1	PAM50	LumB	OS	0.0452	0.881	0.965	-0.000113591998571928	0.976067164692385	FALSE	0.096842
TCGA	AP2B1	PAM50	Her2	OS	0.396	0.833	0.917	0.00107965241019771	0.812527691897324	FALSE	0.399291
TCGA	AP2B1	PAM50	Basal	OS	0.196	0.888	0.929	-0.00150673070973076	0.880821878451667	FALSE	0.222291
TCGA	AP2B1	PAM50	Normal	OS	0.102	1	0.831	-0.0240519565498741	0.426805989091007	TRUE	0.189744
TCGA	TAC1	total	total	OS	0.00471	0.965	0.923	-0.106480523226636	0.400772094582291	TRUE	0.0261678
TCGA	TAC1	PAM50	LumA	OS	0.03	0.965	0.933	-0.0349496374733409	0.655468533382314	TRUE	0.0766578
TCGA	TAC1	PAM50	LumB	OS	0.0543	0.967	0.922	0.075987910159163	0.944897794681104	TRUE	0.106425
TCGA	TAC1	PAM50	Her2	OS	0.0306	0.658	0.903	3.34961242033575	0.071327731352723	FALSE	0.0970415
TCGA	TAC1	PAM50	Basal	OS	0.0381	0.854	0.912	-0.685237427163366	0.685229047777815	FALSE	0.0958528
TCGA	TAC1	PAM50	Normal	OS	0.08	1	0.902	-0.935738616104856	0.25618980465304	TRUE	0.179921
TCGA	ZNF263	total	total	OS	0.153	0.941	0.919	0.00749253592235331	0.808765211475932	TRUE	0.176057
TCGA	ZNF263	PAM50	LumA	OS	0.0973	0.962	0.895	0.0042307307747665	0.928088163118625	TRUE	0.138943
TCGA	ZNF263	PAM50	LumB	OS	0.00887	0.778	0.936	0.0938225365524064	0.165829920317161	FALSE	0.0449313
TCGA	ZNF263	PAM50	Her2	OS	0.0737	0.95	0.814	-0.104037619917881	0.540139535898269	TRUE	0.136309
TCGA	ZNF263	PAM50	Basal	OS	0.00123	0.851	0.913	0.284309471927738	0.0327061386196212	FALSE	0.0227393
TCGA	ZNF263	PAM50	Normal	OS	0.0246	0.922	0.857	-0.480880963240473	0.13926028037833	TRUE	0.123328
TCGA	CX3CL1	total	total	OS	0.0121	0.946	0.921	-0.00175280195666887	0.643328299231885	TRUE	0.0410707
TCGA	CX3CL1	PAM50	LumA	OS	0.0936	0.974	0.937	-0.00991933610431426	0.472250039374605	TRUE	0.135935
TCGA	CX3CL1	PAM50	LumB	OS	0.0867	0.95	0.925	-0.0619055588491333	0.384491258031906	TRUE	0.135514
TCGA	CX3CL1	PAM50	Her2	OS	0.00483	0.899	0.771	0.000387018980104669	0.927943473959364	TRUE	0.0469741
TCGA	CX3CL1	PAM50	Basal	OS	0.175	0.944	0.884	-0.00550745745793234	0.515127093318933	TRUE	0.205642
TCGA	CX3CL1	PAM50	Normal	OS	0.088	0.918	0.875	-0.0118208106497823	0.474313908368248	TRUE	0.185001
TCGA	SPATA20	total	total	OS	0.00686	0.96	0.913	-0.0173906853199506	0.080168768535616	TRUE	0.0313376
TCGA	SPATA20	PAM50	LumA	OS	0.0148	0.98	0.933	-0.0355596619214099	0.099528946420448	TRUE	0.0563311
TCGA	SPATA20	PAM50	LumB	OS	0.0568	0.932	0.947	-0.027217121078009	0.18415912060888	FALSE	0.108667
TCGA	SPATA20	PAM50	Her2	OS	0.0766	0.827	1	-0.00798081276264361	0.484014787254194	FALSE	0.138604
TCGA	SPATA20	PAM50	Basal	OS	0.023	0.684	0.913	0.0904325431322227	0.14679414027394	FALSE	0.0785263
TCGA	SPATA20	PAM50	Normal	OS	0.00834	0.928	0.8	-0.202439108579649	0.0781774565125791	TRUE	0.0845216
TCGA	CACNA1G	total	total	OS	0.00881	0.965	0.92	0.285447644966723	0.158277486196901	TRUE	0.0354368
TCGA	CACNA1G	PAM50	LumA	OS	0.0246	0.947	0.96	1.15028446717483	0.00680073373641719	FALSE	0.0700117
TCGA	CACNA1G	PAM50	LumB	OS	0.0925	0.843	0.977	-2.80265888956217	0.265095594199273	FALSE	0.140416
TCGA	CACNA1G	PAM50	Her2	OS	0.0599	0.805	0.947	-0.855975294959478	0.531779196431888	FALSE	0.125698
TCGA	CACNA1G	PAM50	Basal	OS	0.0799	0.878	0.941	0.387833850177794	0.117312552737884	FALSE	0.134087
TCGA	CACNA1G	PAM50	Normal	OS	0.102	1	0.909	-3.71459159481708	0.201785854544387	TRUE	0.189744
TCGA	TNFRSF12A	total	total	OS	0.012	0.965	0.933	-0.003073158436429	0.412988785787784	TRUE	0.0408942
TCGA	TNFRSF12A	PAM50	LumA	OS	0.00106	0.984	0.946	-0.0211672751236152	0.00857919825197123	TRUE	0.0210955
TCGA	TNFRSF12A	PAM50	LumB	OS	0.0212	0.922	0.947	0.00644058465047415	0.555718006190829	FALSE	0.0682726
TCGA	TNFRSF12A	PAM50	Her2	OS	0.116	0.865	0.833	-0.0192177921477978	0.21498762287611	TRUE	0.166271
TCGA	TNFRSF12A	PAM50	Basal	OS	0.00643	0.822	0.92	0.00689813604548816	0.158859159158979	FALSE	0.0462875
TCGA	TNFRSF12A	PAM50	Normal	OS	0.00587	0.831	1	0.00999182837935451	0.592161518281941	FALSE	0.0736805
TCGA	DLX6	total	total	OS	0.0758	0.938	0.931	0.0244280561328982	0.817391657770832	TRUE	0.111461
TCGA	DLX6	PAM50	LumA	OS	0.245	0.949	0.97	-1.65836716622233	0.624713962504627	FALSE	0.258457
TCGA	DLX6	PAM50	LumB	OS	0.016	0.939	0.893	-5.1375588216551	0.417445620231871	TRUE	0.0594274
TCGA	DLX6	PAM50	Her2	OS	0.349	0.762	0.921	-6.25000788172167	0.606066621546752	FALSE	0.355716
TCGA	DLX6	PAM50	Basal	OS	0.0901	0.933	0.84	0.030363177015901	0.813479231850982	TRUE	0.141993
TCGA	DLX6	PAM50	Normal	OS	0.0436	0.97	0.75	-20.7078343103007	0.409903028244038	TRUE	0.148448
TCGA	MAP3K9	total	total	OS	0.0358	0.91	0.939	0.112652680888166	0.169963779078539	FALSE	0.0725797
TCGA	MAP3K9	PAM50	LumA	OS	0.0375	0.91	0.964	0.16764166077336	0.202464630660484	FALSE	0.0849627
TCGA	MAP3K9	PAM50	LumB	OS	0.145	0.967	0.841	0.0136356298074256	0.93501490487769	TRUE	0.181857
TCGA	MAP3K9	PAM50	Her2	OS	0.123	0.769	0.933	0.0188544096975595	0.934555629155821	FALSE	0.171395
TCGA	MAP3K9	PAM50	Basal	OS	0.00863	0.844	0.935	0.0824830738665768	0.650579585954305	FALSE	0.0521452
TCGA	MAP3K9	PAM50	Normal	OS	0.111	0.9	1	0.54171567429744	0.425332960644322	FALSE	0.196092
TCGA	RALA	total	total	OS	0.002	0.909	0.946	0.0189921544112979	0.0563119243947497	FALSE	0.0172448
TCGA	RALA	PAM50	LumA	OS	0.0713	0.898	0.966	0.0026877831361938	0.895245233500106	FALSE	0.117022
TCGA	RALA	PAM50	LumB	OS	0.00914	0.954	0.924	0.0267916044805517	0.240620933991774	TRUE	0.0457481
TCGA	RALA	PAM50	Her2	OS	0.0178	0.381	0.916	0.0499158182320908	0.0490727653196032	FALSE	0.0785696
TCGA	RALA	PAM50	Basal	OS	0.235	0.906	0.891	-0.00602463996686106	0.781288169149118	TRUE	0.253526
TCGA	RALA	PAM50	Normal	OS	0.0773	0.884	1	0.0287860138949912	0.608916774103744	FALSE	0.178343
TCGA	BAIAP2L1	total	total	OS	0.206	0.909	0.942	0.00298653217888209	0.845752168034259	FALSE	0.221145
TCGA	BAIAP2L1	PAM50	LumA	OS	0.026	0.973	0.941	-0.0413912588191486	0.205220346232073	TRUE	0.0718321
TCGA	BAIAP2L1	PAM50	LumB	OS	0.0282	0.928	0.94	0.00917245498080878	0.777126777242163	FALSE	0.0780487
TCGA	BAIAP2L1	PAM50	Her2	OS	0.081	0.713	0.895	0.0379226795169476	0.419611688735648	FALSE	0.142159
TCGA	BAIAP2L1	PAM50	Basal	OS	0.172	0.892	0.893	-0.00937256567891228	0.785016812315726	FALSE	0.203383
TCGA	BAIAP2L1	PAM50	Normal	OS	0.000888	0.75	0.97	0.0536935520717627	0.264014618900472	FALSE	0.0295477
TCGA	KDM7A	total	total	OS	0.171	0.932	0.938	0.0188369381195207	0.44470450999973	FALSE	0.191314
TCGA	KDM7A	PAM50	LumA	OS	0.102	0.942	0.965	0.0275011506892497	0.533210712209624	FALSE	0.142701
TCGA	KDM7A	PAM50	LumB	OS	0.008	1	0.913	-0.114534414404311	0.173104220638371	TRUE	0.0426374
TCGA	KDM7A	PAM50	Her2	OS	0.00488	0.96	0.784	-0.275842282402211	0.043503224732966	TRUE	0.0472698
TCGA	KDM7A	PAM50	Basal	OS	0.156	0.711	0.916	0.0416458185550235	0.0772275202347444	FALSE	0.191149
TCGA	KDM7A	PAM50	Normal	OS	0.0935	0.923	1	0.0686763116676495	0.705021475361516	FALSE	0.188433
TCGA	ETV1	total	total	OS	0.268	0.94	0.92	0.0121883503253308	0.85184492386261	TRUE	0.275666
TCGA	ETV1	PAM50	LumA	OS	0.0444	0.95	0.959	0.157647157086072	0.188371945053644	FALSE	0.0919628
TCGA	ETV1	PAM50	LumB	OS	0.00248	0.874	0.964	0.318726605161604	0.035934453858827	FALSE	0.0241411
TCGA	ETV1	PAM50	Her2	OS	0.0576	0.82	1	-0.391586410155253	0.206767578808668	FALSE	0.123656
TCGA	ETV1	PAM50	Basal	OS	0.0442	0.931	0.84	-0.451721204587013	0.112095689268115	TRUE	0.101795
TCGA	ETV1	PAM50	Normal	OS	0.136	0.92	1	0.00340186521636033	0.983546245862292	FALSE	0.212971
TCGA	AGK	total	total	OS	0.132	0.948	0.929	-0.0511519702026424	0.278559947411737	TRUE	0.158866
TCGA	AGK	PAM50	LumA	OS	0.0646	0.953	1	0.0417036626390858	0.641658348523222	FALSE	0.111165
TCGA	AGK	PAM50	LumB	OS	0.037	0.943	0.866	-0.0171742768386485	0.876763385265885	TRUE	0.0883709
TCGA	AGK	PAM50	Her2	OS	0.269	1	0.833	-0.0349645672139312	0.814110300856111	TRUE	0.285136
TCGA	AGK	PAM50	Basal	OS	0.0907	0.943	0.876	-0.121851932014826	0.169173197609666	TRUE	0.142463
TCGA	AGK	PAM50	Normal	OS	0.112	0.868	1	0.271300115705516	0.49217305773404	FALSE	0.196759
TCGA	ALDH3B1	total	total	OS	0.0235	0.89	0.941	0.0478733718365065	0.098889566974111	FALSE	0.0577041
TCGA	ALDH3B1	PAM50	LumA	OS	0.0517	0.965	0.923	0.0394894896679016	0.466406986649822	TRUE	0.099178
TCGA	ALDH3B1	PAM50	LumB	OS	0.17	0.928	0.96	0.051890468763138	0.447355847414985	FALSE	0.201682
TCGA	ALDH3B1	PAM50	Her2	OS	0.00617	0.625	0.883	0.11197189932656	0.0555850216496333	FALSE	0.0520803
TCGA	ALDH3B1	PAM50	Basal	OS	0.0422	0.854	0.961	-0.0472362479813018	0.615972318387827	FALSE	0.100012
TCGA	ALDH3B1	PAM50	Normal	OS	0.0558	0.821	1	0.0105546195791556	0.968259170504054	FALSE	0.159773
TCGA	TTC22	total	total	OS	0.00019	0.947	0.895	-0.0308245391805095	0.341681210970161	TRUE	0.00553047
TCGA	TTC22	PAM50	LumA	OS	0.0193	0.968	0.906	0.00293216822741769	0.973582047622651	TRUE	0.0632444
TCGA	TTC22	PAM50	LumB	OS	0.26	0.933	0.903	-0.0249903730758115	0.828316043733018	TRUE	0.27484
TCGA	TTC22	PAM50	Her2	OS	0.00148	0.917	0.651	-0.655063811171046	0.0499623841886925	TRUE	0.0282188
TCGA	TTC22	PAM50	Basal	OS	0.212	0.808	0.905	0.00413435321926875	0.925367167900866	FALSE	0.234758
TCGA	TTC22	PAM50	Normal	OS	0.206	1	0.907	-0.202830712607179	0.562696918873349	TRUE	0.251824
TCGA	PHTF2	total	total	OS	0.0746	0.922	0.939	0.0235698183768292	0.504068271986661	FALSE	0.110496
TCGA	PHTF2	PAM50	LumA	OS	0.14	0.963	0.957	0.0218933928407347	0.75577291843509	TRUE	0.172819
TCGA	PHTF2	PAM50	LumB	OS	0.263	0.95	0.92	0.0024644362316058	0.966233874416259	TRUE	0.277381
TCGA	PHTF2	PAM50	Her2	OS	0.101	1	0.832	-0.118067428190769	0.408711571236038	TRUE	0.156104
TCGA	PHTF2	PAM50	Basal	OS	0.004	0.924	0.749	0.0298136045208977	0.723396936331972	TRUE	0.0380105
TCGA	PHTF2	PAM50	Normal	OS	0.0996	0.926	1	0.0164224858853052	0.946830279669084	FALSE	0.188465
TCGA	CCL26	total	total	OS	0.138	0.933	0.939	0.106356966845457	0.438027697997616	FALSE	0.163502
TCGA	CCL26	PAM50	LumA	OS	0.104	0.959	0.958	-0.562692307339523	0.2636005606087	TRUE	0.144262
TCGA	CCL26	PAM50	LumB	OS	0.308	0.925	0.967	-0.0108427491196649	0.982631498107656	FALSE	0.316702
TCGA	CCL26	PAM50	Her2	OS	8.3e-05	0.878	0.6	-4.28194516496851	0.00504153567894874	TRUE	0.00680901
TCGA	CCL26	PAM50	Basal	OS	0.0111	0.632	0.934	0.267088161534485	0.07469698675353	FALSE	0.058361
TCGA	CCL26	PAM50	Normal	OS	0.016	0.8	0.962	0.462044341344098	0.389108350381741	FALSE	0.10723
TCGA	FARP2	total	total	OS	0.0999	0.938	0.908	-0.0289772002663777	0.662143952989088	TRUE	0.131993
TCGA	FARP2	PAM50	LumA	OS	0.0351	0.97	0.954	0.126090659353	0.265984432112047	TRUE	0.0824444
TCGA	FARP2	PAM50	LumB	OS	0.117	1	0.927	-0.127867259240667	0.428752238705278	TRUE	0.159846
TCGA	FARP2	PAM50	Her2	OS	0.102	0.817	0.921	0.0922389331982375	0.669170672264798	FALSE	0.156824
TCGA	FARP2	PAM50	Basal	OS	0.0334	0.912	0.861	-0.0669433009873619	0.583994288447538	TRUE	0.0909211
TCGA	FARP2	PAM50	Normal	OS	0.202	0.931	1	-0.116663892628069	0.785962658189334	FALSE	0.249012
TCGA	USH1C	total	total	OS	0.0523	0.939	0.923	-0.228038261021865	0.553219653531656	TRUE	0.0896254
TCGA	USH1C	PAM50	LumA	OS	0.0267	0.967	0.923	-0.530035585797668	0.622431703409836	TRUE	0.0726984
TCGA	USH1C	PAM50	LumB	OS	0.0966	1	0.915	-0.423769220954352	0.725208018760188	TRUE	0.143717
TCGA	USH1C	PAM50	Her2	OS	0.0277	0.8	1	0.273946369470547	0.856055041557431	FALSE	0.0933231
TCGA	USH1C	PAM50	Basal	OS	0.0497	0.92	0.661	-0.343571083579312	0.511698130711884	TRUE	0.107375
TCGA	USH1C	PAM50	Normal	OS	0.0116	0.96	0.9	-18.677099743378	0.173277876086261	TRUE	0.0948333
TCGA	GGCT	total	total	OS	0.00149	0.917	0.952	0.00120484095929337	0.45565682683596	FALSE	0.0147278
TCGA	GGCT	PAM50	LumA	OS	0.244	0.951	0.962	-0.00352555636460475	0.339581723483388	FALSE	0.257574
TCGA	GGCT	PAM50	LumB	OS	0.00259	0.905	0.976	0.00739280588459147	0.136844571466587	FALSE	0.0246738
TCGA	GGCT	PAM50	Her2	OS	0.0768	0.623	0.903	0.00282678183852906	0.47578423172997	FALSE	0.13885
TCGA	GGCT	PAM50	Basal	OS	0.0451	1	0.881	-0.00573108649124885	0.42337369794994	TRUE	0.102907
TCGA	GGCT	PAM50	Normal	OS	0.0594	0.815	1	0.00208047218654155	0.860296118551331	FALSE	0.162806
TCGA	DBF4	total	total	OS	0.401	0.925	0.944	-0.00853677919618149	0.798505797856384	FALSE	0.401816
TCGA	DBF4	PAM50	LumA	OS	0.0966	0.946	0.961	-0.00811414525756597	0.943702636115639	FALSE	0.138393
TCGA	DBF4	PAM50	LumB	OS	0.168	1	0.911	-0.0609257605900629	0.487602881985916	TRUE	0.200091
TCGA	DBF4	PAM50	Her2	OS	0.338	0.878	0.844	-0.0369566356432254	0.777040061697867	TRUE	0.345802
TCGA	DBF4	PAM50	Basal	OS	4.25e-05	0.905	0.819	-0.0664023365575633	0.365696662168385	TRUE	0.00376498
TCGA	DBF4	PAM50	Normal	OS	0.213	1	0.931	-0.0780935347572784	0.811538624660907	TRUE	0.256305
TCGA	TBXA2R	total	total	OS	0.0414	0.914	0.94	0.299186817590616	0.00578216487015195	FALSE	0.0784475
TCGA	TBXA2R	PAM50	LumA	OS	0.248	0.932	0.966	0.0663498144812518	0.776760716260891	FALSE	0.261121
TCGA	TBXA2R	PAM50	LumB	OS	0.137	0.931	0.94	-0.283201550426082	0.493538909543752	FALSE	0.175496
TCGA	TBXA2R	PAM50	Her2	OS	0.0964	0.832	1	0.688484109413718	0.107637101738153	FALSE	0.153102
TCGA	TBXA2R	PAM50	Basal	OS	0.00638	0.805	0.907	0.380396355361375	0.00057190399806318	FALSE	0.0461726
TCGA	TBXA2R	PAM50	Normal	OS	0.056	1	0.922	0.982016728206318	0.240430529750239	TRUE	0.15987
TCGA	IFRD1	total	total	OS	0.0198	0.839	0.949	0.0115743575277519	0.445817711866115	FALSE	0.0529123
TCGA	IFRD1	PAM50	LumA	OS	0.0821	0.958	0.96	0.0463595694159432	0.593919923933	FALSE	0.126336
TCGA	IFRD1	PAM50	LumB	OS	0.172	0.923	0.936	0.0489019477711333	0.630845490721229	FALSE	0.20336
TCGA	IFRD1	PAM50	Her2	OS	0.0908	0.859	0.84	0.0158322650494547	0.868581747359307	TRUE	0.149579
TCGA	IFRD1	PAM50	Basal	OS	0.0264	0.848	0.957	0.021200262046615	0.372414440456256	FALSE	0.083174
TCGA	IFRD1	PAM50	Normal	OS	0.254	0.931	1	-0.0306720822325476	0.871491558231968	FALSE	0.282902
TCGA	COX10	total	total	OS	0.059	0.931	0.937	0.0497034245456029	0.230083391731432	FALSE	0.0960892
TCGA	COX10	PAM50	LumA	OS	0.0361	0.955	0.96	0.083683771970754	0.332047269951094	FALSE	0.0834924
TCGA	COX10	PAM50	LumB	OS	0.0518	0.912	1	-0.016130019549952	0.876955342088583	FALSE	0.103795
TCGA	COX10	PAM50	Her2	OS	0.0916	0.812	1	0.0368762034233441	0.821436617031043	FALSE	0.150157
TCGA	COX10	PAM50	Basal	OS	0.0156	0.851	0.917	0.0671707055506391	0.328009240763489	FALSE	0.0672057
TCGA	COX10	PAM50	Normal	OS	0.111	1	0.936	0.111865298148724	0.762863418599104	TRUE	0.196092
TCGA	GTF2IRD1	total	total	OS	0.04	0.908	0.94	0.0401071330741518	0.196076290422967	FALSE	0.0769466
TCGA	GTF2IRD1	PAM50	LumA	OS	0.0316	0.952	0.975	0.0911915442345091	0.0956921564285486	FALSE	0.0786908
TCGA	GTF2IRD1	PAM50	LumB	OS	0.227	0.936	0.923	-0.0364763668080868	0.603970645252795	TRUE	0.247269
TCGA	GTF2IRD1	PAM50	Her2	OS	0.00618	0.773	1	0.0564496094883371	0.31117176807415	FALSE	0.0520803
TCGA	GTF2IRD1	PAM50	Basal	OS	0.0149	0.842	0.902	0.0258683052137364	0.724797332404662	FALSE	0.0658366
TCGA	GTF2IRD1	PAM50	Normal	OS	0.0134	0.643	1	-0.180555039613115	0.549195807116703	FALSE	0.100791
TCGA	PAF1	total	total	OS	0.00698	0.961	0.925	-0.000254592372590295	0.969533400817045	TRUE	0.0315603
TCGA	PAF1	PAM50	LumA	OS	0.034	0.959	0.955	-0.0281933511041787	0.0471462125239468	TRUE	0.0813715
TCGA	PAF1	PAM50	LumB	OS	0.0356	0.936	0.929	-0.0154545442814946	0.358672286075487	TRUE	0.0867899
TCGA	PAF1	PAM50	Her2	OS	0.0521	1	0.807	-0.0063718825117864	0.737618809089155	TRUE	0.119126
TCGA	PAF1	PAM50	Basal	OS	0.109	0.912	0.731	0.0139891966107982	0.00628918201508031	TRUE	0.155825
TCGA	PAF1	PAM50	Normal	OS	0.0944	1	0.924	-0.0578585913650565	0.308310121506448	TRUE	0.188465
TCGA	VPS41	total	total	OS	0.00309	0.925	0.953	0.0461585369467721	0.0271051802413324	FALSE	0.0215173
TCGA	VPS41	PAM50	LumA	OS	0.000273	0.94	0.974	0.0747516057100709	0.0298143909687275	FALSE	0.0126505
TCGA	VPS41	PAM50	LumB	OS	0.0582	0.926	1	0.0245968492711321	0.515851116206776	FALSE	0.109951
TCGA	VPS41	PAM50	Her2	OS	0.00853	0.415	0.886	0.175332789121082	0.0376948102104496	FALSE	0.0590143
TCGA	VPS41	PAM50	Basal	OS	0.186	0.895	0.887	-0.0186057275064831	0.780433105716443	TRUE	0.214264
TCGA	VPS41	PAM50	Normal	OS	0.0905	1	0.862	-0.0943859470248749	0.637101807311554	TRUE	0.18664
TCGA	ARHGAP44	total	total	OS	0.0367	0.946	0.892	0.00114635669481617	0.98929790038605	TRUE	0.0735627
TCGA	ARHGAP44	PAM50	LumA	OS	0.0191	0.955	0.961	0.114547639950168	0.396079866808876	FALSE	0.0628792
TCGA	ARHGAP44	PAM50	LumB	OS	0.153	0.974	0.917	-0.131308433253869	0.582377234390132	TRUE	0.188062
TCGA	ARHGAP44	PAM50	Her2	OS	0.00573	0.867	0.75	-0.585945298028013	0.0737017054956734	TRUE	0.0506465
TCGA	ARHGAP44	PAM50	Basal	OS	0.205	1	0.86	-0.064483645187683	0.685842989758149	TRUE	0.229619
TCGA	ARHGAP44	PAM50	Normal	OS	0.0407	0.872	1	1.05493784281062	0.10897396191153	FALSE	0.145544
TCGA	ELAC2	total	total	OS	0.00606	0.922	0.941	0.0400015560172605	0.0698179466501992	FALSE	0.0295737
TCGA	ELAC2	PAM50	LumA	OS	0.0196	0.964	0.956	0.0393225711694217	0.314684570572549	TRUE	0.0637246
TCGA	ELAC2	PAM50	LumB	OS	0.0515	1	0.928	-0.101373104522982	0.129810643101689	TRUE	0.103544
TCGA	ELAC2	PAM50	Her2	OS	0.0136	0.731	0.879	0.0851520890707628	0.197368567733156	FALSE	0.0708616
TCGA	ELAC2	PAM50	Basal	OS	0.00213	0.842	0.905	0.0707145201776295	0.0437608511059756	FALSE	0.0287497
TCGA	ELAC2	PAM50	Normal	OS	0.31	0.933	1	0.114993715370791	0.487251257671636	FALSE	0.325212
TCGA	SCIN	total	total	OS	0.095	0.934	0.953	0.00142344455741	0.942352968259177	FALSE	0.128103
TCGA	SCIN	PAM50	LumA	OS	0.246	0.984	0.955	-0.00613136732413302	0.824325422367292	TRUE	0.259275
TCGA	SCIN	PAM50	LumB	OS	0.0145	0.873	0.964	0.072728556674114	0.0557766480705635	FALSE	0.056464
TCGA	SCIN	PAM50	Her2	OS	0.0753	0.938	0.821	-0.103788867396118	0.451075300052846	TRUE	0.13772
TCGA	SCIN	PAM50	Basal	OS	0.0136	0.972	0.861	-0.496172614947223	0.309667265705125	TRUE	0.0634511
TCGA	SCIN	PAM50	Normal	OS	0.00478	0.895	1	1.02278772497051	0.173105159009681	FALSE	0.0664149
TCGA	ARSD	total	total	OS	0.097	0.902	0.94	0.00175727475878826	0.819079170847734	FALSE	0.129585
TCGA	ARSD	PAM50	LumA	OS	0.0389	0.904	0.966	0.00781203698723696	0.472883319373611	FALSE	0.0866277
TCGA	ARSD	PAM50	LumB	OS	0.0682	0.909	0.938	0.0279676303083697	0.208476227387819	FALSE	0.119006
TCGA	ARSD	PAM50	Her2	OS	0.0613	0.714	0.887	0.0448105182751966	0.096190144471088	FALSE	0.126425
TCGA	ARSD	PAM50	Basal	OS	0.199	0.963	0.873	-0.00594689561209495	0.826862072346438	TRUE	0.224742
TCGA	ARSD	PAM50	Normal	OS	0.0966	0.92	1	-0.0511526285426405	0.477348568445766	FALSE	0.188465
TCGA	PNPLA4	total	total	OS	0.152	0.955	0.909	-0.0016893805503192	0.916264419550237	TRUE	0.175262
TCGA	PNPLA4	PAM50	LumA	OS	0.0588	0.925	0.961	0.0159205824690116	0.514651097991321	FALSE	0.105696
TCGA	PNPLA4	PAM50	LumB	OS	0.0363	0.933	0.944	0.0227371352812076	0.49070886827256	FALSE	0.0876949
TCGA	PNPLA4	PAM50	Her2	OS	0.00355	0.556	0.903	0.138253194968562	0.0624259967833153	FALSE	0.04103
TCGA	PNPLA4	PAM50	Basal	OS	0.118	0.922	0.706	-0.0148203065778055	0.843366070213555	TRUE	0.162991
TCGA	PNPLA4	PAM50	Normal	OS	0.00786	1	0.862	-0.358568188171976	0.0747454152786317	TRUE	0.081816
TCGA	MYH13	total	total	OS	0.0662	0.94	0.921	-0.671436198609602	0.463209258201776	TRUE	0.102984
TCGA	MYH13	PAM50	LumA	OS	0.0414	0.97	0.923	-2.79419158503529	0.188058174423067	TRUE	0.0891901
TCGA	MYH13	PAM50	LumB	OS	0.0165	0.943	0.87	0.309543767917841	0.937108452948699	TRUE	0.060453
TCGA	MYH13	PAM50	Her2	OS	0.0125	1	0.773	-12.6693945989321	0.059888828324419	TRUE	0.0683268
TCGA	MYH13	PAM50	Basal	OS	0.0114	0.731	0.919	0.097965751166499	0.857259910582712	FALSE	0.0587849
TCGA	MYH13	PAM50	Normal	OS	0.174	0.944	0.938	3.53893941057674	0.545878383206821	TRUE	0.232142
TCGA	ADIPOR2	total	total	OS	0.0269	0.946	0.845	0.00180733148107131	0.528198291765588	TRUE	0.0619979
TCGA	ADIPOR2	PAM50	LumA	OS	0.0116	0.959	0.957	0.00157718844327236	0.723050835561956	TRUE	0.0509534
TCGA	ADIPOR2	PAM50	LumB	OS	0.0379	0.887	0.954	0.00597328887678971	0.133204062530747	FALSE	0.0893112
TCGA	ADIPOR2	PAM50	Her2	OS	0.06	0.844	0.858	0.00465470766150108	0.844575991444402	FALSE	0.125774
TCGA	ADIPOR2	PAM50	Basal	OS	2.31e-05	0.924	0.684	-0.0111033543780936	0.571374096822689	TRUE	0.00281303
TCGA	ADIPOR2	PAM50	Normal	OS	0.000441	1	0.795	-0.194990135814406	0.0599403200225879	TRUE	0.0216805
TCGA	CDKL3	total	total	OS	0.0406	0.929	0.939	0.150746255391436	0.538103793477435	FALSE	0.0775419
TCGA	CDKL3	PAM50	LumA	OS	0.0057	0.945	0.967	0.671240165213028	0.141935865840741	FALSE	0.0386158
TCGA	CDKL3	PAM50	LumB	OS	0.157	0.902	1	-0.171824781218938	0.7179375980691	FALSE	0.191302
TCGA	CDKL3	PAM50	Her2	OS	0.0401	0.75	0.879	1.72376507792115	0.424986676627321	FALSE	0.107513
TCGA	CDKL3	PAM50	Basal	OS	0.0531	0.845	0.911	0.850542404054664	0.162987653791457	FALSE	0.110762
TCGA	CDKL3	PAM50	Normal	OS	0.0304	0.958	0.923	-5.91142629410596	0.231150058698633	TRUE	0.132847
TCGA	UPP2	total	total	OS	0.16	0.937	0.936	0.660117238884453	0.11033370636697	TRUE	0.181957
TCGA	UPP2	PAM50	LumA	OS	0.0925	0.976	0.946	0.0237669296059127	0.980701325025345	TRUE	0.135086
TCGA	UPP2	PAM50	LumB	OS	0.205	1	0.917	-0.499814843627903	0.879639604593905	TRUE	0.229429
TCGA	UPP2	PAM50	Her2	OS	0.0002	0.631	1	19.5849515953323	3.14760687464148e-05	FALSE	0.0101958
TCGA	UPP2	PAM50	Basal	OS	0.0653	0.882	1	1.06041434173833	0.0362874286190347	FALSE	0.122063
TCGA	UPP2	PAM50	Normal	OS	0.0855	0.928	1	-4.32805158831933	0.494581555870499	FALSE	0.183528
TCGA	PRSS21	total	total	OS	0.0136	0.948	0.859	-0.011099504914993	0.49187762266473	TRUE	0.0435149
TCGA	PRSS21	PAM50	LumA	OS	0.115	0.959	0.959	-0.0790815362432868	0.254175010062083	FALSE	0.153206
TCGA	PRSS21	PAM50	LumB	OS	0.0577	0.857	0.944	0.0549750753533623	0.113248934329891	FALSE	0.109441
TCGA	PRSS21	PAM50	Her2	OS	0.0136	0.888	0.707	-0.661468379569169	0.24969048096006	TRUE	0.0708616
TCGA	PRSS21	PAM50	Basal	OS	0.152	0.846	0.929	-0.00322292910052961	0.872414009436841	FALSE	0.188096
TCGA	PRSS21	PAM50	Normal	OS	0.0547	1	0.875	-0.483715282485939	0.320341897970885	TRUE	0.159326
TCGA	MARK4	total	total	OS	0.0325	0.938	0.936	0.0158498228172824	0.515446403303043	TRUE	0.068917
TCGA	MARK4	PAM50	LumA	OS	0.113	0.945	0.993	0.0216641515638548	0.58109856621476	FALSE	0.151624
TCGA	MARK4	PAM50	LumB	OS	0.0876	0.947	0.934	0.028870078683675	0.631331537387173	TRUE	0.136356
TCGA	MARK4	PAM50	Her2	OS	0.0778	1	0.814	-0.0359877571764953	0.709081404199662	TRUE	0.1396
TCGA	MARK4	PAM50	Basal	OS	0.0534	0.956	0.81	0.0515567655246752	0.39203985446747	TRUE	0.111015
TCGA	MARK4	PAM50	Normal	OS	0.0148	1	0.898	-0.50664820148297	0.158075477379384	TRUE	0.103909
TCGA	PROM1	total	total	OS	0.0321	0.874	0.947	0.0045399972647004	0.19594893939905	FALSE	0.0685413
TCGA	PROM1	PAM50	LumA	OS	0.0833	0.983	0.925	-0.00820373985782793	0.532625169899776	TRUE	0.127389
TCGA	PROM1	PAM50	LumB	OS	0.131	0.884	0.942	0.0143283990473512	0.178637414550847	FALSE	0.17072
TCGA	PROM1	PAM50	Her2	OS	0.159	1	0.825	-0.0177446484594531	0.326831529280269	TRUE	0.197766
TCGA	PROM1	PAM50	Basal	OS	0.00199	0.795	0.929	0.0052013464490379	0.377119673982321	FALSE	0.0279192
TCGA	PROM1	PAM50	Normal	OS	0.00856	0.778	1	0.0375613129262464	0.014699389349383	FALSE	0.0852067
TCGA	CCDC124	total	total	OS	0.104	0.938	0.925	-0.00160873802711843	0.754274006405249	TRUE	0.13544
TCGA	CCDC124	PAM50	LumA	OS	0.0726	0.956	0.96	-0.0162635425904361	0.129580224806979	FALSE	0.118038
TCGA	CCDC124	PAM50	LumB	OS	0.255	0.937	0.909	-0.00166492503596216	0.902230220599583	TRUE	0.270522
TCGA	CCDC124	PAM50	Her2	OS	0.00597	0.485	0.904	0.0139473872137544	0.336509868338466	FALSE	0.0514486
TCGA	CCDC124	PAM50	Basal	OS	0.0491	0.706	0.908	0.00516200717452902	0.49139320489565	FALSE	0.106823
TCGA	CCDC124	PAM50	Normal	OS	0.248	1	0.93	-0.018843419293674	0.54834743362119	TRUE	0.282268
TCGA	CEACAM21	total	total	OS	0.256	0.935	0.938	-0.0449874843743852	0.64840147340212	FALSE	0.264811
TCGA	CEACAM21	PAM50	LumA	OS	0.252	0.933	0.966	0.037265738486191	0.797809053821929	FALSE	0.264535
TCGA	CEACAM21	PAM50	LumB	OS	0.0318	0.952	0.908	-0.402502915303649	0.169021873110127	TRUE	0.0823734
TCGA	CEACAM21	PAM50	Her2	OS	0.222	0.95	0.816	-0.0979713845097791	0.719784992175163	TRUE	0.246847
TCGA	CEACAM21	PAM50	Basal	OS	0.0354	0.937	0.868	-0.239548312305575	0.357205737713278	TRUE	0.0930397
TCGA	CEACAM21	PAM50	Normal	OS	0.428	1	0.931	-0.370427126801897	0.625202226773215	TRUE	0.431021
TCGA	PAFAH1B1	total	total	OS	0.000633	0.909	0.947	0.032531970224512	0.00445332311858228	FALSE	0.00978478
TCGA	PAFAH1B1	PAM50	LumA	OS	2.87e-05	0.918	0.972	0.0677561519317652	0.00121997563650932	FALSE	0.00530854
TCGA	PAFAH1B1	PAM50	LumB	OS	0.259	0.941	0.928	0.00595616846920914	0.776099653351091	TRUE	0.273968
TCGA	PAFAH1B1	PAM50	Her2	OS	0.00853	0.686	0.852	0.0406281911150961	0.345974690137882	FALSE	0.0590143
TCGA	PAFAH1B1	PAM50	Basal	OS	0.0344	0.745	0.917	0.0419768036010288	0.122966549286985	FALSE	0.0919367
TCGA	PAFAH1B1	PAM50	Normal	OS	0.202	0.931	1	0.00160323819163629	0.981344018213888	FALSE	0.249012
TCGA	NOS2	total	total	OS	0.00121	0.908	0.952	0.174032864765466	0.00554488094551969	FALSE	0.0133214
TCGA	NOS2	PAM50	LumA	OS	0.0144	0.897	0.97	1.39827210496906	0.0488550465946304	FALSE	0.0556458
TCGA	NOS2	PAM50	LumB	OS	0.078	0.925	0.95	-0.448729945611166	0.724422544776049	FALSE	0.127692
TCGA	NOS2	PAM50	Her2	OS	0.103	0.798	0.874	0.417583191920933	0.812416503676634	FALSE	0.157536
TCGA	NOS2	PAM50	Basal	OS	0.0574	0.88	0.907	0.13880383676577	0.0741182564103495	FALSE	0.114715
TCGA	NOS2	PAM50	Normal	OS	0.0143	0.909	0.95	3.51869735963501	0.0579682062134395	FALSE	0.102678
TCGA	DNAH9	total	total	OS	0.00237	0.949	0.921	-1.12558494412377	0.192300497430199	TRUE	0.0188299
TCGA	DNAH9	PAM50	LumA	OS	0.00496	0.967	0.932	-0.375781973699166	0.603360187705064	TRUE	0.0367344
TCGA	DNAH9	PAM50	LumB	OS	0.00515	0.929	0.957	-4.42095574443798	0.240165963323119	FALSE	0.034671
TCGA	DNAH9	PAM50	Her2	OS	0.261	0.836	0.864	-4.0684734348218	0.641992112053941	FALSE	0.278382
TCGA	DNAH9	PAM50	Basal	OS	0.143	1	0.875	-9.08588619978883	0.489002526921799	TRUE	0.181778
TCGA	DNAH9	PAM50	Normal	OS	0.0625	1	0.911	-13.2281888746202	0.442124473329931	TRUE	0.16591
TCGA	KIAA0100	total	total	OS	0.228	0.932	0.94	0.00453692421408214	0.396169002075624	FALSE	0.23996
TCGA	KIAA0100	PAM50	LumA	OS	0.0386	0.957	0.965	0.00808461075470392	0.334403561090809	FALSE	0.0861776
TCGA	KIAA0100	PAM50	LumB	OS	0.0828	0.951	0.903	-0.0154844808720813	0.185261232356525	TRUE	0.131946
TCGA	KIAA0100	PAM50	Her2	OS	0.33	0.562	0.869	0.0121515681435378	0.206672453799995	FALSE	0.338543
TCGA	KIAA0100	PAM50	Basal	OS	0.153	0.886	0.941	-0.00283793076257421	0.878889634383985	FALSE	0.188816
TCGA	KIAA0100	PAM50	Normal	OS	0.0705	1	0.839	-0.0513661900819811	0.365905368225264	TRUE	0.172249
TCGA	SLC13A2	total	total	OS	0.0434	0.941	0.921	0.0244082891187804	0.0111051694966044	TRUE	0.0805356
TCGA	SLC13A2	PAM50	LumA	OS	0.0101	0.924	0.967	0.0369260608588933	0.202669165796883	FALSE	0.0481089
TCGA	SLC13A2	PAM50	LumB	OS	0.216	0.94	0.931	0.0194115364243719	0.113418234138235	TRUE	0.238049
TCGA	SLC13A2	PAM50	Her2	OS	0.147	0.831	0.897	0.0333558470702157	0.13079735870271	FALSE	0.188631
TCGA	SLC13A2	PAM50	Basal	OS	0.182	0.842	0.908	0.0403858046387351	0.649998425163532	FALSE	0.211079
TCGA	SLC13A2	PAM50	Normal	OS	0.0559	0.922	0.857	-0.479080108984647	0.23059412858731	TRUE	0.159773
TCGA	GAS7	total	total	OS	0.011	0.964	0.928	-0.0342689583027815	0.176940007312053	TRUE	0.0392685
TCGA	GAS7	PAM50	LumA	OS	0.12	0.927	0.962	0.0187807228705449	0.58836298191921	FALSE	0.157315
TCGA	GAS7	PAM50	LumB	OS	0.146	0.925	0.958	-0.11293111221458	0.20738785697394	FALSE	0.182588
TCGA	GAS7	PAM50	Her2	OS	0.0639	0.938	0.829	-0.175927956378135	0.261113434074219	TRUE	0.128457
TCGA	GAS7	PAM50	Basal	OS	0.108	0.872	0.915	-0.00995031381139382	0.882627829440757	FALSE	0.155029
TCGA	GAS7	PAM50	Normal	OS	0.126	0.928	1	-0.0413491553491868	0.709933339797854	FALSE	0.206932
TCGA	TRAPPC6A	total	total	OS	0.0467	0.921	0.951	-0.00237872195243628	0.588408472646291	FALSE	0.0838495
TCGA	TRAPPC6A	PAM50	LumA	OS	0.00751	0.98	0.951	-0.0212741427040901	0.0202872514681289	TRUE	0.0434549
TCGA	TRAPPC6A	PAM50	LumB	OS	0.0121	0.943	0.897	0.000997101708585044	0.920276293870554	TRUE	0.0520991
TCGA	TRAPPC6A	PAM50	Her2	OS	0.0415	0.725	0.908	0.00412001600092215	0.529701367042975	FALSE	0.109018
TCGA	TRAPPC6A	PAM50	Basal	OS	3.09e-05	0.801	0.919	0.0169974415032975	0.015528251668241	FALSE	0.00313284
TCGA	TRAPPC6A	PAM50	Normal	OS	0.0365	0.925	1	-0.0154413552450511	0.58097769783826	FALSE	0.141288
TCGA	MATK	total	total	OS	0.000924	0.963	0.917	-0.0430664265694756	0.415487702163834	TRUE	0.0117091
TCGA	MATK	PAM50	LumA	OS	0.00239	0.987	0.941	-0.28857144956458	0.057527707232092	TRUE	0.0278193
TCGA	MATK	PAM50	LumB	OS	0.000138	0.945	0.863	-0.0700460314696992	0.697765388596767	TRUE	0.00545836
TCGA	MATK	PAM50	Her2	OS	0.00789	0.86	0.786	-0.773294910049492	0.0762687042028591	TRUE	0.0573602
TCGA	MATK	PAM50	Basal	OS	0.0668	0.93	0.828	0.0716698230147666	0.169774233131776	TRUE	0.123197
TCGA	MATK	PAM50	Normal	OS	0.16	1	0.909	-0.294191540883088	0.485673299272403	TRUE	0.226111
TCGA	CEACAM7	total	total	OS	0.0889	0.92	0.94	0.019715730866827	0.658223460495003	FALSE	0.1229
TCGA	CEACAM7	PAM50	LumA	OS	0.268	0.954	0.986	0.108631761677446	0.647881836244974	FALSE	0.278279
TCGA	CEACAM7	PAM50	LumB	OS	0.072	0.957	0.899	-0.519770037444019	0.220115420997447	TRUE	0.122605
TCGA	CEACAM7	PAM50	Her2	OS	0.135	0.68	0.933	0.15389017912188	0.3081515780422	FALSE	0.179953
TCGA	CEACAM7	PAM50	Basal	OS	0.0874	0.833	0.934	-0.586389512526237	0.549245184260658	FALSE	0.139686
TCGA	CEACAM7	PAM50	Normal	OS	0.000243	0.833	0.967	1.35140011161903	0.0380640463605278	FALSE	0.0154642
TCGA	CD79B	total	total	OS	0.00331	0.956	0.921	-0.0322849468407808	0.0946227266712749	TRUE	0.0221577
TCGA	CD79B	PAM50	LumA	OS	0.044	0.972	0.939	-0.0502966623036332	0.235950651811847	TRUE	0.0916951
TCGA	CD79B	PAM50	LumB	OS	0.00305	0.95	0.858	-0.059536016374905	0.302059784146657	TRUE	0.0268245
TCGA	CD79B	PAM50	Her2	OS	0.00257	1	0.79	-0.369807257248738	0.0615787817674128	TRUE	0.0356859
TCGA	CD79B	PAM50	Basal	OS	0.114	0.881	1	0.00809711064533849	0.718232198085715	FALSE	0.159537
TCGA	CD79B	PAM50	Normal	OS	0.117	0.815	1	-0.0275360040675104	0.684904600422161	FALSE	0.200508
TCGA	SCN4A	total	total	OS	0.149	0.955	0.917	-0.0663269139681667	0.472869154241488	TRUE	0.172683
TCGA	SCN4A	PAM50	LumA	OS	0.0104	0.963	0.958	0.256609721741961	0.127858951063734	TRUE	0.0486845
TCGA	SCN4A	PAM50	LumB	OS	0.00173	0.977	0.843	-2.2950998465899	0.168709199894907	TRUE	0.0201278
TCGA	SCN4A	PAM50	Her2	OS	0.031	0.799	0.964	-0.0815462641686858	0.563092670708406	FALSE	0.0975691
TCGA	SCN4A	PAM50	Basal	OS	0.231	0.882	0.962	-0.624343481250565	0.525115451902504	FALSE	0.250069
TCGA	SCN4A	PAM50	Normal	OS	0.126	0.955	0.909	-0.375079398734401	0.803671018454393	TRUE	0.206932
TCGA	ST7L	total	total	OS	0.015	0.949	0.882	-0.160676747814402	0.286997335096763	TRUE	0.0457981
TCGA	ST7L	PAM50	LumA	OS	0.0107	0.969	0.857	0.0897176991258109	0.713989748550362	TRUE	0.0493334
TCGA	ST7L	PAM50	LumB	OS	0.163	1	0.922	-0.264331428184593	0.378080902180275	TRUE	0.196154
TCGA	ST7L	PAM50	Her2	OS	0.046	0.822	1	0.00836672295330599	0.989467842126452	FALSE	0.113328
TCGA	ST7L	PAM50	Basal	OS	0.0609	0.926	0.885	0.0631496142765091	0.832307067243189	TRUE	0.117952
TCGA	ST7L	PAM50	Normal	OS	0.0945	1	0.918	-1.13977499445819	0.274237653557009	TRUE	0.188465
TCGA	TKTL1	total	total	OS	0.347	0.941	0.919	0.111616698454713	0.262517373375348	TRUE	0.349207
TCGA	TKTL1	PAM50	LumA	OS	0.311	0.975	0.955	-2.23257709079761	0.649041631452094	TRUE	0.317211
TCGA	TKTL1	PAM50	LumB	OS	0.14	0.945	0.918	-9.76064280626812	0.487499114076998	TRUE	0.177829
TCGA	TKTL1	PAM50	Her2	OS	0.0285	0.9	0.635	-9.80202778457733	0.449382702599661	TRUE	0.0941488
TCGA	TKTL1	PAM50	Basal	OS	0.0433	0.885	0.893	0.361671640694174	0.0380614693555738	FALSE	0.101117
TCGA	TKTL1	PAM50	Normal	OS	0.284	1	0.93	-4.11797537697362	0.75291227004576	TRUE	0.305016
TCGA	PAX6	total	total	OS	0.0776	0.904	0.94	0.101561157626281	0.340709910762332	FALSE	0.113094
TCGA	PAX6	PAM50	LumA	OS	0.0646	0.952	0.96	2.34356502525862	0.0233164118207483	FALSE	0.111165
TCGA	PAX6	PAM50	LumB	OS	0.0639	0.929	0.936	-1.34320866230771	0.386338042593388	FALSE	0.115549
TCGA	PAX6	PAM50	Her2	OS	0.132	1	0.838	-2.19981572047186	0.290231267956825	TRUE	0.177865
TCGA	PAX6	PAM50	Basal	OS	0.0294	0.862	0.904	0.113745161540737	0.322865986674811	FALSE	0.0862411
TCGA	PAX6	PAM50	Normal	OS	0.0176	0.963	0.889	-6.58627749075267	0.27803946888492	TRUE	0.110015
TCGA	RPUSD1	total	total	OS	0.0146	0.938	0.931	-0.00255519659813664	0.855854924874284	TRUE	0.0450927
TCGA	RPUSD1	PAM50	LumA	OS	0.00187	0.986	0.935	-0.0461375844265262	0.089451543417643	TRUE	0.0253046
TCGA	RPUSD1	PAM50	LumB	OS	0.0179	0.9	0.957	0.0229179793173915	0.369006532358983	FALSE	0.0628757
TCGA	RPUSD1	PAM50	Her2	OS	0.0364	0.919	0.819	-0.109046394845369	0.132273392806242	TRUE	0.103754
TCGA	RPUSD1	PAM50	Basal	OS	0.00754	0.804	0.939	0.0311308156722036	0.125525126923377	FALSE	0.0492323
TCGA	RPUSD1	PAM50	Normal	OS	0.138	0.931	1	0.00820002277746204	0.938099120645793	FALSE	0.214122
TCGA	RHBDF1	total	total	OS	0.141	0.986	0.928	-0.0135686124493928	0.362663646870825	TRUE	0.165974
TCGA	RHBDF1	PAM50	LumA	OS	0.333	0.961	0.956	-0.00751389565588186	0.732262841020645	TRUE	0.337508
TCGA	RHBDF1	PAM50	LumB	OS	0.126	0.934	0.937	-0.00811615661206674	0.794997855819436	FALSE	0.166818
TCGA	RHBDF1	PAM50	Her2	OS	0.0583	1	0.823	-0.111252447453521	0.158524109057227	TRUE	0.124396
TCGA	RHBDF1	PAM50	Basal	OS	0.0049	0.814	0.927	0.0544638276108295	0.139261178199534	FALSE	0.0412208
TCGA	RHBDF1	PAM50	Normal	OS	0.0878	1	0.906	-0.0409635328493513	0.808381650732133	TRUE	0.184687
TCGA	LUC7L	total	total	OS	0.00933	0.97	0.928	-0.0346124500235966	0.125129132416246	TRUE	0.0363342
TCGA	LUC7L	PAM50	LumA	OS	0.0441	0.953	1	-0.0203144188575336	0.518215918482275	FALSE	0.0917472
TCGA	LUC7L	PAM50	LumB	OS	0.00533	0.984	0.909	-0.0838733512880557	0.174082734949237	TRUE	0.035179
TCGA	LUC7L	PAM50	Her2	OS	0.0278	1	0.809	-0.0875237790060577	0.395798027330635	TRUE	0.0935005
TCGA	LUC7L	PAM50	Basal	OS	0.0098	0.797	0.926	0.0492478685597347	0.307914213018778	FALSE	0.0552609
TCGA	LUC7L	PAM50	Normal	OS	0.000724	0.969	0.8	-0.475124023924006	0.0716489249436963	TRUE	0.0270286
TCGA	CACNA2D2	total	total	OS	0.0988	0.953	0.903	-0.00299627003598898	0.879057956450133	TRUE	0.13119
TCGA	CACNA2D2	PAM50	LumA	OS	0.0355	0.881	0.974	0.0285006644434952	0.125539087027106	FALSE	0.0828358
TCGA	CACNA2D2	PAM50	LumB	OS	6.61e-06	0.949	0.808	-0.0658742182983522	0.238442658008722	TRUE	0.0013902
TCGA	CACNA2D2	PAM50	Her2	OS	0.136	0.836	1	-0.0587333451151709	0.657655521976652	FALSE	0.180632
TCGA	CACNA2D2	PAM50	Basal	OS	0.0897	0.83	0.902	0.225180727569381	0.246680156378514	FALSE	0.141641
TCGA	CACNA2D2	PAM50	Normal	OS	0.0192	0.911	1	-0.986276809160512	0.115188717277191	FALSE	0.114172
TCGA	BAIAP3	total	total	OS	0.0129	0.955	0.928	-0.0157267781373234	0.384750132313076	TRUE	0.0423833
TCGA	BAIAP3	PAM50	LumA	OS	0.0497	0.957	0.968	-0.0339998184075229	0.255650372314514	FALSE	0.097257
TCGA	BAIAP3	PAM50	LumB	OS	0.222	0.909	0.932	-0.00451499528331286	0.907223630354292	FALSE	0.243119
TCGA	BAIAP3	PAM50	Her2	OS	0.0225	0.755	0.932	0.00501703697732527	0.959392494264192	FALSE	0.0862851
TCGA	BAIAP3	PAM50	Basal	OS	0.225	0.935	0.835	0.226192632459182	0.55395211952331	TRUE	0.2452
TCGA	BAIAP3	PAM50	Normal	OS	0.0062	0.933	0.667	-1.1087926545314	0.11176745902452	TRUE	0.0747157
TCGA	TSR3	total	total	OS	0.166	0.933	0.955	-0.000306597094316377	0.947509693871393	FALSE	0.187071
TCGA	TSR3	PAM50	LumA	OS	0.102	0.979	0.949	-0.0107586183308287	0.207099526144862	TRUE	0.142701
TCGA	TSR3	PAM50	LumB	OS	0.0122	0.846	0.952	0.00420488727424193	0.706376701679249	FALSE	0.0523134
TCGA	TSR3	PAM50	Her2	OS	0.344	0.875	0.809	-0.0117599489117421	0.567735700000872	TRUE	0.351295
TCGA	TSR3	PAM50	Basal	OS	0.032	0.705	0.903	0.0180086698161859	0.0578961326417026	FALSE	0.0891564
TCGA	TSR3	PAM50	Normal	OS	0.168	0.929	1	-0.00591283427097698	0.831515580520537	FALSE	0.228167
TCGA	PIGQ	total	total	OS	0.0132	0.957	0.929	-0.00783551902210255	0.513062847147838	TRUE	0.0428603
TCGA	PIGQ	PAM50	LumA	OS	0.0188	0.909	0.965	-0.00264801168343849	0.878679744855244	FALSE	0.0624426
TCGA	PIGQ	PAM50	LumB	OS	0.111	0.904	1	-0.0198116684307285	0.553500859241876	FALSE	0.154851
TCGA	PIGQ	PAM50	Her2	OS	0.072	1	0.825	-0.0420749702782141	0.437037980826006	TRUE	0.135005
TCGA	PIGQ	PAM50	Basal	OS	0.000144	0.777	0.913	0.197032153882993	0.00253811069385376	FALSE	0.0075675
TCGA	PIGQ	PAM50	Normal	OS	0.366	0.848	1	0.0579813059337013	0.549111785257389	FALSE	0.373634
TCGA	CRAMP1	total	total	OS	0.011	0.942	0.887	-0.00919984381378215	0.856717581154158	TRUE	0.0392685
TCGA	CRAMP1	PAM50	LumA	OS	0.0251	0.964	0.947	0.0432303245723704	0.530780852321694	TRUE	0.0706762
TCGA	CRAMP1	PAM50	LumB	OS	0.00193	0.944	0.881	-0.0182519645282054	0.849744202145411	TRUE	0.0212455
TCGA	CRAMP1	PAM50	Her2	OS	0.0849	0.747	0.889	0.0805830678215919	0.772926286253477	FALSE	0.145099
TCGA	CRAMP1	PAM50	Basal	OS	0.139	0.848	0.904	0.0637756942966821	0.742871355076467	FALSE	0.178755
TCGA	CRAMP1	PAM50	Normal	OS	0.158	1	0.92	-0.322138873234366	0.427903460843148	TRUE	0.226111
TCGA	TEAD3	total	total	OS	0.00063	0.898	0.948	0.00808018932484576	0.562975980717672	FALSE	0.00975883
TCGA	TEAD3	PAM50	LumA	OS	0.0247	0.91	0.969	0.0145370840034588	0.57804952077573	FALSE	0.0701331
TCGA	TEAD3	PAM50	LumB	OS	0.125	0.932	0.936	-0.0276816944051578	0.486063054588628	FALSE	0.166097
TCGA	TEAD3	PAM50	Her2	OS	0.0228	0.718	0.949	0.0152705512453405	0.69755915000216	FALSE	0.0865945
TCGA	TEAD3	PAM50	Basal	OS	0.0442	0.92	0.773	-0.00761600327877168	0.770262754302997	TRUE	0.101795
TCGA	TEAD3	PAM50	Normal	OS	0.154	0.922	1	0.0449633182518367	0.566693056202845	FALSE	0.223549
TCGA	SELE	total	total	OS	0.0939	0.94	0.914	-0.0191210767262816	0.25149012526487	TRUE	0.127301
TCGA	SELE	PAM50	LumA	OS	0.222	0.964	0.956	0.023089905934458	0.380360863961296	TRUE	0.239063
TCGA	SELE	PAM50	LumB	OS	0.164	0.957	0.929	-0.0640116761808993	0.416523176141357	TRUE	0.196903
TCGA	SELE	PAM50	Her2	OS	0.117	0.944	0.816	-0.230743079603994	0.24768333922452	TRUE	0.166922
TCGA	SELE	PAM50	Basal	OS	0.0456	0.896	0.781	-0.0378816533628033	0.463222254758344	TRUE	0.103309
TCGA	SELE	PAM50	Normal	OS	0.233	1	0.922	-0.0548832831524362	0.62707219097897	TRUE	0.271322
TCGA	DNAJC11	total	total	OS	0.00585	0.891	0.942	0.0447478863657371	0.172673896467841	FALSE	0.0291068
TCGA	DNAJC11	PAM50	LumA	OS	0.0161	0.953	1	0.102454365997287	0.18986546127676	FALSE	0.058565
TCGA	DNAJC11	PAM50	LumB	OS	0.179	0.951	0.926	-0.00758613691008082	0.923348224266289	TRUE	0.208814
TCGA	DNAJC11	PAM50	Her2	OS	0.000427	0.46	0.9	0.18984646745551	0.0358099053426151	FALSE	0.0157172
TCGA	DNAJC11	PAM50	Basal	OS	0.012	0.914	0.696	-0.0480079596377858	0.422594335539241	TRUE	0.060261
TCGA	DNAJC11	PAM50	Normal	OS	0.0147	0.833	0.967	0.381155215433162	0.128041083528284	FALSE	0.103876
TCGA	FMO3	total	total	OS	0.0272	0.971	0.926	0.0028240760268857	0.518782552109292	TRUE	0.0624036
TCGA	FMO3	PAM50	LumA	OS	0.169	0.969	0.933	-0.0706251080032468	0.691040139709172	TRUE	0.195792
TCGA	FMO3	PAM50	LumB	OS	0.0167	0.918	0.942	-0.00907253971054082	0.95937507252233	FALSE	0.0607078
TCGA	FMO3	PAM50	Her2	OS	0.0271	0.907	0.815	-0.547366040714623	0.254442849635637	TRUE	0.0925799
TCGA	FMO3	PAM50	Basal	OS	0.097	0.917	0.867	0.00961917040869261	0.142013570431426	TRUE	0.147316
TCGA	FMO3	PAM50	Normal	OS	0.123	0.916	1	-0.0297489093681809	0.900368063349176	FALSE	0.204747
TCGA	MYLIP	total	total	OS	0.00751	0.947	0.841	-0.00820745950311791	0.423589917255899	TRUE	0.0328114
TCGA	MYLIP	PAM50	LumA	OS	0.116	0.959	0.954	0.010180038158825	0.499501199366068	TRUE	0.154007
TCGA	MYLIP	PAM50	LumB	OS	0.125	0.943	0.902	0.00250329177503076	0.901199027265667	TRUE	0.166097
TCGA	MYLIP	PAM50	Her2	OS	0.0421	0.791	0.911	0.030060273678634	0.199139766259658	FALSE	0.109613
TCGA	MYLIP	PAM50	Basal	OS	0.00188	0.949	0.811	-0.100159997716223	0.0108545316659615	TRUE	0.0271661
TCGA	MYLIP	PAM50	Normal	OS	0.109	1	0.922	-0.064728327571001	0.417664566258048	TRUE	0.194352
TCGA	NOX1	total	total	OS	0.0497	0.952	0.933	-0.217112362735657	0.364343530027515	TRUE	0.0869662
TCGA	NOX1	PAM50	LumA	OS	0.0164	0.962	0.951	0.158536031065387	0.68087123133404	TRUE	0.0590513
TCGA	NOX1	PAM50	LumB	OS	0.0144	1	0.921	-0.457788692507752	0.300163694509094	TRUE	0.0562549
TCGA	NOX1	PAM50	Her2	OS	0.106	0.81	0.95	0.870902390135224	0.267428048955264	FALSE	0.159628
TCGA	NOX1	PAM50	Basal	OS	0.035	0.911	0.769	-0.370679499952038	0.526455458461454	TRUE	0.0926277
TCGA	NOX1	PAM50	Normal	OS	0.302	1	0.932	-1.01091188134974	0.588316356285698	TRUE	0.318873
TCGA	E2F2	total	total	OS	0.0026	0.891	0.946	0.0200441974314611	0.344176930428507	FALSE	0.0197641
TCGA	E2F2	PAM50	LumA	OS	0.0157	0.964	0.927	-0.187955975066626	0.283032376819082	TRUE	0.0579431
TCGA	E2F2	PAM50	LumB	OS	0.00191	0.946	0.848	0.0252035877508772	0.785969960604736	TRUE	0.0211531
TCGA	E2F2	PAM50	Her2	OS	0.0253	0.767	0.967	0.0487835803404559	0.794444656825142	FALSE	0.0904428
TCGA	E2F2	PAM50	Basal	OS	0.00764	0.921	0.599	0.00581378611547066	0.842866329207526	TRUE	0.0494538
TCGA	E2F2	PAM50	Normal	OS	0.124	0.667	1	0.327668656425458	0.244168276537013	FALSE	0.205471
TCGA	PSMB1	total	total	OS	0.0324	0.919	0.958	0.00572291176602222	0.0634024786400377	FALSE	0.0688236
TCGA	PSMB1	PAM50	LumA	OS	0.0695	0.969	0.949	-0.00297281498191442	0.626199962412015	TRUE	0.11548
TCGA	PSMB1	PAM50	LumB	OS	0.0283	0.929	0.948	0.00721757961551312	0.306416027233225	FALSE	0.0781771
TCGA	PSMB1	PAM50	Her2	OS	0.0858	0.87	0.667	-0.00411527797637061	0.67733015087463	TRUE	0.145754
TCGA	PSMB1	PAM50	Basal	OS	0.000767	0.832	0.981	0.008549262777493	0.122353049526208	FALSE	0.0180749
TCGA	PSMB1	PAM50	Normal	OS	0.273	0.902	1	0.0261924393933925	0.260795571442762	FALSE	0.297268
TCGA	SYN1	total	total	OS	0.0858	0.945	0.91	0.0134485965466663	0.582769693689853	TRUE	0.120319
TCGA	SYN1	PAM50	LumA	OS	0.19	0.969	0.955	0.0313866669059515	0.272131139907856	TRUE	0.212602
TCGA	SYN1	PAM50	LumB	OS	0.108	0.926	0.909	-0.0128075777078229	0.819814057059682	TRUE	0.152632
TCGA	SYN1	PAM50	Her2	OS	0.013	0.867	0.779	0.54737466290657	0.353986336995225	TRUE	0.0695715
TCGA	SYN1	PAM50	Basal	OS	0.112	0.914	0.703	0.195431523996003	0.186760954390653	TRUE	0.158022
TCGA	SYN1	PAM50	Normal	OS	0.0919	1	0.882	-1.94548552193066	0.423570015533985	TRUE	0.187441
TCGA	JARID2	total	total	OS	0.0477	0.925	0.939	0.00788300112171743	0.661361454262194	FALSE	0.0849291
TCGA	JARID2	PAM50	LumA	OS	0.0627	0.956	0.971	0.0456921786630865	0.169195133589861	FALSE	0.109453
TCGA	JARID2	PAM50	LumB	OS	0.0328	0.97	0.898	-0.0606470813437722	0.21605461942753	TRUE	0.0834129
TCGA	JARID2	PAM50	Her2	OS	0.0274	0.782	1	0.0190520674110371	0.6551013596074	FALSE	0.0929759
TCGA	JARID2	PAM50	Basal	OS	0.0894	0.857	0.929	0.00127487927632284	0.966702051416975	FALSE	0.141362
TCGA	JARID2	PAM50	Normal	OS	0.302	0.932	1	0.0929109385678805	0.64154199847886	FALSE	0.318873
TCGA	CDKL5	total	total	OS	0.0496	0.932	0.963	0.0783233013500422	0.281784371134495	FALSE	0.0868735
TCGA	CDKL5	PAM50	LumA	OS	0.00087	0.94	0.966	0.281973465599043	0.0108941708294994	FALSE	0.0198441
TCGA	CDKL5	PAM50	LumB	OS	0.0138	0.921	0.975	0.19917056755352	0.235733087412683	FALSE	0.0552328
TCGA	CDKL5	PAM50	Her2	OS	0.0495	0.902	0.813	-0.251836555637819	0.396768907885528	TRUE	0.116796
TCGA	CDKL5	PAM50	Basal	OS	0.0128	0.914	0.84	-0.152352631503139	0.361456397488241	TRUE	0.0619838
TCGA	CDKL5	PAM50	Normal	OS	0.0461	1	0.933	0.509506326313579	0.244287935513956	TRUE	0.151011
TCGA	CAMK1G	total	total	OS	0.0657	0.94	0.932	0.143914808469275	0.272485438400719	TRUE	0.102538
TCGA	CAMK1G	PAM50	LumA	OS	0.0225	0.959	0.958	-0.270589682569666	0.781886997302023	TRUE	0.0674265
TCGA	CAMK1G	PAM50	LumB	OS	0.0625	0.969	0.885	0.122134602398576	0.380924356628909	TRUE	0.114303
TCGA	CAMK1G	PAM50	Her2	OS	0.0594	0.734	0.889	-0.476440239987684	0.767280191797033	FALSE	0.12523
TCGA	CAMK1G	PAM50	Basal	OS	0.0164	0.925	0.794	-1.39733210589548	0.295529053444609	TRUE	0.0683066
TCGA	CAMK1G	PAM50	Normal	OS	0.214	0.926	1	-2.47951328439222	0.620239898826286	FALSE	0.256899
TCGA	CDK11A	total	total	OS	0.0654	0.941	0.929	-0.265948192703875	0.0899204301220767	TRUE	0.1023
TCGA	CDK11A	PAM50	LumA	OS	0.0931	0.979	0.953	-0.18856920710139	0.41376747219598	TRUE	0.135522
TCGA	CDK11A	PAM50	LumB	OS	0.00205	0.948	0.846	-0.684252513196112	0.122089806115178	TRUE	0.0219372
TCGA	CDK11A	PAM50	Her2	OS	0.299	0.757	0.897	0.0909062443111712	0.842148293038569	FALSE	0.310896
TCGA	CDK11A	PAM50	Basal	OS	0.0617	0.882	1	-0.0143635496950431	0.96615256349354	FALSE	0.11876
TCGA	CDK11A	PAM50	Normal	OS	0.125	1	0.916	-0.442022602529509	0.578990201875918	TRUE	0.206642
TCGA	NADK	total	total	OS	0.262	0.894	0.942	-0.00369168884179	0.860457019294502	FALSE	0.270197
TCGA	NADK	PAM50	LumA	OS	0.0248	0.971	0.954	-0.0620514651217634	0.144471971667964	TRUE	0.0702358
TCGA	NADK	PAM50	LumB	OS	0.101	0.958	0.928	-0.0412751163911294	0.401829514165953	TRUE	0.14675
TCGA	NADK	PAM50	Her2	OS	0.00351	0.5	0.905	0.126955191424963	0.0542848736328871	FALSE	0.0407194
TCGA	NADK	PAM50	Basal	OS	0.0936	0.885	0.907	0.00443578718975113	0.902680225719958	FALSE	0.144714
TCGA	NADK	PAM50	Normal	OS	0.043	0.859	1	0.121793587178458	0.281181669950432	FALSE	0.147695
TCGA	TFAP2B	total	total	OS	0.000697	0.95	0.845	0.00710102296682907	0.0978378858886445	TRUE	0.010245
TCGA	TFAP2B	PAM50	LumA	OS	0.0209	0.948	0.96	0.00614051615641429	0.369722242429253	FALSE	0.0653637
TCGA	TFAP2B	PAM50	LumB	OS	0.281	0.919	0.945	0.00258442657837577	0.869205376539386	FALSE	0.292682
TCGA	TFAP2B	PAM50	Her2	OS	0.161	0.653	0.881	0.00371284912593591	0.712940798718894	FALSE	0.199489
TCGA	TFAP2B	PAM50	Basal	OS	0.125	0.927	0.772	0.0133775884060683	0.0789447193776485	TRUE	0.168175
TCGA	TFAP2B	PAM50	Normal	OS	0.0138	0.8	0.968	0.0303342844559315	0.185981404712706	FALSE	0.101946
TCGA	DLEC1	total	total	OS	1.11e-05	0.947	0.881	-0.129225557355161	0.779599095804828	TRUE	0.0017349
TCGA	DLEC1	PAM50	LumA	OS	0.0348	0.966	0.895	0.363988064379776	0.479158553093856	TRUE	0.0822046
TCGA	DLEC1	PAM50	LumB	OS	0.00193	0.976	0.905	-9.84560404191166	0.0146169969600691	TRUE	0.0212455
TCGA	DLEC1	PAM50	Her2	OS	0.00124	0.885	0.682	-3.93899488966038	0.356608421437494	TRUE	0.0260184
TCGA	DLEC1	PAM50	Basal	OS	0.0407	0.703	0.914	1.02495447510681	0.0840509467584721	FALSE	0.0984896
TCGA	DLEC1	PAM50	Normal	OS	0.0303	0.969	0.8	-13.5766681765479	0.104463933997028	TRUE	0.132622
TCGA	CYTH3	total	total	OS	0.0392	0.925	0.944	0.0358164012711414	0.076301195048593	FALSE	0.0761817
TCGA	CYTH3	PAM50	LumA	OS	0.05	0.919	0.97	0.0473926692671538	0.139638576816989	FALSE	0.0975838
TCGA	CYTH3	PAM50	LumB	OS	0.0268	0.925	1	0.0386499952570532	0.379057357270921	FALSE	0.0758339
TCGA	CYTH3	PAM50	Her2	OS	0.17	1	0.839	-0.0472962747352203	0.591135466625245	TRUE	0.206458
TCGA	CYTH3	PAM50	Basal	OS	0.0409	0.875	1	0.0468704369322522	0.219462091187442	FALSE	0.0986984
TCGA	CYTH3	PAM50	Normal	OS	0.126	0.928	1	0.112200270612198	0.151006851766813	FALSE	0.206932
TCGA	ADAM22	total	total	OS	0.0062	0.961	0.894	-0.140166243229989	0.249040426071096	TRUE	0.0298298
TCGA	ADAM22	PAM50	LumA	OS	0.121	0.943	0.962	0.00187511510830636	0.990525984334607	FALSE	0.158136
TCGA	ADAM22	PAM50	LumB	OS	0.00787	0.952	0.831	-0.451728481088067	0.135627347593106	TRUE	0.0423366
TCGA	ADAM22	PAM50	Her2	OS	0.0606	0.786	1	0.0694125953955084	0.869040816253498	FALSE	0.126037
TCGA	ADAM22	PAM50	Basal	OS	0.021	0.939	0.798	-0.118644517476768	0.655665764832846	TRUE	0.0754235
TCGA	ADAM22	PAM50	Normal	OS	0.0396	1	0.932	0.7656651544152	0.322674472288733	TRUE	0.144837
TCGA	SYPL1	total	total	OS	0.0969	0.923	0.943	0.00185154541828915	0.549637004157025	FALSE	0.129514
TCGA	SYPL1	PAM50	LumA	OS	0.179	0.953	0.969	-0.000379078480370023	0.933619635462061	FALSE	0.203869
TCGA	SYPL1	PAM50	LumB	OS	0.0378	0.917	0.942	0.00505761305686034	0.472805582265158	FALSE	0.0892101
TCGA	SYPL1	PAM50	Her2	OS	0.00374	0.648	0.884	0.0187895981888648	0.0226586461635702	FALSE	0.0421711
TCGA	SYPL1	PAM50	Basal	OS	0.0902	0.737	0.914	0.00848119414954602	0.279496199169241	FALSE	0.142089
TCGA	SYPL1	PAM50	Normal	OS	0.242	0.895	1	0.000655313186529786	0.979294949840974	FALSE	0.278078
TCGA	CYB561	total	total	OS	0.000301	0.925	0.943	0.00129492908572127	0.39605584608747	FALSE	0.00683841
TCGA	CYB561	PAM50	LumA	OS	0.00434	0.928	0.972	0.00271848126944675	0.464440726153228	FALSE	0.0348514
TCGA	CYB561	PAM50	LumB	OS	0.258	0.921	0.968	-0.00171645770899996	0.698502754628184	FALSE	0.273187
TCGA	CYB561	PAM50	Her2	OS	0.00733	0.798	1	0.000272523214726977	0.915181934604238	FALSE	0.0557742
TCGA	CYB561	PAM50	Basal	OS	0.0612	0.921	0.641	-0.00243620339093146	0.897924450483566	TRUE	0.118227
TCGA	CYB561	PAM50	Normal	OS	0.0252	0.857	0.966	0.059046714997199	0.0279755908700179	FALSE	0.124479
TCGA	SPAG9	total	total	OS	0.0857	0.944	0.917	0.0111366951637444	0.432246615123822	TRUE	0.120247
TCGA	SPAG9	PAM50	LumA	OS	0.0384	0.961	0.954	0.055892348757841	0.0918665201539665	TRUE	0.085984
TCGA	SPAG9	PAM50	LumB	OS	0.173	0.923	1	-0.0180465264106922	0.538986749589518	FALSE	0.204178
TCGA	SPAG9	PAM50	Her2	OS	0.0506	0.819	0.95	-0.00912752547124563	0.766418654744416	FALSE	0.117767
TCGA	SPAG9	PAM50	Basal	OS	0.0316	0.821	0.903	0.0314421005918054	0.359386389959533	FALSE	0.0888337
TCGA	SPAG9	PAM50	Normal	OS	0.0996	0.926	1	-0.0899588619915817	0.538561482650353	FALSE	0.188465
TCGA	CELSR3	total	total	OS	0.0056	0.893	0.943	0.0146173391889168	0.772012281756763	FALSE	0.0286132
TCGA	CELSR3	PAM50	LumA	OS	0.0926	0.964	0.948	-0.0397032621909489	0.656473928753409	TRUE	0.13516
TCGA	CELSR3	PAM50	LumB	OS	0.0304	0.966	0.835	-0.101654061598856	0.315333347482519	TRUE	0.0807946
TCGA	CELSR3	PAM50	Her2	OS	0.134	0.868	0.762	-0.172791407683949	0.347930915960359	TRUE	0.179247
TCGA	CELSR3	PAM50	Basal	OS	0.000327	0.844	0.932	0.328165629420668	0.0032600268341998	FALSE	0.0116976
TCGA	CELSR3	PAM50	Normal	OS	0.103	1	0.896	-0.0447404904538608	0.963226609060848	TRUE	0.190565
TCGA	AASS	total	total	OS	0.068	0.974	0.921	-0.140964684198872	0.119049741188182	TRUE	0.10458
TCGA	AASS	PAM50	LumA	OS	0.146	0.961	0.936	0.00105705568335098	0.993304119026488	TRUE	0.177547
TCGA	AASS	PAM50	LumB	OS	0.0693	1	0.911	-0.383985737181519	0.197218043534657	TRUE	0.119959
TCGA	AASS	PAM50	Her2	OS	0.0846	0.771	0.905	0.450123214254068	0.41931991419701	FALSE	0.144906
TCGA	AASS	PAM50	Basal	OS	0.0256	0.934	0.845	-0.295151632640653	0.290842647951441	TRUE	0.0819502
TCGA	AASS	PAM50	Normal	OS	0.164	0.928	1	-0.404263573989062	0.32617951395906	FALSE	0.226111
TCGA	PLEKHG6	total	total	OS	0.000577	0.945	0.879	-0.0250207846851692	0.353825184264966	TRUE	0.00939838
TCGA	PLEKHG6	PAM50	LumA	OS	0.0865	0.966	0.949	-0.0124695524572337	0.865483957222297	TRUE	0.130105
TCGA	PLEKHG6	PAM50	LumB	OS	0.0079	0.942	0.911	-0.0319831858255464	0.728504737780576	TRUE	0.0423729
TCGA	PLEKHG6	PAM50	Her2	OS	0.079	1	0.833	-0.0390678936620601	0.709162829043178	TRUE	0.140454
TCGA	PLEKHG6	PAM50	Basal	OS	0.129	0.931	0.884	-0.026250265077232	0.477824636654058	TRUE	0.171054
TCGA	PLEKHG6	PAM50	Normal	OS	0.15	0.686	1	-0.0470064000328053	0.860828172475215	FALSE	0.2212
TCGA	SS18L2	total	total	OS	0.000943	0.948	0.919	-0.0476141903092938	0.00861087706496015	TRUE	0.0117416
TCGA	SS18L2	PAM50	LumA	OS	0.0159	0.97	0.942	-0.0424520518931937	0.146965622512608	TRUE	0.0582903
TCGA	SS18L2	PAM50	LumB	OS	0.00369	0.969	0.805	-0.0771472576140603	0.0603751749324022	TRUE	0.0294998
TCGA	SS18L2	PAM50	Her2	OS	0.00904	0.905	0.45	-0.0405876286486623	0.446317747322118	TRUE	0.0604811
TCGA	SS18L2	PAM50	Basal	OS	0.0347	0.97	0.865	-0.025709072282098	0.429523731882509	TRUE	0.0922839
TCGA	SS18L2	PAM50	Normal	OS	0.129	0.925	1	-0.0628524339805443	0.632665466571584	FALSE	0.20923
TCGA	MPND	total	total	OS	0.0172	0.942	0.926	-0.0152671091862674	0.403995133253106	TRUE	0.0492372
TCGA	MPND	PAM50	LumA	OS	0.00236	0.965	0.937	-0.089453003653259	0.0240557658392217	TRUE	0.0277045
TCGA	MPND	PAM50	LumB	OS	0.226	0.946	0.875	0.0164162680428265	0.629245979281878	TRUE	0.246475
TCGA	MPND	PAM50	Her2	OS	0.0509	0.863	0.786	-0.0327077352791292	0.550808650144248	TRUE	0.118022
TCGA	MPND	PAM50	Basal	OS	0.0797	0.789	0.924	0.0238963801491461	0.206382040355256	FALSE	0.133979
TCGA	MPND	PAM50	Normal	OS	0.0506	0.924	1	-0.0566863159987933	0.572803941050998	FALSE	0.154865
TCGA	MGST1	total	total	OS	0.0203	0.935	0.938	0.00633239429618875	0.102485636332892	FALSE	0.0535316
TCGA	MGST1	PAM50	LumA	OS	0.0639	0.975	0.95	-0.00377785164062659	0.623546614718599	TRUE	0.110505
TCGA	MGST1	PAM50	LumB	OS	0.00349	0.917	0.971	0.0224935715091872	0.00859828668425528	FALSE	0.0286765
TCGA	MGST1	PAM50	Her2	OS	0.0168	0.792	0.9	0.0133747575383649	0.20457832109286	FALSE	0.0767127
TCGA	MGST1	PAM50	Basal	OS	0.149	0.902	0.814	-0.0061580836674537	0.569853586060946	TRUE	0.185974
TCGA	MGST1	PAM50	Normal	OS	0.0878	0.906	1	0.00668566086451251	0.787453169960028	FALSE	0.184687
TCGA	CRY1	total	total	OS	0.000785	0.925	0.944	0.0295082406040264	0.345256873190968	FALSE	0.010727
TCGA	CRY1	PAM50	LumA	OS	0.0172	0.959	0.958	0.0483465960483892	0.380517480548953	TRUE	0.0601986
TCGA	CRY1	PAM50	LumB	OS	0.00575	0.911	0.955	0.0349304218944578	0.609271847124765	FALSE	0.036561
TCGA	CRY1	PAM50	Her2	OS	0.0209	0.685	0.918	0.0847204097860646	0.440218243375673	FALSE	0.0836963
TCGA	CRY1	PAM50	Basal	OS	0.186	0.855	0.905	0.0214138280728499	0.708226991006555	FALSE	0.214264
TCGA	CRY1	PAM50	Normal	OS	0.103	1	0.906	-0.026240513132278	0.904163058225501	TRUE	0.190565
TCGA	PGLYRP1	total	total	OS	0.0372	0.944	0.919	-0.252082050657084	0.697661339150848	TRUE	0.0740224
TCGA	PGLYRP1	PAM50	LumA	OS	0.0779	0.96	0.957	-1.6501359606722	0.38673109602045	TRUE	0.122791
TCGA	PGLYRP1	PAM50	LumB	OS	0.0128	0.978	0.908	-9.13930242417254	0.0797193497591226	TRUE	0.0533183
TCGA	PGLYRP1	PAM50	Her2	OS	0.0408	0.776	0.946	0.800619796504105	0.81582185322448	FALSE	0.108558
TCGA	PGLYRP1	PAM50	Basal	OS	0.00424	0.804	0.908	0.0444783905959715	0.928431699038626	FALSE	0.0389606
TCGA	PGLYRP1	PAM50	Normal	OS	0.00295	1	0.831	-15.5327867224126	0.171780842207533	TRUE	0.053261
TCGA	NFIX	total	total	OS	0.00599	0.867	0.942	0.00471405385183128	0.104039468767734	FALSE	0.0294593
TCGA	NFIX	PAM50	LumA	OS	0.00343	0.93	0.971	0.018673511649458	0.000232848077629544	FALSE	0.0319906
TCGA	NFIX	PAM50	LumB	OS	0.0451	0.914	0.95	0.00796806498225752	0.412804199564704	FALSE	0.0967414
TCGA	NFIX	PAM50	Her2	OS	0.104	1	0.812	-0.0260349631449425	0.415030270121581	TRUE	0.158218
TCGA	NFIX	PAM50	Basal	OS	0.019	0.833	0.916	0.00360073516790683	0.419917610278755	FALSE	0.0727808
TCGA	NFIX	PAM50	Normal	OS	0.0554	1	0.891	-0.0457770632120551	0.198621995906827	TRUE	0.159402
TCGA	ST3GAL1	total	total	OS	0.00207	0.896	0.943	0.0143007333460801	0.0119004259867569	FALSE	0.0175144
TCGA	ST3GAL1	PAM50	LumA	OS	6.61e-07	0.869	0.972	0.041612301760303	9.05282278744172e-07	FALSE	0.000855839
TCGA	ST3GAL1	PAM50	LumB	OS	0.116	0.929	0.94	0.00304145305540335	0.804436990198968	FALSE	0.159027
TCGA	ST3GAL1	PAM50	Her2	OS	0.00948	0.741	0.856	0.02396480326596	0.282629442701362	FALSE	0.0612892
TCGA	ST3GAL1	PAM50	Basal	OS	0.0478	0.906	0.854	-0.0200502319909665	0.355050310256893	TRUE	0.105325
TCGA	ST3GAL1	PAM50	Normal	OS	0.0656	1	0.902	-0.106801721120596	0.293392940336603	TRUE	0.169057
TCGA	MMP25	total	total	OS	0.00468	0.945	0.909	-0.059499559429833	0.168524295411266	TRUE	0.0260469
TCGA	MMP25	PAM50	LumA	OS	0.126	0.951	0.957	-0.0464981205114596	0.466569798880389	FALSE	0.161978
TCGA	MMP25	PAM50	LumB	OS	0.00382	0.975	0.874	-0.303495541656624	0.0639120783230609	TRUE	0.0300233
TCGA	MMP25	PAM50	Her2	OS	0.0412	0.96	0.8	-0.250925100346369	0.209137753434772	TRUE	0.108796
TCGA	MMP25	PAM50	Basal	OS	0.007	0.734	0.929	0.0412103351415812	0.615471260324689	FALSE	0.0480025
TCGA	MMP25	PAM50	Normal	OS	0.0421	1	0.888	-1.43942522263363	0.190292960430411	TRUE	0.146705
TCGA	IL32	total	total	OS	0.0249	0.932	0.938	-0.00834329797272727	0.119983628391951	FALSE	0.059538
TCGA	IL32	PAM50	LumA	OS	0.0582	0.966	0.916	-0.0197536450821419	0.174654634328509	TRUE	0.105046
TCGA	IL32	PAM50	LumB	OS	0.21	0.972	0.926	-0.0167886875969758	0.464442282757137	TRUE	0.233413
TCGA	IL32	PAM50	Her2	OS	0.0692	0.859	0.805	-0.0156701422217103	0.595143531982558	TRUE	0.132816
TCGA	IL32	PAM50	Basal	OS	0.159	0.899	0.875	-0.008030522699243	0.27148712663402	TRUE	0.193557
TCGA	IL32	PAM50	Normal	OS	0.238	0.869	1	-0.0251588274674809	0.614015008966315	FALSE	0.27541
TCGA	PKD1	total	total	OS	0.143	0.938	0.922	-0.000403536351514336	0.993207702653335	TRUE	0.167722
TCGA	PKD1	PAM50	LumA	OS	0.0673	0.952	1	0.0735195647491592	0.275480079544257	FALSE	0.113574
TCGA	PKD1	PAM50	LumB	OS	0.0115	0.945	0.851	-0.0548828629762713	0.639465965722889	TRUE	0.0508674
TCGA	PKD1	PAM50	Her2	OS	0.14	0.875	0.844	-0.15477337925871	0.44469268915067	TRUE	0.183553
TCGA	PKD1	PAM50	Basal	OS	0.146	0.877	0.929	0.0272275775397593	0.761216716088491	FALSE	0.183815
TCGA	PKD1	PAM50	Normal	OS	0.0673	1	0.856	-0.389036122612938	0.218951164500856	TRUE	0.169933
TCGA	MAPK8IP2	total	total	OS	0.0341	0.948	0.879	0.0110062196255083	0.233221441452711	TRUE	0.0706462
TCGA	MAPK8IP2	PAM50	LumA	OS	0.14	0.969	0.949	0.00727321758357499	0.7096213513799	TRUE	0.172819
TCGA	MAPK8IP2	PAM50	LumB	OS	0.157	0.934	0.933	0.00453352316896981	0.715178669653627	TRUE	0.191302
TCGA	MAPK8IP2	PAM50	Her2	OS	0.00966	0.721	0.891	0.0504994041080639	0.039184847828903	FALSE	0.0614848
TCGA	MAPK8IP2	PAM50	Basal	OS	0.0398	0.96	0.743	-0.0347535227952653	0.449972814748374	TRUE	0.0976288
TCGA	MAPK8IP2	PAM50	Normal	OS	0.0683	0.931	0.75	-0.125961891638975	0.383086387834285	TRUE	0.169933
TCGA	MED24	total	total	OS	0.00833	0.941	0.905	0.00107111345717413	0.731415047090856	TRUE	0.0344378
TCGA	MED24	PAM50	LumA	OS	0.199	0.949	0.96	0.001791515106797	0.762293760913826	FALSE	0.220243
TCGA	MED24	PAM50	LumB	OS	0.000432	0.963	0.911	-0.0855401391925104	0.00663187424164993	TRUE	0.00965182
TCGA	MED24	PAM50	Her2	OS	0.00861	0.892	0.583	0.00255027368187857	0.510108415785592	TRUE	0.0591097
TCGA	MED24	PAM50	Basal	OS	0.0189	0.886	0.9	-0.00351439923061786	0.85576405692898	FALSE	0.0725642
TCGA	MED24	PAM50	Normal	OS	0.0567	0.931	0.75	0.0190287416031857	0.13348417166938	TRUE	0.160351
TCGA	RHOBTB2	total	total	OS	0.00155	0.951	0.902	-0.035015713577015	0.475944688702687	TRUE	0.0150588
TCGA	RHOBTB2	PAM50	LumA	OS	0.0542	0.962	0.948	-0.0531666329244415	0.557372997804197	TRUE	0.101419
TCGA	RHOBTB2	PAM50	LumB	OS	0.0666	0.953	0.903	-0.157158111733869	0.285244305198008	TRUE	0.117831
TCGA	RHOBTB2	PAM50	Her2	OS	0.0755	0.606	0.879	0.0354177801212993	0.361264506375896	FALSE	0.13797
TCGA	RHOBTB2	PAM50	Basal	OS	0.00151	0.924	0.731	-0.15451797304577	0.360272337475356	TRUE	0.0250367
TCGA	RHOBTB2	PAM50	Normal	OS	0.021	0.941	0.933	-0.230226988926762	0.417760308450811	TRUE	0.117445
TCGA	HEATR5B	total	total	OS	0.0361	0.92	0.942	0.0284482440774525	0.32608084167463	FALSE	0.0729342
TCGA	HEATR5B	PAM50	LumA	OS	0.0153	0.953	0.982	0.0923686834255787	0.0461376106003504	FALSE	0.0572443
TCGA	HEATR5B	PAM50	LumB	OS	0.171	0.943	0.922	-0.0304959231961728	0.584951256321502	TRUE	0.202517
TCGA	HEATR5B	PAM50	Her2	OS	0.0148	0.636	0.887	0.200396237406005	0.0835896583127911	FALSE	0.0734823
TCGA	HEATR5B	PAM50	Basal	OS	0.106	0.737	0.914	0.0221976532382082	0.737617258183461	FALSE	0.153621
TCGA	HEATR5B	PAM50	Normal	OS	0.114	1	0.908	-0.186023249984076	0.374959558607574	TRUE	0.198674
TCGA	SEC62	total	total	OS	0.0446	0.921	0.94	0.00467390418693702	0.605036592135528	FALSE	0.081688
TCGA	SEC62	PAM50	LumA	OS	0.033	0.929	0.966	0.0104909198459139	0.409155878112039	FALSE	0.0802168
TCGA	SEC62	PAM50	LumB	OS	0.0923	0.939	0.914	0.0119653894043299	0.508958504209798	TRUE	0.140249
TCGA	SEC62	PAM50	Her2	OS	0.00758	0.688	0.9	0.063416206206483	0.0323578895077426	FALSE	0.0564717
TCGA	SEC62	PAM50	Basal	OS	0.00458	0.914	0.784	-0.0478547286438365	0.170881766472139	TRUE	0.0398894
TCGA	SEC62	PAM50	Normal	OS	0.0915	1	0.917	-0.110297074951977	0.167155073533151	TRUE	0.187045
TCGA	RPS20	total	total	OS	0.000592	0.947	0.856	-0.00077721123805831	0.180247004723964	TRUE	0.00948185
TCGA	RPS20	PAM50	LumA	OS	0.00558	0.956	0.959	-0.00412266516973211	0.00433769545186088	FALSE	0.0382264
TCGA	RPS20	PAM50	LumB	OS	0.0738	0.946	0.922	0.000744098579281136	0.550873671647787	TRUE	0.124066
TCGA	RPS20	PAM50	Her2	OS	0.00587	0.89	0.582	-0.00464687037722476	0.132894764153429	TRUE	0.0510937
TCGA	RPS20	PAM50	Basal	OS	0.0528	0.856	0.901	0.000446988620848448	0.462057168442406	FALSE	0.110455
TCGA	RPS20	PAM50	Normal	OS	0.254	1	0.931	-0.00278936118361919	0.491062742039303	TRUE	0.282902
TCGA	CSDE1	total	total	OS	0.133	0.946	0.935	-0.000922585443691361	0.621717525502474	TRUE	0.159714
TCGA	CSDE1	PAM50	LumA	OS	0.197	0.957	0.96	0.00352154492691894	0.334467011351209	FALSE	0.218524
TCGA	CSDE1	PAM50	LumB	OS	0.0626	0.933	0.941	0.00111217745345819	0.790372571533568	FALSE	0.11439
TCGA	CSDE1	PAM50	Her2	OS	0.0409	0.707	0.953	0.00253742942942777	0.672304612732081	FALSE	0.108625
TCGA	CSDE1	PAM50	Basal	OS	0.00823	0.91	0.862	-0.00658490751449246	0.0756157446641316	TRUE	0.051167
TCGA	CSDE1	PAM50	Normal	OS	0.0909	0.922	1	0.00194037887943122	0.78332039371144	FALSE	0.18664
TCGA	UBE3C	total	total	OS	0.0255	0.93	0.96	0.0119248114894346	0.379474975997704	FALSE	0.0603279
TCGA	UBE3C	PAM50	LumA	OS	0.0354	0.951	0.982	0.0347767148922945	0.221364557867347	FALSE	0.0827428
TCGA	UBE3C	PAM50	LumB	OS	0.209	0.925	0.971	0.0157432807953711	0.659697479701118	FALSE	0.232632
TCGA	UBE3C	PAM50	Her2	OS	0.0191	0.582	0.897	0.0517030823849145	0.324785253156579	FALSE	0.080983
TCGA	UBE3C	PAM50	Basal	OS	0.0895	0.897	0.886	-0.00947183974173642	0.713220378593212	TRUE	0.141469
TCGA	UBE3C	PAM50	Normal	OS	0.0996	0.926	1	0.0867554189593838	0.414023483068639	FALSE	0.188465
TCGA	REV3L	total	total	OS	0.031	0.902	0.943	0.0289910373842422	0.392161787965699	FALSE	0.0671965
TCGA	REV3L	PAM50	LumA	OS	0.00566	0.955	0.964	0.130300564568123	0.0476206794042062	FALSE	0.0384751
TCGA	REV3L	PAM50	LumB	OS	0.355	0.934	0.935	-0.0469719213319191	0.639725505713788	FALSE	0.35947
TCGA	REV3L	PAM50	Her2	OS	0.142	0.737	0.9	0.0368488474032086	0.776036870025631	FALSE	0.184981
TCGA	REV3L	PAM50	Basal	OS	0.0374	0.914	0.738	0.000849756037715627	0.988213852082364	TRUE	0.0951729
TCGA	REV3L	PAM50	Normal	OS	0.0996	0.926	1	-0.0759931724389822	0.794350576514467	FALSE	0.188465
TCGA	TENM1	total	total	OS	0.00113	0.942	0.914	-0.798943015823585	0.197418639513168	TRUE	0.0128891
TCGA	TENM1	PAM50	LumA	OS	0.0254	0.94	0.962	0.323448344641597	0.7925983167711	FALSE	0.0710664
TCGA	TENM1	PAM50	LumB	OS	0.0846	0.941	0.92	1.64223433211116	0.229216188535739	TRUE	0.133539
TCGA	TENM1	PAM50	Her2	OS	0.00362	1	0.792	-15.6959218048077	0.0787601485580004	TRUE	0.0413766
TCGA	TENM1	PAM50	Basal	OS	0.0498	0.909	0.842	-0.75167138471305	0.349703473256291	TRUE	0.107431
TCGA	TENM1	PAM50	Normal	OS	0.0585	1	0.899	-10.2506294524189	0.264642532831174	TRUE	0.16246
TCGA	PAX7	total	total	OS	0.00187	0.921	0.945	0.0502652133426841	0.0546382738774191	FALSE	0.0166556
TCGA	PAX7	PAM50	LumA	OS	0.0211	0.94	0.965	0.0319855784569318	0.473071034653476	FALSE	0.065672
TCGA	PAX7	PAM50	LumB	OS	0.0371	0.793	0.954	0.0963337937817673	0.236796018327981	FALSE	0.0884456
TCGA	PAX7	PAM50	Her2	OS	0.145	0.876	0.837	0.0181686050856034	0.693539514623194	TRUE	0.187115
TCGA	PAX7	PAM50	Normal	OS	0.184	0.833	0.968	0.509198834779934	0.0315893555794063	FALSE	0.238062
TCGA	MASP2	total	total	OS	0.0637	0.957	0.917	0.0392007467823743	0.625555454182608	TRUE	0.100643
TCGA	MASP2	PAM50	LumA	OS	0.000358	0.947	0.963	0.396719298457689	0.133756177058778	FALSE	0.0140462
TCGA	MASP2	PAM50	LumB	OS	0.0025	1	0.893	-3.69045132870007	0.0229452032502677	TRUE	0.024239
TCGA	MASP2	PAM50	Her2	OS	0.0371	0.818	1	-1.34139540581367	0.600326237721064	FALSE	0.104474
TCGA	MASP2	PAM50	Basal	OS	0.012	0.907	0.826	-0.108424688694617	0.860127986811904	TRUE	0.060261
TCGA	MASP2	PAM50	Normal	OS	0.062	1	0.898	-2.61114917371963	0.257988200424732	TRUE	0.165323
TCGA	IYD	total	total	OS	0.00194	0.923	0.946	0.183328979284887	3.53088585568293e-06	FALSE	0.0169719
TCGA	IYD	PAM50	LumA	OS	0.0197	0.949	0.966	0.213393417906683	4.0822537876996e-06	FALSE	0.0638517
TCGA	IYD	PAM50	LumB	OS	0.0896	0.919	0.978	0.208165281712644	0.199409480921224	FALSE	0.138025
TCGA	IYD	PAM50	Her2	OS	0.178	0.822	0.941	0.00224698946487855	0.987919488509628	FALSE	0.212432
TCGA	IYD	PAM50	Basal	OS	0.0644	0.9	0.888	-6.15446989606109	0.383056515546837	TRUE	0.121468
TCGA	IYD	PAM50	Normal	OS	0.00135	0.762	1	1.08303526421461	0.0148790230504389	FALSE	0.0370198
TCGA	FAM76A	total	total	OS	0.0448	0.944	0.895	0.0146578194688751	0.846305604843443	TRUE	0.081885
TCGA	FAM76A	PAM50	LumA	OS	0.12	0.967	0.909	-0.114849040235845	0.367370039652018	TRUE	0.157315
TCGA	FAM76A	PAM50	LumB	OS	0.00296	0.836	0.955	0.291965700557166	0.136659465600257	FALSE	0.0263723
TCGA	FAM76A	PAM50	Her2	OS	0.0462	0.686	0.881	0.00424413677916264	0.988359622065615	FALSE	0.113563
TCGA	FAM76A	PAM50	Basal	OS	0.0901	0.793	0.905	0.130352938990766	0.296229323745673	FALSE	0.141993
TCGA	FAM76A	PAM50	Normal	OS	0.128	0.852	1	0.34185641430113	0.452247588401444	FALSE	0.208506
TCGA	TRAF3IP3	total	total	OS	0.000703	0.943	0.908	-0.101890346868924	0.103206285484862	TRUE	0.0102516
TCGA	TRAF3IP3	PAM50	LumA	OS	0.0283	0.966	0.929	-0.0800329873459828	0.529207148709435	TRUE	0.0745912
TCGA	TRAF3IP3	PAM50	LumB	OS	0.000389	0.967	0.887	-0.412987407251683	0.0920014404741594	TRUE	0.00909038
TCGA	TRAF3IP3	PAM50	Her2	OS	0.0159	0.947	0.817	-0.702958354112983	0.0789682404968521	TRUE	0.075426
TCGA	TRAF3IP3	PAM50	Basal	OS	0.109	0.898	0.864	-0.0464840624183966	0.578224320590415	TRUE	0.155825
TCGA	TRAF3IP3	PAM50	Normal	OS	0.221	0.922	1	-0.23624159347616	0.541559754698115	FALSE	0.261718
TCGA	POMT2	total	total	OS	0.219	0.941	0.916	-0.0318572650109552	0.677641588738946	TRUE	0.232097
TCGA	POMT2	PAM50	LumA	OS	0.299	0.949	0.963	0.079707002677378	0.518309422934242	FALSE	0.306334
TCGA	POMT2	PAM50	LumB	OS	0.11	1	0.923	-0.171802747340823	0.250992280953649	TRUE	0.154045
TCGA	POMT2	PAM50	Her2	OS	0.356	0.875	0.852	0.00171113788570618	0.995883855108405	TRUE	0.362136
TCGA	POMT2	PAM50	Basal	OS	0.0101	0.886	0.903	0.17527884357842	0.506266163055077	FALSE	0.0558213
TCGA	POMT2	PAM50	Normal	OS	0.254	0.931	1	0.102108733976041	0.820130573207881	FALSE	0.282902
TCGA	VTA1	total	total	OS	0.000758	0.928	0.952	0.0463246127134378	0.0049726436455358	FALSE	0.0105468
TCGA	VTA1	PAM50	LumA	OS	0.000101	0.934	0.975	0.0346669329913199	0.199940880311171	FALSE	0.0092536
TCGA	VTA1	PAM50	LumB	OS	0.000901	0.839	0.947	0.0946667372664649	0.0271822252600696	FALSE	0.0140869
TCGA	VTA1	PAM50	Her2	OS	0.183	0.878	0.81	0.0269644224535825	0.540603371777015	TRUE	0.216342
TCGA	VTA1	PAM50	Basal	OS	0.0829	0.768	0.951	0.01510039330286	0.746236388346391	FALSE	0.136174
TCGA	VTA1	PAM50	Normal	OS	0.0848	0.922	1	0.172410669435208	0.419454682214403	FALSE	0.18287
TCGA	MLXIPL	total	total	OS	0.068	0.971	0.928	-0.113480996557283	0.21323690027134	TRUE	0.10458
TCGA	MLXIPL	PAM50	LumA	OS	0.0437	0.991	0.949	-0.225804410323392	0.153542621461478	TRUE	0.0913554
TCGA	MLXIPL	PAM50	LumB	OS	0.0733	0.947	0.882	-0.0405297348329571	0.748636078314746	TRUE	0.123749
TCGA	MLXIPL	PAM50	Her2	OS	0.0404	0.789	0.963	-0.0522946584108617	0.822819796423897	FALSE	0.10793
TCGA	MLXIPL	PAM50	Basal	OS	0.189	0.866	0.932	0.204083670472428	0.513574862630885	FALSE	0.216582
TCGA	MLXIPL	PAM50	Normal	OS	0.0218	0.931	0.75	-0.860577584483893	0.348496544518401	TRUE	0.117814
TCGA	BAZ1B	total	total	OS	0.139	0.929	0.961	-0.00416328367043747	0.63828727053413	FALSE	0.164353
TCGA	BAZ1B	PAM50	LumA	OS	0.00479	0.954	1	0.0306537659983134	0.0468913623124779	FALSE	0.0361814
TCGA	BAZ1B	PAM50	LumB	OS	0.0294	0.97	0.918	-0.0422548954863395	0.0633996073568425	TRUE	0.0795579
TCGA	BAZ1B	PAM50	Her2	OS	0.208	0.826	0.874	-0.00786563214002429	0.756476379083918	FALSE	0.235943
TCGA	BAZ1B	PAM50	Basal	OS	0.00129	0.914	0.843	-0.0318203469046092	0.0972241011899148	TRUE	0.0232157
TCGA	BAZ1B	PAM50	Normal	OS	0.154	0.926	1	0.0329840607639345	0.722093854704407	FALSE	0.223549
TCGA	RANBP9	total	total	OS	0.0249	0.932	0.961	0.00631639505729549	0.401988174742776	FALSE	0.059538
TCGA	RANBP9	PAM50	LumA	OS	0.0021	0.953	0.987	0.00766745032779938	0.606761445820764	FALSE	0.0264586
TCGA	RANBP9	PAM50	LumB	OS	0.0338	0.94	0.924	-0.0110332813709281	0.481754492519227	TRUE	0.0846761
TCGA	RANBP9	PAM50	Her2	OS	0.00188	0.78	0.912	0.0150867049152305	0.188910225495064	FALSE	0.0312858
TCGA	RANBP9	PAM50	Basal	OS	0.0943	0.96	0.876	-0.0241597364842343	0.244055084562009	TRUE	0.145217
TCGA	RANBP9	PAM50	Normal	OS	0.164	0.875	0.966	0.0348267771014822	0.703140205340726	FALSE	0.226111
TCGA	ETV7	total	total	OS	0.0208	0.938	0.935	-0.0385355671338091	0.119333706656714	TRUE	0.0541666
TCGA	ETV7	PAM50	LumA	OS	0.0475	0.968	0.946	-0.0575851389533731	0.416622212766799	TRUE	0.0949784
TCGA	ETV7	PAM50	LumB	OS	0.0427	0.918	0.929	-0.0857810297915723	0.285754410355519	FALSE	0.0941794
TCGA	ETV7	PAM50	Her2	OS	0.0411	0.948	0.742	-0.20971460884331	0.114010754638235	TRUE	0.108731
TCGA	ETV7	PAM50	Basal	OS	0.00549	0.944	0.834	-0.0582232997203059	0.11602454566939	TRUE	0.0431877
TCGA	ETV7	PAM50	Normal	OS	0.0876	0.92	1	0.112999710984354	0.682401471164832	FALSE	0.184687
TCGA	SPRTN	total	total	OS	0.113	0.85	0.946	0.0409455389208758	0.535006539815908	FALSE	0.143032
TCGA	SPRTN	PAM50	LumA	OS	0.00746	0.953	0.969	0.191815690286184	0.138146509206693	FALSE	0.0433709
TCGA	SPRTN	PAM50	LumB	OS	0.0543	0.896	0.967	0.154791524378948	0.194062546639795	FALSE	0.106425
TCGA	SPRTN	PAM50	Her2	OS	0.0925	0.891	0.748	-0.164807550636484	0.514127796435273	TRUE	0.150665
TCGA	SPRTN	PAM50	Basal	OS	0.000283	0.907	0.834	-0.0667085140758011	0.622998690384939	TRUE	0.0107761
TCGA	SPRTN	PAM50	Normal	OS	0.172	1	0.869	-0.0553748148665629	0.941901951686747	TRUE	0.230743
TCGA	METTL13	total	total	OS	0.0103	0.902	0.957	0.0148005228243636	0.243992868189034	FALSE	0.0378744
TCGA	METTL13	PAM50	LumA	OS	0.0361	0.967	0.917	-0.00822438240071575	0.734924178730318	TRUE	0.0834924
TCGA	METTL13	PAM50	LumB	OS	0.049	0.891	0.968	0.00591254386710702	0.843414980462053	FALSE	0.100968
TCGA	METTL13	PAM50	Her2	OS	0.000515	0.671	0.977	0.0801793107138344	0.0306528640953982	FALSE	0.0172597
TCGA	METTL13	PAM50	Basal	OS	0.083	0.795	0.921	0.0135181875434338	0.542203464752445	FALSE	0.136245
TCGA	METTL13	PAM50	Normal	OS	1.6e-06	0.5	1	0.25374806571881	0.0140586770522032	FALSE	0.000776107
TCGA	DYRK4	total	total	OS	0.202	0.938	0.931	0.0263952455896962	0.614477299312517	TRUE	0.217716
TCGA	DYRK4	PAM50	LumA	OS	0.12	0.958	0.958	0.0621999436269821	0.601167729220401	FALSE	0.157315
TCGA	DYRK4	PAM50	LumB	OS	0.214	0.957	0.929	-0.0345437362437416	0.82639690668201	TRUE	0.236537
TCGA	DYRK4	PAM50	Her2	OS	0.0838	0.75	0.868	0.180722955045898	0.390486379137856	FALSE	0.144321
TCGA	DYRK4	PAM50	Basal	OS	0.0892	0.827	0.908	0.0685391034676294	0.372344971641792	FALSE	0.14119
TCGA	DYRK4	PAM50	Normal	OS	0.0462	1	0.915	-0.90538237373027	0.205136948443387	TRUE	0.151011
TCGA	ZNF207	total	total	OS	0.0082	0.938	0.936	0.0254646077450877	0.251745588818288	TRUE	0.0341297
TCGA	ZNF207	PAM50	LumA	OS	0.0203	0.958	0.959	0.0362480466779183	0.252579750384553	FALSE	0.0646259
TCGA	ZNF207	PAM50	LumB	OS	0.19	0.955	0.929	-0.0410967044779608	0.5368817342862	TRUE	0.217312
TCGA	ZNF207	PAM50	Her2	OS	0.0726	0.824	0.868	0.00603237217285215	0.887138468392985	FALSE	0.135451
TCGA	ZNF207	PAM50	Basal	OS	0.0735	0.819	0.918	0.0674679271069709	0.167310700978395	FALSE	0.12919
TCGA	ZNF207	PAM50	Normal	OS	0.186	1	0.871	-0.0843358775584642	0.711609117717171	TRUE	0.23919
TCGA	UQCRC1	total	total	OS	2.48e-05	0.944	0.878	-0.000201649861359895	0.966595667134433	TRUE	0.00229614
TCGA	UQCRC1	PAM50	LumA	OS	3.59e-07	0.968	0.854	-0.021871303141101	0.029259911249248	TRUE	0.000607842
TCGA	UQCRC1	PAM50	LumB	OS	0.138	0.944	0.865	-0.00702127832794698	0.536202701336778	TRUE	0.176292
TCGA	UQCRC1	PAM50	Her2	OS	0.0199	0.802	0.878	0.00555373423608944	0.594766936022113	FALSE	0.0822394
TCGA	UQCRC1	PAM50	Basal	OS	0.115	0.888	0.913	0.00592253208214872	0.428712272389939	FALSE	0.160306
TCGA	UQCRC1	PAM50	Normal	OS	0.0656	0.802	1	0.0278387145650902	0.238882318944898	FALSE	0.169057
TCGA	STARD3NL	total	total	OS	0.000779	0.877	0.944	0.0695211650115757	0.0264933623600437	FALSE	0.010678
TCGA	STARD3NL	PAM50	LumA	OS	0.0254	0.936	0.964	0.00990034420520076	0.857409167514538	FALSE	0.0710664
TCGA	STARD3NL	PAM50	LumB	OS	0.00998	0.862	0.95	0.130378464043381	0.0483975948152924	FALSE	0.0475914
TCGA	STARD3NL	PAM50	Her2	OS	0.0297	0.738	0.93	0.137327605008407	0.142316245878929	FALSE	0.095654
TCGA	STARD3NL	PAM50	Basal	OS	0.128	0.888	0.923	-0.0139767198785764	0.86326560382327	FALSE	0.170332
TCGA	STARD3NL	PAM50	Normal	OS	0.124	1	0.912	-0.10034434341381	0.699785214875703	TRUE	0.205471
TCGA	CD9	total	total	OS	0.215	0.938	0.936	0.000330951842043979	0.7897457084692	TRUE	0.228833
TCGA	CD9	PAM50	LumA	OS	0.0699	0.958	0.959	0.00307486332904699	0.0997468336151222	FALSE	0.115751
TCGA	CD9	PAM50	LumB	OS	0.129	0.923	0.936	0.000905693946927931	0.750238740532359	FALSE	0.169111
TCGA	CD9	PAM50	Her2	OS	0.0962	0.859	0.815	-0.00462436782081722	0.339213641315905	TRUE	0.152963
TCGA	CD9	PAM50	Basal	OS	0.0806	1	0.877	-0.00160436055623814	0.528150062711984	TRUE	0.134648
TCGA	CD9	PAM50	Normal	OS	0.0287	0.833	0.96	0.00169330724006859	0.909567834367818	FALSE	0.130377
TCGA	HHATL	total	total	OS	0.0188	0.978	0.93	-0.121503097176362	0.6873522966412	TRUE	0.0515522
TCGA	HHATL	PAM50	LumA	OS	0.042	0.968	0.936	0.0682927668840197	0.776003304464618	TRUE	0.0897449
TCGA	HHATL	PAM50	LumB	OS	0.211	1	0.926	-8.30206237817755	0.391031620425401	TRUE	0.234155
TCGA	HHATL	PAM50	Her2	OS	0.031	1	0.811	-35.9999834164651	0.124388718541088	TRUE	0.0975691
TCGA	HHATL	PAM50	Basal	OS	0.00258	0.725	0.931	-0.555443525740606	0.791338962199833	FALSE	0.0315983
TCGA	HHATL	PAM50	Normal	OS	0.031	1	0.874	-36.6752172890054	0.143960787223736	TRUE	0.133439
TCGA	NCAPD2	total	total	OS	0.128	0.924	0.947	0.00246930510005044	0.612311888327011	FALSE	0.155446
TCGA	NCAPD2	PAM50	LumA	OS	0.0541	0.95	0.972	0.00933240428634219	0.76016832645341	FALSE	0.10131
TCGA	NCAPD2	PAM50	LumB	OS	0.0441	0.935	0.938	-0.00645419869216193	0.772583942961507	FALSE	0.0956659
TCGA	NCAPD2	PAM50	Her2	OS	0.019	0.788	0.966	0.0208069441662414	0.423821502718717	FALSE	0.0807323
TCGA	NCAPD2	PAM50	Basal	OS	1.34e-07	0.933	0.631	0.00147481719213468	0.836899306103529	TRUE	0.000161574
TCGA	NCAPD2	PAM50	Normal	OS	0.0791	1	0.885	-0.144676225226978	0.256748326765571	TRUE	0.179377
TCGA	IFFO1	total	total	OS	0.0437	0.943	0.896	-0.0526511361570755	0.446077327569226	TRUE	0.0807338
TCGA	IFFO1	PAM50	LumA	OS	0.194	0.972	0.953	-0.002898439263557	0.975132942092633	TRUE	0.215936
TCGA	IFFO1	PAM50	LumB	OS	0.0153	0.946	0.878	-0.110665110851654	0.487538747053245	TRUE	0.0581607
TCGA	IFFO1	PAM50	Her2	OS	0.00556	0.88	0.79	-0.793271201630067	0.0689167292250508	TRUE	0.0500954
TCGA	IFFO1	PAM50	Basal	OS	0.316	0.876	1	0.0476747943556305	0.769409871195063	FALSE	0.323314
TCGA	IFFO1	PAM50	Normal	OS	0.0364	1	0.884	-0.138583896501223	0.709656045761883	TRUE	0.141076
TCGA	GIPR	total	total	OS	0.0071	0.976	0.928	-0.124383515500315	0.23812525728669	TRUE	0.0318558
TCGA	GIPR	PAM50	LumA	OS	0.058	0.962	0.929	-0.0517309933661264	0.713180869026816	TRUE	0.104857
TCGA	GIPR	PAM50	LumB	OS	0.108	1	0.926	-0.36751495902737	0.400115451493809	TRUE	0.152632
TCGA	GIPR	PAM50	Her2	OS	0.0542	0.82	1	0.165436003536479	0.688247813317927	FALSE	0.120687
TCGA	GIPR	PAM50	Basal	OS	0.177	0.905	0.864	-0.100343893688645	0.937495927402289	TRUE	0.207274
TCGA	GIPR	PAM50	Normal	OS	0.188	0.932	1	-0.962179098295844	0.427877419532895	FALSE	0.240712
TCGA	PHF7	total	total	OS	7.13e-05	0.951	0.896	-0.197106929557838	0.0561954927400787	TRUE	0.00356516
TCGA	PHF7	PAM50	LumA	OS	0.0131	0.968	0.902	-0.047871192286482	0.750342856472466	TRUE	0.0535956
TCGA	PHF7	PAM50	LumB	OS	3.54e-05	0.962	0.872	-0.312848933444768	0.139807969463032	TRUE	0.00286885
TCGA	PHF7	PAM50	Her2	OS	0.000888	0.947	0.516	-1.557090635486	0.0220090513860693	TRUE	0.0225289
TCGA	PHF7	PAM50	Basal	OS	0.00633	0.813	0.94	0.131320621928911	0.583466537614388	FALSE	0.0459948
TCGA	PHF7	PAM50	Normal	OS	0.17	1	0.924	-0.838881434873154	0.395453744356673	TRUE	0.229286
TCGA	SEMA3G	total	total	OS	0.00787	0.993	0.927	-0.0283067695731935	0.141464835313074	TRUE	0.0335118
TCGA	SEMA3G	PAM50	LumA	OS	0.174	0.966	0.901	0.0124012700356536	0.563444798947343	TRUE	0.199818
TCGA	SEMA3G	PAM50	LumB	OS	0.000673	0.943	0.864	-0.203432716616729	0.0768190249749224	TRUE	0.0121256
TCGA	SEMA3G	PAM50	Her2	OS	0.109	0.826	1	0.0842445112266636	0.568959387627414	FALSE	0.161437
TCGA	SEMA3G	PAM50	Basal	OS	0.142	0.832	0.926	-0.023455879773561	0.763322018846829	FALSE	0.181058
TCGA	SEMA3G	PAM50	Normal	OS	0.0591	1	0.903	-0.207851767337713	0.177045187680121	TRUE	0.162715
TCGA	NISCH	total	total	OS	0.0306	0.957	0.913	-0.021814690184288	0.280641306471663	TRUE	0.0667409
TCGA	NISCH	PAM50	LumA	OS	0.0125	0.943	0.964	0.0384801571462453	0.212171802573687	FALSE	0.0525372
TCGA	NISCH	PAM50	LumB	OS	0.0118	0.946	0.914	-0.125060744583608	0.0315170615726694	TRUE	0.0515378
TCGA	NISCH	PAM50	Her2	OS	0.14	0.812	0.866	-0.0216405083679538	0.840191537313973	FALSE	0.183553
TCGA	NISCH	PAM50	Basal	OS	0.00606	0.866	0.952	0.0722418426337549	0.164236580802787	FALSE	0.0450713
TCGA	NISCH	PAM50	Normal	OS	0.0498	1	0.897	-0.139407197453859	0.197062245929394	TRUE	0.15443
TCGA	STAB1	total	total	OS	0.0747	0.914	0.946	0.0297344854359946	0.0400821271912429	FALSE	0.110592
TCGA	STAB1	PAM50	LumA	OS	0.0895	0.95	0.991	0.0260301941529115	0.377075663490385	FALSE	0.132489
TCGA	STAB1	PAM50	LumB	OS	0.187	0.929	0.944	-0.0563580988144431	0.502018628300713	FALSE	0.215152
TCGA	STAB1	PAM50	Her2	OS	0.142	0.882	0.785	-0.0373790554922374	0.782797465667222	TRUE	0.184981
TCGA	STAB1	PAM50	Basal	OS	0.0157	0.783	0.925	0.0324358464011265	0.0266708659263174	FALSE	0.0672494
TCGA	STAB1	PAM50	Normal	OS	0.175	0.925	1	0.028964830239654	0.755702348736185	FALSE	0.232283
TCGA	FUZ	total	total	OS	9.87e-06	0.953	0.842	-0.0533128324149818	0.0186744571038246	TRUE	0.00168177
TCGA	FUZ	PAM50	LumA	OS	0.181	0.951	0.99	0.00311372622507279	0.921234795768283	FALSE	0.205286
TCGA	FUZ	PAM50	LumB	OS	0.00912	0.96	0.878	-0.097530683646461	0.0834544079984904	TRUE	0.0457108
TCGA	FUZ	PAM50	Her2	OS	0.00458	0.926	0.447	-0.133026665737487	0.214632308512615	TRUE	0.0459245
TCGA	FUZ	PAM50	Basal	OS	0.0219	0.928	0.824	-0.0426795535382664	0.556802171533294	TRUE	0.076962
TCGA	FUZ	PAM50	Normal	OS	0.0178	0.935	1	-0.404666948722071	0.0738878132016173	FALSE	0.110349
TCGA	SLC6A13	total	total	OS	0.00962	0.955	0.925	-1.32689967149112	0.570790723835052	TRUE	0.0367655
TCGA	SLC6A13	PAM50	LumA	OS	0.00593	0.964	0.956	-3.88247400556623	0.551558485284685	TRUE	0.0393385
TCGA	SLC6A13	PAM50	LumB	OS	0.273	0.931	0.947	0.586638404502639	0.87279573999909	FALSE	0.285792
TCGA	SLC6A13	PAM50	Her2	OS	0.0342	0.945	0.735	-13.5313837308692	0.333644793051125	TRUE	0.101465
TCGA	SLC6A13	PAM50	Basal	OS	0.215	0.929	0.866	-2.06005625767925	0.617830424641112	TRUE	0.237076
TCGA	SLC6A13	PAM50	Normal	OS	0.0392	0.926	1	-40.3676574996323	0.434399866027157	FALSE	0.144837
TCGA	IDS	total	total	OS	0.0188	0.938	0.936	0.0112751028449753	0.295815429367026	TRUE	0.0515522
TCGA	IDS	PAM50	LumA	OS	0.00671	0.947	0.96	0.0221720885756053	0.0656201604521345	FALSE	0.041487
TCGA	IDS	PAM50	LumB	OS	0.00762	0.869	0.944	0.0418898370084951	0.0971366479365475	FALSE	0.041888
TCGA	IDS	PAM50	Her2	OS	0.135	0.657	0.918	0.0345695859244276	0.549909274116448	FALSE	0.179953
TCGA	IDS	PAM50	Basal	OS	0.00392	0.935	0.782	-0.0537657029917943	0.223872692901796	TRUE	0.0376792
TCGA	IDS	PAM50	Normal	OS	0.0367	1	0.836	-0.147748970942667	0.137142613060099	TRUE	0.14161
TCGA	PRSS3	total	total	OS	0.00445	0.943	0.892	-0.0976587921290503	0.347853929532829	TRUE	0.0256098
TCGA	PRSS3	PAM50	LumA	OS	0.143	0.958	0.958	-1.18883564836214	0.458757293228926	FALSE	0.175196
TCGA	PRSS3	PAM50	LumB	OS	0.000108	0.967	0.759	0.261903051740668	0.642378233889396	TRUE	0.00484075
TCGA	PRSS3	PAM50	Her2	OS	0.136	0.95	0.817	-1.80486958104491	0.473065667036367	TRUE	0.180632
TCGA	PRSS3	PAM50	Basal	OS	0.0311	0.946	0.784	-0.116228287918859	0.349408725328422	TRUE	0.0882923
TCGA	PRSS3	PAM50	Normal	OS	0.131	0.96	0.889	-1.31536297099476	0.607888757141116	TRUE	0.209669
TCGA	ZNF200	total	total	OS	0.0247	0.923	0.938	0.141731017993064	0.295164337268911	FALSE	0.0592709
TCGA	ZNF200	PAM50	LumA	OS	0.091	0.966	0.949	0.114276294058282	0.638446434295032	TRUE	0.133837
TCGA	ZNF200	PAM50	LumB	OS	0.218	0.952	0.918	-0.053754831714614	0.841383860812804	TRUE	0.239758
TCGA	ZNF200	PAM50	Her2	OS	0.145	0.825	1	-0.16604708324251	0.712717872020973	FALSE	0.187115
TCGA	ZNF200	PAM50	Basal	OS	0.048	0.656	0.923	0.491792038648618	0.130327522835426	FALSE	0.105466
TCGA	ZNF200	PAM50	Normal	OS	0.333	0.915	1	0.297360790844666	0.76387254001828	FALSE	0.344685
TCGA	CD4	total	total	OS	0.0125	0.945	0.931	-0.0139875979969258	0.0664482988291533	TRUE	0.0417062
TCGA	CD4	PAM50	LumA	OS	0.207	0.966	0.948	-0.006349355950677	0.635653223004188	TRUE	0.226759
TCGA	CD4	PAM50	LumB	OS	0.0188	0.965	0.912	-0.0301857070248394	0.0949536925582643	TRUE	0.0644433
TCGA	CD4	PAM50	Her2	OS	0.0415	0.884	0.785	-0.0503392394637339	0.121051091815647	TRUE	0.109018
TCGA	CD4	PAM50	Basal	OS	0.163	0.865	1	-0.00958073142028656	0.47851176691526	FALSE	0.196695
TCGA	CD4	PAM50	Normal	OS	0.326	1	0.933	-0.0162418443408627	0.557749860371607	TRUE	0.338628
TCGA	LRRC23	total	total	OS	0.000471	0.954	0.914	-0.108265804576703	0.00803937126804524	TRUE	0.00857987
TCGA	LRRC23	PAM50	LumA	OS	0.0395	0.965	0.945	-0.0865144402264093	0.157211388553544	TRUE	0.0871963
TCGA	LRRC23	PAM50	LumB	OS	0.0301	0.934	0.935	-0.144500942366704	0.0992145914355157	FALSE	0.0803781
TCGA	LRRC23	PAM50	Her2	OS	0.026	1	0.827	-0.231344106962007	0.146767109010253	TRUE	0.0913365
TCGA	LRRC23	PAM50	Basal	OS	0.195	0.875	0.913	-0.0386938250999815	0.70235819355431	FALSE	0.221423
TCGA	LRRC23	PAM50	Normal	OS	0.1	0.932	1	-0.447947016824744	0.216151427920185	FALSE	0.188465
TCGA	BTK	total	total	OS	0.0352	0.947	0.922	-0.0667723677403284	0.187615387245368	TRUE	0.0719494
TCGA	BTK	PAM50	LumA	OS	0.0457	0.974	0.941	-0.0432630759659813	0.633247500243542	TRUE	0.0933899
TCGA	BTK	PAM50	LumB	OS	0.136	0.949	0.93	-0.129021333174786	0.202077649762752	TRUE	0.174624
TCGA	BTK	PAM50	Her2	OS	0.0174	0.958	0.79	-0.364447319960406	0.116908610159911	TRUE	0.0779447
TCGA	BTK	PAM50	Basal	OS	0.143	0.922	0.879	0.00726563268703722	0.935091683927369	TRUE	0.181778
TCGA	BTK	PAM50	Normal	OS	0.15	0.92	1	-0.104355103357051	0.593344785140761	FALSE	0.2212
TCGA	HFE	total	total	OS	0.043	0.924	0.959	0.0367060813276766	0.344433342625462	FALSE	0.0802032
TCGA	HFE	PAM50	LumA	OS	0.0997	0.955	0.965	0.0215894456587883	0.723624518526168	FALSE	0.140953
TCGA	HFE	PAM50	LumB	OS	0.0855	0.92	0.967	0.0956804000116413	0.169413789240297	FALSE	0.134282
TCGA	HFE	PAM50	Her2	OS	0.241	0.883	0.686	0.0924456500775879	0.431183096105584	TRUE	0.262135
TCGA	HFE	PAM50	Basal	OS	0.0147	0.778	0.977	0.0726006856835003	0.555428402070691	FALSE	0.0654728
TCGA	HFE	PAM50	Normal	OS	0.202	0.931	1	-0.00449644391187639	0.98757783633544	FALSE	0.249012
TCGA	SCMH1	total	total	OS	0.00646	0.949	0.859	-0.0265952569649477	0.184520505359343	TRUE	0.03042
TCGA	SCMH1	PAM50	LumA	OS	0.221	0.981	0.931	-0.0304832281543432	0.3853452063845	TRUE	0.238196
TCGA	SCMH1	PAM50	LumB	OS	0.21	0.923	1	-0.0200342987169285	0.57318881998714	FALSE	0.233413
TCGA	SCMH1	PAM50	Her2	OS	0.115	0.852	0.854	-0.0499335576930393	0.473080086349413	FALSE	0.16568
TCGA	SCMH1	PAM50	Basal	OS	0.0857	1	0.875	-0.0166733738840305	0.644810789970265	TRUE	0.138354
TCGA	SCMH1	PAM50	Normal	OS	0.0365	0.88	1	0.14031452544012	0.373166025919184	FALSE	0.141288
TCGA	FYN	total	total	OS	0.011	0.944	0.912	-0.0404687461607221	0.156558005288232	TRUE	0.0392685
TCGA	FYN	PAM50	LumA	OS	0.214	0.959	0.959	0.00202640036858636	0.962329318463912	FALSE	0.23222
TCGA	FYN	PAM50	LumB	OS	0.164	0.951	0.906	-0.0831183244860251	0.281856439260452	TRUE	0.196903
TCGA	FYN	PAM50	Her2	OS	0.0151	0.886	0.781	-0.22427076295207	0.140063260922918	TRUE	0.0741245
TCGA	FYN	PAM50	Basal	OS	0.0513	0.909	0.777	-0.0575320189120017	0.271630720766501	TRUE	0.108934
TCGA	FYN	PAM50	Normal	OS	0.276	0.874	1	-0.0228039011785928	0.859751981029984	FALSE	0.299636
TCGA	HIVEP2	total	total	OS	0.00956	0.907	0.952	0.0474121053861127	0.140103226823032	FALSE	0.0366756
TCGA	HIVEP2	PAM50	LumA	OS	0.017	0.888	0.968	0.0602173232479493	0.252655881952861	FALSE	0.0599851
TCGA	HIVEP2	PAM50	LumB	OS	0.1	1	0.929	-0.0582702072291385	0.526845332792451	TRUE	0.145946
TCGA	HIVEP2	PAM50	Her2	OS	0.0814	0.938	0.779	-0.0662361125901391	0.527629670940075	TRUE	0.142447
TCGA	HIVEP2	PAM50	Basal	OS	0.116	0.811	0.933	0.0360885809921764	0.557561370504818	FALSE	0.161192
TCGA	HIVEP2	PAM50	Normal	OS	0.164	0.928	1	0.105109004260543	0.521753361312898	FALSE	0.226111
TCGA	FMO1	total	total	OS	0.0976	0.945	0.918	0.042809329067302	0.0366092837261934	TRUE	0.130143
TCGA	FMO1	PAM50	LumA	OS	0.108	0.965	0.949	0.0411573570740416	0.417605976836032	TRUE	0.147587
TCGA	FMO1	PAM50	LumB	OS	0.0514	0.818	0.948	0.105559336840079	0.0802301146416638	FALSE	0.103448
TCGA	FMO1	PAM50	Her2	OS	0.0222	0.941	0.82	-0.0353700208551493	0.55807371221076	TRUE	0.0859236
TCGA	FMO1	PAM50	Basal	OS	0.0581	0.943	0.88	0.0394345425003039	0.2140342554247	TRUE	0.11536
TCGA	FMO1	PAM50	Normal	OS	0.113	0.912	1	0.0968424130065254	0.319477522012934	FALSE	0.197515
TCGA	ELOA	total	total	OS	0.0656	0.946	0.922	0.000256582997546962	0.990861919761357	TRUE	0.102461
TCGA	ELOA	PAM50	LumA	OS	0.171	0.946	0.962	-0.0279573739627466	0.523317526744573	FALSE	0.197372
TCGA	ELOA	PAM50	LumB	OS	0.104	0.944	0.913	0.0305779464696589	0.466379058432515	TRUE	0.149167
TCGA	ELOA	PAM50	Her2	OS	0.052	0.583	0.892	0.00446695916077235	0.956376216546906	FALSE	0.119022
TCGA	ELOA	PAM50	Basal	OS	0.0617	0.926	0.781	-0.0470528456985542	0.298196883210837	TRUE	0.11876
TCGA	ELOA	PAM50	Normal	OS	0.00274	0.667	0.97	0.301628574368874	0.0755388620799602	FALSE	0.0513821
TCGA	LYPLA2	total	total	OS	0.0216	0.872	0.943	0.00715711580515166	0.247050748409335	FALSE	0.0551859
TCGA	LYPLA2	PAM50	LumA	OS	0.000586	0.977	0.946	-0.022638011950329	0.0634650329952192	TRUE	0.0167078
TCGA	LYPLA2	PAM50	LumB	OS	0.162	0.84	0.954	0.0107781911636258	0.50396949066502	FALSE	0.195252
TCGA	LYPLA2	PAM50	Her2	OS	0.0702	0.861	0.781	-0.00595563087710919	0.735847900129267	TRUE	0.13352
TCGA	LYPLA2	PAM50	Basal	OS	0.000251	0.775	0.93	0.0234693737307774	0.00440154415826779	FALSE	0.0103569
TCGA	LYPLA2	PAM50	Normal	OS	1.02e-05	0.5	1	0.0797372048648028	0.0295470323306453	FALSE	0.00220441
TCGA	CLCN6	total	total	OS	0.0273	0.953	0.923	-0.132188626329864	0.129991560019929	TRUE	0.0625036
TCGA	CLCN6	PAM50	LumA	OS	0.129	0.955	0.973	0.0752869739032408	0.560126307357283	FALSE	0.164214
TCGA	CLCN6	PAM50	LumB	OS	0.00605	0.947	0.911	-0.55106420057341	0.0513843985128534	TRUE	0.0373502
TCGA	CLCN6	PAM50	Her2	OS	0.0954	0.875	0.844	-0.252171317068766	0.499712894972646	TRUE	0.152361
TCGA	CLCN6	PAM50	Basal	OS	0.168	0.934	0.866	-0.0816933245469286	0.664095665604002	TRUE	0.200675
TCGA	CLCN6	PAM50	Normal	OS	0.0553	1	0.896	-0.646703019199982	0.220795571563409	TRUE	0.159402
TCGA	MRC2	total	total	OS	0.0326	0.868	0.943	0.00388994416668412	0.10420293494916	FALSE	0.0690234
TCGA	MRC2	PAM50	LumA	OS	0.156	0.947	0.964	0.00714870112984927	0.439663284077619	FALSE	0.185486
TCGA	MRC2	PAM50	LumB	OS	0.118	0.905	0.954	0.0146645471251764	0.335476344142575	FALSE	0.160661
TCGA	MRC2	PAM50	Her2	OS	0.0785	0.889	0.846	-0.0238124033212308	0.313155926091852	TRUE	0.140162
TCGA	MRC2	PAM50	Basal	OS	0.00772	0.716	0.913	0.00290188351795627	0.251560828386776	FALSE	0.0497343
TCGA	MRC2	PAM50	Normal	OS	0.253	0.927	1	0.0158705449339289	0.577160093555934	FALSE	0.282902
TCGA	NME1-NME2	total	total	OS	0.032	0.942	0.895	-0.00135975928656125	0.984666775192658	TRUE	0.0684135
TCGA	NME1-NME2	PAM50	LumA	OS	0.134	0.939	0.961	-0.013295128065795	0.929263952028099	FALSE	0.167994
TCGA	NME1-NME2	PAM50	LumB	OS	0.0221	0.938	0.909	-0.139151213456837	0.586219844364788	TRUE	0.069483
TCGA	NME1-NME2	PAM50	Her2	OS	0.0269	1	0.769	-1.08310242858218	0.102495254360698	TRUE	0.0924347
TCGA	NME1-NME2	PAM50	Basal	OS	1.86e-06	0.76	0.909	0.55555733235484	0.000645728810740264	FALSE	0.000791558
TCGA	NME1-NME2	PAM50	Normal	OS	0.00274	0.97	0.667	-4.9046156623943	0.0738925210982675	TRUE	0.0513821
TCGA	SLC6A7	total	total	OS	0.187	0.935	0.937	-1.85155815213967	0.267255311215083	FALSE	0.204717
TCGA	SLC6A7	PAM50	LumA	OS	0.0216	0.968	0.943	-6.35189508225558	0.164404741162707	TRUE	0.066337
TCGA	SLC6A7	PAM50	LumB	OS	0.109	0.962	0.917	-7.48730512645056	0.238933381843957	TRUE	0.153312
TCGA	SLC6A7	PAM50	Her2	OS	0.0488	0.801	0.944	0.214625753815615	0.950091206068822	FALSE	0.115989
TCGA	SLC6A7	PAM50	Basal	OS	0.169	0.883	0.913	-0.41972536487734	0.870726218295209	FALSE	0.201305
TCGA	SLC6A7	PAM50	Normal	OS	0.0593	0.947	0.917	-13.2706131726189	0.560186260715518	TRUE	0.162715
TCGA	TSPAN9	total	total	OS	0.131	0.947	0.854	-0.00163166207288435	0.882322846104497	TRUE	0.158023
TCGA	TSPAN9	PAM50	LumA	OS	0.202	0.962	0.955	-0.00118271646636253	0.951125686282972	TRUE	0.222757
TCGA	TSPAN9	PAM50	LumB	OS	0.0564	0.927	0.947	0.0416761198686904	0.208425712383173	FALSE	0.108318
TCGA	TSPAN9	PAM50	Her2	OS	0.0932	0.793	0.962	-0.0151797712843465	0.578167207195671	FALSE	0.15108
TCGA	TSPAN9	PAM50	Basal	OS	5.63e-05	0.929	0.653	0.00672731265757391	0.763747744850312	TRUE	0.0043331
TCGA	TSPAN9	PAM50	Normal	OS	0.129	0.913	1	0.042552786328719	0.592642121056906	FALSE	0.20923
TCGA	BTBD7	total	total	OS	0.232	0.939	0.936	0.0265129754099767	0.58427839428135	TRUE	0.243498
TCGA	BTBD7	PAM50	LumA	OS	0.0156	0.957	0.966	0.0830693748216734	0.230371188774079	FALSE	0.0577969
TCGA	BTBD7	PAM50	LumB	OS	0.0245	0.959	0.899	-0.177784711923925	0.195620066451191	TRUE	0.0726727
TCGA	BTBD7	PAM50	Her2	OS	0.012	0.598	0.911	0.181049037002337	0.188455800809003	FALSE	0.0671141
TCGA	BTBD7	PAM50	Basal	OS	0.223	0.907	0.881	0.0689518682906741	0.58955830810875	TRUE	0.243485
TCGA	BTBD7	PAM50	Normal	OS	0.0996	0.926	1	0.0528468941522994	0.807811635610602	FALSE	0.188465
TCGA	APBA3	total	total	OS	0.0179	0.941	0.91	-0.0562190635374271	0.44186607225503	TRUE	0.0503112
TCGA	APBA3	PAM50	LumA	OS	0.00957	0.967	0.871	-0.130673582018506	0.309039717191799	TRUE	0.0473148
TCGA	APBA3	PAM50	LumB	OS	0.0181	0.948	0.825	-0.0961462733812831	0.621019514403557	TRUE	0.0632026
TCGA	APBA3	PAM50	Her2	OS	0.115	0.857	0.84	-0.0613785737921347	0.802996170507057	TRUE	0.16568
TCGA	APBA3	PAM50	Basal	OS	0.0711	0.863	0.902	0.104756007168779	0.291772386556852	FALSE	0.126758
TCGA	APBA3	PAM50	Normal	OS	0.162	0.92	1	-0.0236175954113618	0.941095522968419	FALSE	0.226111
TCGA	MKS1	total	total	OS	0.146	0.946	0.856	-0.00276649584799278	0.939448948246582	TRUE	0.170007
TCGA	MKS1	PAM50	LumA	OS	0.117	0.97	0.845	-0.0166344003206899	0.804121517114652	TRUE	0.154932
TCGA	MKS1	PAM50	LumB	OS	0.0363	0.946	0.713	-0.0599905867555414	0.419368141453797	TRUE	0.0876949
TCGA	MKS1	PAM50	Her2	OS	0.0114	0.782	0.939	0.0494402342405439	0.321546237904369	FALSE	0.0656869
TCGA	MKS1	PAM50	Basal	OS	0.0838	0.883	0.898	0.12102131817341	0.342513782794673	FALSE	0.136896
TCGA	MKS1	PAM50	Normal	OS	0.026	0.955	0.923	-0.728460309510195	0.0718879087745738	TRUE	0.125448
TCGA	ABHD5	total	total	OS	0.158	0.968	0.932	0.00771930446973721	0.778299443213142	TRUE	0.180349
TCGA	ABHD5	PAM50	LumA	OS	0.135	0.952	1	-0.0152910363393593	0.772634743277502	FALSE	0.168806
TCGA	ABHD5	PAM50	LumB	OS	0.00165	0.935	0.943	-0.0309094821593099	0.543164569189342	FALSE	0.0195718
TCGA	ABHD5	PAM50	Her2	OS	0.306	0.807	0.871	-0.018459096836441	0.824568827164622	FALSE	0.317036
TCGA	ABHD5	PAM50	Basal	OS	0.0731	0.952	0.883	-0.015593825504557	0.807917982783876	TRUE	0.1288
TCGA	ABHD5	PAM50	Normal	OS	0.0535	0.922	1	0.0887769537124495	0.317863705446075	FALSE	0.157917
TCGA	ANOS1	total	total	OS	0.247	0.948	0.915	0.0183628341839183	0.283160816193305	TRUE	0.256652
TCGA	ANOS1	PAM50	LumA	OS	0.0119	0.953	1	0.0610051341354811	0.00668005878514864	FALSE	0.0514296
TCGA	ANOS1	PAM50	LumB	OS	0.0405	0.8	0.938	0.0246760120308803	0.603983569020269	FALSE	0.0921328
TCGA	ANOS1	PAM50	Her2	OS	0.0172	0.53	0.893	0.113460604028812	0.155735693495926	FALSE	0.0775607
TCGA	ANOS1	PAM50	Basal	OS	0.0645	0.885	0.893	-0.142941572766798	0.201927934731433	FALSE	0.121562
TCGA	ANOS1	PAM50	Normal	OS	0.068	1	0.818	-0.394634522554674	0.325752664303663	TRUE	0.169933
TCGA	AKAP8L	total	total	OS	0.0114	0.953	0.919	-0.0465995565038176	0.0310254675334796	TRUE	0.0400002
TCGA	AKAP8L	PAM50	LumA	OS	0.0835	0.969	0.938	-0.0277642411793388	0.374128147151068	TRUE	0.127554
TCGA	AKAP8L	PAM50	LumB	OS	0.0252	0.985	0.898	-0.0888925626883506	0.0850560847608246	TRUE	0.0736209
TCGA	AKAP8L	PAM50	Her2	OS	0.0702	0.877	0.791	-0.128734410857282	0.175918420355592	TRUE	0.13352
TCGA	AKAP8L	PAM50	Basal	OS	0.122	0.918	0.878	-0.0119822546055473	0.793704371777838	TRUE	0.165929
TCGA	AKAP8L	PAM50	Normal	OS	0.0893	0.92	1	-0.163087439950992	0.298791305227419	FALSE	0.185978
TCGA	MBTD1	total	total	OS	0.111	0.937	0.936	0.00479807891913964	0.830773429380364	TRUE	0.141406
TCGA	MBTD1	PAM50	LumA	OS	0.0144	0.967	0.927	0.0460385797484464	0.38862155609085	TRUE	0.0556458
TCGA	MBTD1	PAM50	LumB	OS	0.0443	1	0.922	-0.0423052194683445	0.322809164633215	TRUE	0.0958336
TCGA	MBTD1	PAM50	Her2	OS	0.0824	0.855	0.852	-0.0088219900731464	0.857124212491753	TRUE	0.143147
TCGA	MBTD1	PAM50	Basal	OS	0.00245	0.911	0.711	0.0365849848535003	0.454714559731146	TRUE	0.0309516
TCGA	MBTD1	PAM50	Normal	OS	0.0656	1	0.902	-0.461926676139291	0.260213563172244	TRUE	0.169057
TCGA	UTP18	total	total	OS	0.0191	0.913	0.946	0.00287524412812357	0.622889887505721	FALSE	0.0519058
TCGA	UTP18	PAM50	LumA	OS	0.151	0.965	0.946	0.00737691841220201	0.742195243239697	TRUE	0.18168
TCGA	UTP18	PAM50	LumB	OS	0.157	0.929	0.941	-0.000708312594194548	0.939473041705676	FALSE	0.191302
TCGA	UTP18	PAM50	Her2	OS	0.0648	0.831	1	-0.00423202388937952	0.687197875459928	FALSE	0.129095
TCGA	UTP18	PAM50	Basal	OS	0.133	0.882	0.898	0.0135622328846988	0.607104935343944	FALSE	0.174114
TCGA	UTP18	PAM50	Normal	OS	0.00877	1	0.896	-0.233584396102715	0.0734372396251926	TRUE	0.0860367
TCGA	RNF216	total	total	OS	0.0214	0.894	0.948	0.0355168037669939	0.224893894104015	FALSE	0.054922
TCGA	RNF216	PAM50	LumA	OS	0.000696	0.916	0.968	0.101833782053747	0.0493133112659596	FALSE	0.0182511
TCGA	RNF216	PAM50	LumB	OS	0.0147	0.936	0.923	-0.0309943965913417	0.677627222638816	TRUE	0.0568783
TCGA	RNF216	PAM50	Her2	OS	0.0164	0.712	0.888	0.126471812290018	0.308140691508049	FALSE	0.0762
TCGA	RNF216	PAM50	Basal	OS	0.193	0.88	0.917	0.0398492366413846	0.375624127517933	FALSE	0.2199
TCGA	RNF216	PAM50	Normal	OS	0.0766	1	0.899	-0.106824602823364	0.643318545604776	TRUE	0.177672
TCGA	TTC19	total	total	OS	0.0148	0.934	0.938	0.0341821710034745	0.0425410566036394	FALSE	0.0454632
TCGA	TTC19	PAM50	LumA	OS	0.0149	0.974	0.95	0.0541671710093217	0.0344718473927149	TRUE	0.0565553
TCGA	TTC19	PAM50	LumB	OS	0.0815	0.97	0.924	-0.0076733168552026	0.843710588335418	TRUE	0.130789
TCGA	TTC19	PAM50	Her2	OS	0.00737	0.6	0.865	0.170953262833474	0.0265013014608428	FALSE	0.0558459
TCGA	TTC19	PAM50	Basal	OS	0.000963	0.672	0.922	0.0513868320262848	0.0554905188638087	FALSE	0.0202333
TCGA	TTC19	PAM50	Normal	OS	0.129	1	0.913	-0.0729536577279416	0.548038372036365	TRUE	0.20923
TCGA	PTBP1	total	total	OS	0.0236	0.939	0.921	-0.00449701692287804	0.621947245928869	TRUE	0.0578214
TCGA	PTBP1	PAM50	LumA	OS	0.0548	0.961	0.94	0.00306398834132294	0.84298560892113	TRUE	0.101798
TCGA	PTBP1	PAM50	LumB	OS	0.21	0.919	0.97	0.00561347888994018	0.74824738764962	FALSE	0.233413
TCGA	PTBP1	PAM50	Her2	OS	0.15	0.875	0.849	-0.0305581802428177	0.2914635080283	TRUE	0.190846
TCGA	PTBP1	PAM50	Basal	OS	0.0458	0.887	0.899	-0.00189669807523194	0.918222964341863	FALSE	0.103535
TCGA	PTBP1	PAM50	Normal	OS	0.252	1	0.928	-0.0407549223466287	0.46130842808908	TRUE	0.282902
TCGA	DPF1	total	total	OS	0.0647	0.917	0.942	0.258969185969681	0.47283800900452	FALSE	0.1016
TCGA	DPF1	PAM50	LumA	OS	0.189	0.956	0.976	1.47859917349227	0.0811994918808603	FALSE	0.211849
TCGA	DPF1	PAM50	LumB	OS	0.032	0.951	0.818	-0.650775458402583	0.534918295735135	TRUE	0.0825007
TCGA	DPF1	PAM50	Her2	OS	0.166	0.823	1	-0.0936718493774329	0.9513499814817	FALSE	0.203249
TCGA	DPF1	PAM50	Basal	OS	0.214	0.908	0.884	0.0757879368691828	0.886938671774224	TRUE	0.236381
TCGA	DPF1	PAM50	Normal	OS	0.029	1	0.92	-11.3656509471028	0.125076541178128	TRUE	0.130842
TCGA	SYT7	total	total	OS	0.123	0.938	0.935	0.00227072117656942	0.492533000869554	TRUE	0.151491
TCGA	SYT7	PAM50	LumA	OS	0.12	0.955	0.974	0.00322260123873761	0.423581798342783	FALSE	0.157315
TCGA	SYT7	PAM50	LumB	OS	0.0424	0.918	0.941	0.0109827634222514	0.321760460772865	FALSE	0.0939345
TCGA	SYT7	PAM50	Her2	OS	0.0412	0.82	1	0.0348742585298323	0.0885971153377173	FALSE	0.108796
TCGA	SYT7	PAM50	Basal	OS	0.00114	0.866	0.898	0.0170752634905451	0.205721177042057	FALSE	0.0219155
TCGA	SYT7	PAM50	Normal	OS	0.0883	1	0.918	-0.0641026148446134	0.273806423310305	TRUE	0.185239
TCGA	LARS2	total	total	OS	0.261	0.935	0.941	-0.0271231578802565	0.538797094159647	FALSE	0.269279
TCGA	LARS2	PAM50	LumA	OS	0.252	0.954	0.97	0.0570855567241549	0.465128252838917	FALSE	0.264535
TCGA	LARS2	PAM50	LumB	OS	0.0471	1	0.923	-0.165749751328722	0.0510931403622918	TRUE	0.0990023
TCGA	LARS2	PAM50	Her2	OS	0.113	0.771	0.844	0.0726562637598792	0.65138594893383	FALSE	0.164236
TCGA	LARS2	PAM50	Basal	OS	0.173	0.918	0.862	-0.0705182848002625	0.474907610289195	TRUE	0.204098
TCGA	LARS2	PAM50	Normal	OS	0.0244	0.847	1	0.229854485657502	0.599503202486908	FALSE	0.122918
TCGA	PIK3C2A	total	total	OS	0.085	0.942	0.936	0.00899632372920257	0.608135255275523	TRUE	0.119629
TCGA	PIK3C2A	PAM50	LumA	OS	0.0215	0.951	0.969	0.043079605389248	0.0843396641191234	FALSE	0.066224
TCGA	PIK3C2A	PAM50	LumB	OS	0.119	0.95	0.884	-0.00898782000237761	0.78783318058918	TRUE	0.161459
TCGA	PIK3C2A	PAM50	Her2	OS	0.225	0.562	0.867	0.0501801944647232	0.499936780277303	FALSE	0.249162
TCGA	PIK3C2A	PAM50	Basal	OS	0.0423	0.905	0.812	-0.00775303670182448	0.871883125483229	TRUE	0.100172
TCGA	PIK3C2A	PAM50	Normal	OS	0.254	0.931	1	-0.0373486816219756	0.738255941964183	FALSE	0.282902
TCGA	PLAUR	total	total	OS	0.12	0.934	0.947	0.00121485051790315	0.924687134996963	FALSE	0.148889
TCGA	PLAUR	PAM50	LumA	OS	0.0187	0.963	0.951	-0.0472137810402612	0.118113364273749	TRUE	0.062289
TCGA	PLAUR	PAM50	LumB	OS	0.00706	0.866	0.954	0.0800343932770621	0.0257234907861949	FALSE	0.0402144
TCGA	PLAUR	PAM50	Her2	OS	0.0291	1	0.784	-0.100990229681605	0.103450588499926	TRUE	0.0948896
TCGA	PLAUR	PAM50	Basal	OS	0.0301	0.894	0.871	0.00815186914903555	0.672422498561161	TRUE	0.0872333
TCGA	PLAUR	PAM50	Normal	OS	0.0734	0.91	1	0.013271059847043	0.792575415349371	FALSE	0.174776
TCGA	ANLN	total	total	OS	0.00532	0.873	0.945	0.0135544224006991	0.050406621922126	FALSE	0.0278919
TCGA	ANLN	PAM50	LumA	OS	0.344	0.951	0.96	-0.00996221531443299	0.80431741055801	FALSE	0.347633
TCGA	ANLN	PAM50	LumB	OS	0.00703	0.921	0.944	0.025123770675572	0.125870672091206	FALSE	0.0401271
TCGA	ANLN	PAM50	Her2	OS	0.0511	0.749	0.944	0.00958620025894471	0.774524833458278	FALSE	0.118233
TCGA	ANLN	PAM50	Basal	OS	0.00115	0.908	0.799	0.00457144299503783	0.723252561279671	TRUE	0.0220102
TCGA	ANLN	PAM50	Normal	OS	0.00424	0.667	0.971	0.19186645879517	0.19468722423996	FALSE	0.0628314
TCGA	WIZ	total	total	OS	0.0328	0.948	0.897	-0.0186236957878597	0.377685075327818	TRUE	0.0692615
TCGA	WIZ	PAM50	LumA	OS	0.197	0.949	0.962	0.0288740400682991	0.481642704337871	FALSE	0.218524
TCGA	WIZ	PAM50	LumB	OS	0.135	0.978	0.918	-0.0323576517065392	0.518149009456807	TRUE	0.1738
TCGA	WIZ	PAM50	Her2	OS	0.226	0.845	0.865	-0.00383757434579479	0.963236561219819	FALSE	0.249862
TCGA	WIZ	PAM50	Basal	OS	0.15	0.869	0.889	-0.0221219189152002	0.543259618837904	FALSE	0.186632
TCGA	WIZ	PAM50	Normal	OS	0.117	0.931	1	-0.165178796210721	0.446293039802563	FALSE	0.200508
TCGA	RABGAP1	total	total	OS	0.00035	0.923	0.955	0.0682217313339552	0.00274157791911793	FALSE	0.0074261
TCGA	RABGAP1	PAM50	LumA	OS	0.00111	0.952	0.989	0.182168745134113	3.88981776911225e-06	FALSE	0.0213196
TCGA	RABGAP1	PAM50	LumB	OS	0.0499	0.932	0.944	-0.0204809562165165	0.702957322677386	FALSE	0.101958
TCGA	RABGAP1	PAM50	Her2	OS	0.153	1	0.838	-0.0329523400180451	0.706000930972708	TRUE	0.193203
TCGA	RABGAP1	PAM50	Basal	OS	0.0687	0.848	0.937	0.0471734519272537	0.215781033457097	FALSE	0.124786
TCGA	RABGAP1	PAM50	Normal	OS	0.254	0.931	1	0.0538118725736365	0.714919258583834	FALSE	0.282902
TCGA	DCN	total	total	OS	0.0885	0.937	0.933	0.000930412639674024	0.630384362438692	TRUE	0.122569
TCGA	DCN	PAM50	LumA	OS	0.256	0.941	0.963	0.000618161448360251	0.833553943860957	FALSE	0.267814
TCGA	DCN	PAM50	LumB	OS	0.00884	0.852	0.966	0.00653567031694358	0.0253624216203679	FALSE	0.0448625
TCGA	DCN	PAM50	Her2	OS	0.0294	1	0.819	-0.0204929971993841	0.102215172413218	TRUE	0.0953382
TCGA	DCN	PAM50	Basal	OS	0.175	0.865	0.974	0.00532448076848356	0.520262780205296	FALSE	0.205642
TCGA	DCN	PAM50	Normal	OS	0.176	0.927	1	0.00475410565196728	0.450060436069765	FALSE	0.23303
TCGA	QPCTL	total	total	OS	0.0692	0.954	0.931	-0.00610433349744387	0.803712636782823	TRUE	0.105772
TCGA	QPCTL	PAM50	LumA	OS	0.253	0.965	0.956	0.0166034204250665	0.663154884282918	TRUE	0.265306
TCGA	QPCTL	PAM50	LumB	OS	0.0986	0.918	0.95	0.0568130860613804	0.513252451550483	FALSE	0.145192
TCGA	QPCTL	PAM50	Her2	OS	0.0533	0.881	0.629	-0.151211448436484	0.18354253596148	TRUE	0.120124
TCGA	QPCTL	PAM50	Basal	OS	0.15	0.875	0.922	0.0101935995515502	0.79100346519279	FALSE	0.186632
TCGA	QPCTL	PAM50	Normal	OS	0.0451	0.84	1	0.0182840641239089	0.92467272869458	FALSE	0.150274
TCGA	PPP5C	total	total	OS	0.0835	0.939	0.91	0.0150864540524544	0.616509735154539	TRUE	0.118254
TCGA	PPP5C	PAM50	LumA	OS	0.0578	0.963	0.957	-0.00691646647718133	0.905444371142877	TRUE	0.104676
TCGA	PPP5C	PAM50	LumB	OS	0.204	0.944	0.918	0.0269429823965655	0.624767263510781	TRUE	0.228673
TCGA	PPP5C	PAM50	Her2	OS	0.0725	0.825	0.913	0.00318007545936863	0.970691341260998	FALSE	0.135358
TCGA	PPP5C	PAM50	Basal	OS	0.0417	0.95	0.761	-0.00377194370879138	0.948064241969792	TRUE	0.0994459
TCGA	PPP5C	PAM50	Normal	OS	0.166	0.931	1	-0.345498512235177	0.302219190882742	FALSE	0.226352
TCGA	CEP68	total	total	OS	0.0679	0.938	0.931	0.0052010814190645	0.914269057580656	TRUE	0.104484
TCGA	CEP68	PAM50	LumA	OS	0.0276	0.955	0.984	0.141267863621632	0.0649579815983663	FALSE	0.0735833
TCGA	CEP68	PAM50	LumB	OS	0.033	0.933	0.935	0.0372954112309374	0.727637634570807	FALSE	0.0837171
TCGA	CEP68	PAM50	Her2	OS	0.475	0.875	0.844	0.00745629878033656	0.97688955067092	TRUE	0.475701
TCGA	CEP68	PAM50	Basal	OS	0.394	0.905	0.821	0.0686110818749618	0.553225448053668	TRUE	0.395769
TCGA	CEP68	PAM50	Normal	OS	0.0101	1	0.877	-0.344877635944565	0.174183269883286	TRUE	0.0909125
TCGA	MAP4K3	total	total	OS	0.0346	0.935	0.937	0.0412972305804019	0.0846150388233914	FALSE	0.0712224
TCGA	MAP4K3	PAM50	LumA	OS	0.00721	0.957	0.962	0.0436512678046424	0.245055895784292	FALSE	0.0426726
TCGA	MAP4K3	PAM50	LumB	OS	0.134	0.9	0.938	0.0359061433311922	0.50896143383844	FALSE	0.173072
TCGA	MAP4K3	PAM50	Her2	OS	0.12	0.674	0.883	0.0356258243338567	0.56332790311597	FALSE	0.16907
TCGA	MAP4K3	PAM50	Basal	OS	0.0707	0.827	0.913	0.0702961605103112	0.151156177408194	FALSE	0.126419
TCGA	MAP4K3	PAM50	Normal	OS	0.0817	1	0.912	-0.112900800772309	0.601004691321143	TRUE	0.180446
TCGA	ZBTB32	total	total	OS	0.00168	0.948	0.909	-0.0507449382198179	0.811842571515091	TRUE	0.0156755
TCGA	ZBTB32	PAM50	LumA	OS	0.0849	0.968	0.945	-0.639886759381627	0.310631050669503	TRUE	0.128736
TCGA	ZBTB32	PAM50	LumB	OS	6.61e-05	0.96	0.857	-1.9723547457506	0.0377896540836367	TRUE	0.00376102
TCGA	ZBTB32	PAM50	Her2	OS	0.000447	1	0.737	-5.53908720864558	0.0127592326427287	TRUE	0.0159926
TCGA	ZBTB32	PAM50	Basal	OS	0.0751	0.829	0.906	0.151666024273572	0.198693024956735	FALSE	0.130398
TCGA	ZBTB32	PAM50	Normal	OS	0.129	1	0.913	-1.43026645578525	0.415876116755201	TRUE	0.20923
TCGA	TYROBP	total	total	OS	0.0575	0.939	0.932	-0.00267116719946286	0.23611913876259	TRUE	0.0944448
TCGA	TYROBP	PAM50	LumA	OS	0.0484	0.954	0.961	-0.00727179498963851	0.105675727645328	FALSE	0.0959759
TCGA	TYROBP	PAM50	LumB	OS	0.137	0.935	0.938	-0.00503962727826602	0.434378519511566	FALSE	0.175496
TCGA	TYROBP	PAM50	Her2	OS	0.000967	0.905	0.635	-0.0155642632923146	0.200120765029637	TRUE	0.0234042
TCGA	TYROBP	PAM50	Basal	OS	0.208	0.871	0.927	0.00429727203463465	0.163353800675086	FALSE	0.231866
TCGA	TYROBP	PAM50	Normal	OS	0.261	1	0.93	-0.00489190536660358	0.530020663287739	TRUE	0.288359
TCGA	LDAF1	total	total	OS	0.00284	0.919	0.94	0.00835344281803423	0.318808332090226	FALSE	0.0207483
TCGA	LDAF1	PAM50	LumA	OS	0.123	0.972	0.95	-0.00725635850900905	0.630049953498011	TRUE	0.159679
TCGA	LDAF1	PAM50	LumB	OS	8.8e-07	0.899	0.941	0.0473929359312246	0.0252806751355903	FALSE	0.000418379
TCGA	LDAF1	PAM50	Her2	OS	0.344	0.85	0.875	-0.00688871119826476	0.77359388199708	FALSE	0.351295
TCGA	LDAF1	PAM50	Basal	OS	0.0128	0.81	0.91	0.0198737465527928	0.222360005090197	FALSE	0.0619838
TCGA	LDAF1	PAM50	Normal	OS	0.00729	0.831	1	0.145916242137515	0.0309903039620715	FALSE	0.0792758
TCGA	GABRA3	total	total	OS	0.0153	0.915	0.95	0.158101880339191	0.0243679614256173	FALSE	0.0463372
TCGA	GABRA3	PAM50	LumA	OS	0.00455	0.898	0.969	0.3504975089803	0.00804927116914544	FALSE	0.035489
TCGA	GABRA3	PAM50	LumB	OS	0.0822	0.883	0.958	0.19529415951708	0.112025614252831	FALSE	0.131401
TCGA	GABRA3	PAM50	Her2	OS	0.149	0.549	0.884	0.191506421864669	0.198843933475467	FALSE	0.190119
TCGA	GABRA3	PAM50	Basal	OS	0.00307	0.944	0.809	-0.257380963936094	0.324352789481262	TRUE	0.0336692
TCGA	GABRA3	PAM50	Normal	OS	0.0955	0.856	1	-0.00549418958605028	0.981401148245116	FALSE	0.188465
TCGA	BRCA1	total	total	OS	0.00906	0.924	0.958	0.0564853291350719	0.123741883268186	FALSE	0.0358692
TCGA	BRCA1	PAM50	LumA	OS	0.107	0.957	0.961	0.0308767921986299	0.68145070281134	FALSE	0.146777
TCGA	BRCA1	PAM50	LumB	OS	0.0511	0.928	0.947	0.0188717234562946	0.77393664321628	FALSE	0.103129
TCGA	BRCA1	PAM50	Her2	OS	0.0165	0.78	0.944	0.184847879283325	0.305052643278571	FALSE	0.0763868
TCGA	BRCA1	PAM50	Basal	OS	0.0734	0.854	0.939	0.094861019047348	0.287891925857634	FALSE	0.129109
TCGA	BRCA1	PAM50	Normal	OS	0.0567	0.931	0.75	-0.292277782804538	0.636666210196348	TRUE	0.160351
TCGA	ERCC1	total	total	OS	0.00157	0.949	0.905	-0.0588191818320186	0.0117731589955802	TRUE	0.0151008
TCGA	ERCC1	PAM50	LumA	OS	0.00273	0.966	0.936	-0.0819890265563887	0.037007279084341	TRUE	0.0290571
TCGA	ERCC1	PAM50	LumB	OS	0.0682	0.926	1	0.0300551178244143	0.654718796320484	FALSE	0.119006
TCGA	ERCC1	PAM50	Her2	OS	0.0947	0.898	0.734	-0.0644002895853909	0.424948667743448	TRUE	0.151812
TCGA	ERCC1	PAM50	Basal	OS	0.047	0.876	0.898	0.00167604803721649	0.964602470088292	FALSE	0.104603
TCGA	ERCC1	PAM50	Normal	OS	0.0529	1	0.903	-0.264079595924715	0.140535022632541	TRUE	0.157017
TCGA	CD22	total	total	OS	0.00268	0.946	0.903	-0.0372771104880413	0.301334534193692	TRUE	0.0200896
TCGA	CD22	PAM50	LumA	OS	0.0275	0.975	0.907	-0.0577434795633417	0.446157586992661	TRUE	0.0735215
TCGA	CD22	PAM50	LumB	OS	0.0073	0.949	0.891	-0.142566268219566	0.306199065389723	TRUE	0.0409103
TCGA	CD22	PAM50	Her2	OS	0.00949	1	0.809	-0.786939480912888	0.14053427309885	TRUE	0.0612892
TCGA	CD22	PAM50	Basal	OS	0.0954	0.878	0.929	0.0363885871609871	0.361933080003816	FALSE	0.145907
TCGA	CD22	PAM50	Normal	OS	0.103	1	0.917	-0.435874336840524	0.268441652290674	TRUE	0.190565
TCGA	SEMA3B	total	total	OS	6.39e-05	0.953	0.879	-0.0447334112456642	0.00163892686733562	TRUE	0.00341072
TCGA	SEMA3B	PAM50	LumA	OS	0.00594	0.986	0.954	-0.0454712518962317	0.0161998338626175	TRUE	0.0393811
TCGA	SEMA3B	PAM50	LumB	OS	0.134	0.942	0.902	-0.0305324421128534	0.290786056485394	TRUE	0.173072
TCGA	SEMA3B	PAM50	Her2	OS	0.0023	0.927	0.79	-0.547415807934786	0.0747496486931131	TRUE	0.0342117
TCGA	SEMA3B	PAM50	Basal	OS	0.0721	0.91	0.714	-0.235771952600872	0.215889195343628	TRUE	0.127952
TCGA	SEMA3B	PAM50	Normal	OS	0.0026	0.931	0.75	-0.402084460585494	0.248113354152033	TRUE	0.0508538
TCGA	MBTPS2	total	total	OS	0.00632	0.932	0.964	0.0597788823269556	0.0748874892191159	FALSE	0.0301886
TCGA	MBTPS2	PAM50	LumA	OS	0.00262	0.949	0.991	0.0755203890212341	0.145846382555648	FALSE	0.0286721
TCGA	MBTPS2	PAM50	LumB	OS	0.0296	0.778	0.949	0.085295562386333	0.160680898582957	FALSE	0.0798422
TCGA	MBTPS2	PAM50	Her2	OS	0.0687	0.743	0.947	-0.0187099732148457	0.83573956303259	FALSE	0.132442
TCGA	MBTPS2	PAM50	Basal	OS	0.0948	0.937	0.825	0.00290477905850557	0.980830844313372	TRUE	0.145522
TCGA	MBTPS2	PAM50	Normal	OS	0.239	0.928	1	0.0104870206005757	0.973262621721538	FALSE	0.275793
TCGA	PRICKLE3	total	total	OS	0.014	0.902	0.959	-0.0131951178357425	0.810669158148505	FALSE	0.0442451
TCGA	PRICKLE3	PAM50	LumA	OS	0.0413	0.918	0.981	-0.0234188145399044	0.852468453822534	FALSE	0.089088
TCGA	PRICKLE3	PAM50	LumB	OS	0.01	0.92	0.937	0.150954522215418	0.240159262873779	FALSE	0.0475914
TCGA	PRICKLE3	PAM50	Her2	OS	0.00566	0.697	0.918	0.101446642960332	0.474389022236446	FALSE	0.050397
TCGA	PRICKLE3	PAM50	Basal	OS	0.114	0.844	0.92	-0.0452194896496934	0.641038588493048	FALSE	0.159537
TCGA	PRICKLE3	PAM50	Normal	OS	0.0347	0.958	0.833	-0.873322209689541	0.1497401040267	TRUE	0.138091
TCGA	LTF	total	total	OS	0.00128	0.946	0.888	-0.000107692383249669	0.426415921194242	TRUE	0.0136708
TCGA	LTF	PAM50	LumA	OS	0.0167	0.971	0.949	-0.000438940320840444	0.14632469279192	TRUE	0.0595277
TCGA	LTF	PAM50	LumB	OS	0.0587	0.951	0.914	-0.000580836371810571	0.5220594632381	TRUE	0.110447
TCGA	LTF	PAM50	Her2	OS	0.359	0.9	0.849	0.000315178521915022	0.531571862908481	TRUE	0.364898
TCGA	LTF	PAM50	Basal	OS	0.0112	1	0.87	-0.0011379674898736	0.109893858358061	TRUE	0.0585182
TCGA	LTF	PAM50	Normal	OS	0.00128	0.75	0.97	0.000165911206449183	0.134731048355171	FALSE	0.0367146
TCGA	EXTL3	total	total	OS	0.0776	0.933	0.964	0.0390466747858468	0.397628862009449	FALSE	0.113094
TCGA	EXTL3	PAM50	LumA	OS	0.0672	0.952	1	0.112958979999499	0.145134365591701	FALSE	0.113448
TCGA	EXTL3	PAM50	LumB	OS	0.142	0.934	0.941	0.0745503746811144	0.563095192051317	FALSE	0.179504
TCGA	EXTL3	PAM50	Her2	OS	0.00306	0.324	0.885	0.243428430612302	0.136993831815241	FALSE	0.0385241
TCGA	EXTL3	PAM50	Basal	OS	0.204	0.917	0.881	-0.0219364443810223	0.795886505312735	TRUE	0.228782
TCGA	EXTL3	PAM50	Normal	OS	0.119	0.926	1	0.0704513188412767	0.831355361455589	FALSE	0.202111
TCGA	ELOVL5	total	total	OS	0.0578	0.98	0.924	-0.0010426449523783	0.234264177343297	TRUE	0.094797
TCGA	ELOVL5	PAM50	LumA	OS	0.0723	0.976	0.945	-0.000502134201853948	0.646778359095167	TRUE	0.117907
TCGA	ELOVL5	PAM50	LumB	OS	0.0113	0.898	0.967	0.00189600757671773	0.461257565413179	FALSE	0.0504418
TCGA	ELOVL5	PAM50	Her2	OS	0.09	0.865	0.808	-0.00611307537092024	0.333033593494134	TRUE	0.148951
TCGA	ELOVL5	PAM50	Basal	OS	0.0217	0.949	0.869	-0.016749390691074	0.225523328290235	TRUE	0.0765691
TCGA	ELOVL5	PAM50	Normal	OS	0.131	1	0.898	0.00143454774249162	0.848337595914358	TRUE	0.209669
TCGA	ALOX5	total	total	OS	0.0277	0.959	0.899	-0.0249810152262128	0.169770672468892	TRUE	0.0630026
TCGA	ALOX5	PAM50	LumA	OS	0.297	0.969	0.93	-0.00174811807291115	0.941786797520821	TRUE	0.304512
TCGA	ALOX5	PAM50	LumB	OS	0.101	0.953	0.923	-0.0353004972817422	0.460525298052541	TRUE	0.14675
TCGA	ALOX5	PAM50	Her2	OS	0.0607	0.928	0.797	-0.123574150774903	0.229925443911252	TRUE	0.126037
TCGA	ALOX5	PAM50	Basal	OS	0.0759	0.875	1	-0.0255726737711098	0.556719860732108	FALSE	0.131095
TCGA	ALOX5	PAM50	Normal	OS	0.227	1	0.903	0.00937238059811724	0.865030548139858	TRUE	0.266095
TCGA	CALCOCO1	total	total	OS	0.134	0.955	0.917	-0.00607949619452855	0.777257675622002	TRUE	0.160428
TCGA	CALCOCO1	PAM50	LumA	OS	0.0167	0.948	0.961	0.0361621953517821	0.194572086335143	FALSE	0.0595277
TCGA	CALCOCO1	PAM50	LumB	OS	0.123	0.943	0.923	-0.0464383454118588	0.540340799919925	TRUE	0.16466
TCGA	CALCOCO1	PAM50	Her2	OS	0.0214	0.74	0.882	0.177631959335525	0.138977338785965	FALSE	0.084622
TCGA	CALCOCO1	PAM50	Basal	OS	0.174	0.883	0.895	0.0503717343174579	0.418148899252871	FALSE	0.20491
TCGA	CALCOCO1	PAM50	Normal	OS	0.136	1	0.92	-0.0731451949488138	0.440100690362555	TRUE	0.212971
TCGA	UBR7	total	total	OS	0.0346	0.946	0.859	-0.00658928189685642	0.553054323411734	TRUE	0.0712224
TCGA	UBR7	PAM50	LumA	OS	0.0354	0.976	0.896	0.00147358953863073	0.938769894187954	TRUE	0.0827428
TCGA	UBR7	PAM50	LumB	OS	0.000974	0.953	0.785	-0.0285413733107696	0.218728999480888	TRUE	0.0148359
TCGA	UBR7	PAM50	Her2	OS	0.0291	0.749	0.871	0.0438818705894004	0.219536325078433	FALSE	0.0948896
TCGA	UBR7	PAM50	Basal	OS	0.0212	0.929	0.835	-0.0175898304304759	0.568586747687794	TRUE	0.0756909
TCGA	UBR7	PAM50	Normal	OS	0.123	1	0.925	-0.0291930719269718	0.823264964673447	TRUE	0.204747
TCGA	MAP4K5	total	total	OS	0.0627	0.945	0.934	0.0163121628129125	0.562522822236586	TRUE	0.0997463
TCGA	MAP4K5	PAM50	LumA	OS	0.057	0.957	0.97	0.0514320392127962	0.229651506673845	FALSE	0.1038
TCGA	MAP4K5	PAM50	LumB	OS	0.0204	0.948	0.886	0.0309787144305892	0.624208196466584	TRUE	0.0670689
TCGA	MAP4K5	PAM50	Her2	OS	0.0461	0.917	0.808	-0.129292113993211	0.270607617682817	TRUE	0.113471
TCGA	MAP4K5	PAM50	Basal	OS	0.0209	0.963	0.874	-0.0274209661868959	0.623958827469353	TRUE	0.0754235
TCGA	MAP4K5	PAM50	Normal	OS	0.0996	0.926	1	0.147113805079211	0.308493889764204	FALSE	0.188465
TCGA	EHD3	total	total	OS	0.0998	0.917	0.939	0.00927243411964329	0.80747185872426	FALSE	0.131993
TCGA	EHD3	PAM50	LumA	OS	0.00695	0.934	0.963	0.123834250068501	0.045040130733228	FALSE	0.0421655
TCGA	EHD3	PAM50	LumB	OS	0.0529	0.913	1	0.0776537496733847	0.347542430174313	FALSE	0.104837
TCGA	EHD3	PAM50	Her2	OS	0.0593	0.778	0.897	0.094307925000353	0.617227380967614	FALSE	0.125128
TCGA	EHD3	PAM50	Basal	OS	0.00835	0.949	0.848	-0.203708274561105	0.0813047677999795	TRUE	0.0515732
TCGA	EHD3	PAM50	Normal	OS	0.101	1	0.918	-0.109731495873482	0.438367826665804	TRUE	0.189011
TCGA	PSMC4	total	total	OS	0.0139	0.941	0.907	-0.00223372374743618	0.585782581211803	TRUE	0.0440296
TCGA	PSMC4	PAM50	LumA	OS	0.0154	1	0.948	-0.0194081806652511	0.104711848686202	TRUE	0.0574038
TCGA	PSMC4	PAM50	LumB	OS	0.0336	0.917	0.946	0.00463946914973928	0.618154800963546	FALSE	0.0844459
TCGA	PSMC4	PAM50	Her2	OS	0.202	1	0.83	-0.0101633483061779	0.559251107383386	TRUE	0.231373
TCGA	PSMC4	PAM50	Basal	OS	0.147	0.922	0.85	0.00202854895660337	0.729122009140514	TRUE	0.184421
TCGA	PSMC4	PAM50	Normal	OS	0.184	1	0.931	-0.0159726292406018	0.672002056117535	TRUE	0.238062
TCGA	MAN2B2	total	total	OS	0.063	0.948	0.872	-0.0112397648861947	0.579285536270335	TRUE	0.100015
TCGA	MAN2B2	PAM50	LumA	OS	0.279	0.958	0.964	-0.00307448014610504	0.935072276239954	FALSE	0.288137
TCGA	MAN2B2	PAM50	LumB	OS	0.0819	0.866	0.976	-0.000226564457273613	0.995703398961988	FALSE	0.131142
TCGA	MAN2B2	PAM50	Her2	OS	0.409	1	0.825	0.0172597935999092	0.749351995102964	TRUE	0.411749
TCGA	MAN2B2	PAM50	Basal	OS	0.0157	1	0.855	-0.107903701505149	0.218583032871441	TRUE	0.0672494
TCGA	MAN2B2	PAM50	Normal	OS	0.0375	0.95	0.9	0.212653691247028	0.0940137587233114	TRUE	0.142627
TCGA	SLC7A14	total	total	OS	0.0217	0.975	0.93	1.46357049116328	0.0433000086815089	TRUE	0.0553074
TCGA	SLC7A14	PAM50	LumA	OS	0.0471	0.989	0.935	-3.19414101021244	0.778464242598776	TRUE	0.0946342
TCGA	SLC7A14	PAM50	LumB	OS	0.285	0.917	0.953	-13.0819926992883	0.722020899075675	FALSE	0.296143
TCGA	SLC7A14	PAM50	Her2	OS	0.00292	0.597	0.914	82.2229895217579	0.0970256466620604	FALSE	0.0379041
TCGA	SLC7A14	PAM50	Basal	OS	0.125	0.947	0.884	1.27673013944421	0.064764320025925	TRUE	0.168175
TCGA	SLC7A14	PAM50	Normal	OS	0.051	1	0.913	-54.3618235949313	0.207673466175324	TRUE	0.15524
TCGA	CLDN11	total	total	OS	0.000266	0.954	0.873	-0.042547878900566	0.334696253063319	TRUE	0.00645268
TCGA	CLDN11	PAM50	LumA	OS	0.00474	0.967	0.866	-0.0157453904616599	0.82624706961676	TRUE	0.0360387
TCGA	CLDN11	PAM50	LumB	OS	0.000431	0.953	0.806	-0.759250479176076	0.0935916199002671	TRUE	0.00963933
TCGA	CLDN11	PAM50	Her2	OS	0.172	1	0.825	-0.435493842022966	0.412957992912149	TRUE	0.207945
TCGA	CLDN11	PAM50	Basal	OS	0.0444	0.923	0.807	-0.0110958432112023	0.889004925202449	TRUE	0.102115
TCGA	CLDN11	PAM50	Normal	OS	0.0385	0.934	0.5	-0.125577807307082	0.444039776972804	TRUE	0.143925
TCGA	SLC25A39	total	total	OS	0.0386	0.941	0.919	0.000794319086584498	0.83703319781602	TRUE	0.0755526
TCGA	SLC25A39	PAM50	LumA	OS	0.0236	0.963	0.931	-0.00557175652796412	0.445148679589717	TRUE	0.0689853
TCGA	SLC25A39	PAM50	LumB	OS	0.132	0.861	0.967	0.00802948762219186	0.27661971025517	FALSE	0.171461
TCGA	SLC25A39	PAM50	Her2	OS	0.1	0.822	0.88	-0.00161261150813047	0.904199030357909	FALSE	0.155432
TCGA	SLC25A39	PAM50	Basal	OS	0.0335	0.855	0.933	0.00418210251955876	0.554038048229987	FALSE	0.0909992
TCGA	SLC25A39	PAM50	Normal	OS	0.0996	1	0.926	-0.0355036262681129	0.292191280993903	TRUE	0.188465
TCGA	MVP	total	total	OS	0.000723	0.95	0.917	-0.0131210310836779	0.0197118613606832	TRUE	0.0103524
TCGA	MVP	PAM50	LumA	OS	0.000456	0.973	0.922	-0.0199270430437809	0.0343486801051133	TRUE	0.0152538
TCGA	MVP	PAM50	LumB	OS	0.179	1	0.922	-0.0113292455621897	0.411045244955812	TRUE	0.208814
TCGA	MVP	PAM50	Her2	OS	0.233	0.836	0.929	-0.00855865874567817	0.68591984876769	FALSE	0.255455
TCGA	MVP	PAM50	Basal	OS	0.134	0.947	0.875	-0.0107912875013766	0.48793871530904	TRUE	0.174864
TCGA	MVP	PAM50	Normal	OS	0.106	0.75	0.969	0.0382326679313716	0.358326652445642	FALSE	0.191839
TCGA	NUB1	total	total	OS	0.00776	0.948	0.933	-0.037135102469452	0.0196768299179724	TRUE	0.0333511
TCGA	NUB1	PAM50	LumA	OS	0.142	0.973	0.953	-0.00555409556430353	0.860595093691083	TRUE	0.174476
TCGA	NUB1	PAM50	LumB	OS	0.096	1	0.927	-0.0503732523664194	0.14134505707442	TRUE	0.143253
TCGA	NUB1	PAM50	Her2	OS	0.189	1	0.83	-0.0342202046507016	0.634127358555598	TRUE	0.221196
TCGA	NUB1	PAM50	Basal	OS	0.0158	1	0.869	-0.04239833945923	0.0926278448345103	TRUE	0.0674913
TCGA	NUB1	PAM50	Normal	OS	0.188	0.922	0.857	-0.0679110536825583	0.543283726119588	TRUE	0.240712
TCGA	PGM3	total	total	OS	0.00146	0.926	0.958	0.033140805137851	0.0538742279772113	FALSE	0.0145612
TCGA	PGM3	PAM50	LumA	OS	0.00456	0.916	0.976	0.0947637370849281	0.0173259609186	FALSE	0.0354916
TCGA	PGM3	PAM50	LumB	OS	0.278	0.925	0.94	-0.00480775670332626	0.881234474940076	FALSE	0.290234
TCGA	PGM3	PAM50	Her2	OS	0.367	0.823	0.842	0.00108169709209952	0.98806548483772	FALSE	0.372141
TCGA	PGM3	PAM50	Basal	OS	0.155	0.889	0.863	-0.00857796352267912	0.856578780943065	TRUE	0.190397
TCGA	PGM3	PAM50	Normal	OS	0.0503	1	0.931	0.240808279289487	0.157844561367447	TRUE	0.154488
TCGA	RWDD2A	total	total	OS	0.00881	0.93	0.941	0.0643048746067305	0.281192163386197	FALSE	0.0354368
TCGA	RWDD2A	PAM50	LumA	OS	0.000592	0.949	0.984	0.196501819074309	0.0115987292396855	FALSE	0.016812
TCGA	RWDD2A	PAM50	LumB	OS	0.017	0.941	0.919	-0.11959189970071	0.366677986438656	TRUE	0.061279
TCGA	RWDD2A	PAM50	Her2	OS	0.0804	0.902	0.709	-0.2600561986737	0.400443253783506	TRUE	0.141575
TCGA	RWDD2A	PAM50	Basal	OS	0.0849	0.851	0.908	-0.0629533595680906	0.749391450516627	FALSE	0.137801
TCGA	RWDD2A	PAM50	Normal	OS	0.0446	0.891	1	0.539848849020152	0.422885863901169	FALSE	0.149626
TCGA	CLK1	total	total	OS	0.074	0.959	0.906	-0.00329647456697083	0.753376776067831	TRUE	0.10999
TCGA	CLK1	PAM50	LumA	OS	0.000771	0.949	0.956	0.0186486152095519	0.146516069011773	FALSE	0.0189614
TCGA	CLK1	PAM50	LumB	OS	0.0311	0.97	0.898	-0.0412437639263062	0.184354331967534	TRUE	0.0817805
TCGA	CLK1	PAM50	Her2	OS	0.0327	0.767	0.915	0.00495508589010823	0.94553690821779	FALSE	0.0999043
TCGA	CLK1	PAM50	Basal	OS	0.0231	0.867	0.897	0.0276558382534669	0.448845134316777	FALSE	0.0787068
TCGA	CLK1	PAM50	Normal	OS	0.0347	0.962	0.9	-0.065340317004582	0.304307399802178	TRUE	0.138091
TCGA	POLR3B	total	total	OS	0.159	0.932	0.948	0.0086874337786889	0.872752518205594	FALSE	0.181183
TCGA	POLR3B	PAM50	LumA	OS	0.0895	0.956	0.98	0.0367482840492341	0.720127649737184	FALSE	0.132489
TCGA	POLR3B	PAM50	LumB	OS	0.0297	0.912	0.955	0.0104864080188413	0.90930551225245	FALSE	0.0798952
TCGA	POLR3B	PAM50	Her2	OS	0.0372	0.819	0.947	0.153161019950991	0.305777194326551	FALSE	0.104592
TCGA	POLR3B	PAM50	Basal	OS	0.0612	0.932	0.862	-0.161407744889478	0.218346493780978	TRUE	0.118227
TCGA	POLR3B	PAM50	Normal	OS	0.193	0.929	1	-0.125277040931124	0.805460414108612	FALSE	0.244518
TCGA	ANGEL1	total	total	OS	0.0344	0.964	0.904	-0.0329964726843773	0.440287054252324	TRUE	0.0709822
TCGA	ANGEL1	PAM50	LumA	OS	0.115	0.962	0.938	-0.0105470631758097	0.87364333070185	TRUE	0.153206
TCGA	ANGEL1	PAM50	LumB	OS	0.0018	0.949	0.907	-0.145994812488377	0.124059081373769	TRUE	0.0206674
TCGA	ANGEL1	PAM50	Her2	OS	0.186	0.829	0.871	0.067420768792728	0.64596274761486	FALSE	0.218699
TCGA	ANGEL1	PAM50	Basal	OS	0.117	0.891	0.867	0.0430054423136403	0.722082900383176	TRUE	0.162094
TCGA	ANGEL1	PAM50	Normal	OS	0.254	0.931	1	-0.0525537120889727	0.803270718463855	FALSE	0.282902
TCGA	RNF14	total	total	OS	0.0126	0.926	0.939	0.019487939368275	0.148473900974325	FALSE	0.0418884
TCGA	RNF14	PAM50	LumA	OS	0.00903	0.949	0.962	0.0301608578430168	0.11463660780561	FALSE	0.0463713
TCGA	RNF14	PAM50	LumB	OS	0.0485	0.861	0.968	0.0451511059800237	0.185865375148457	FALSE	0.100392
TCGA	RNF14	PAM50	Her2	OS	0.000267	0.669	0.916	0.102883639967141	0.0119312191292788	FALSE	0.0121306
TCGA	RNF14	PAM50	Basal	OS	0.0703	0.937	0.818	-0.0673272777421417	0.270943817803778	TRUE	0.126098
TCGA	RNF14	PAM50	Normal	OS	0.26	0.93	1	0.0347900686143809	0.840212496980948	FALSE	0.287574
TCGA	DNASE1L1	total	total	OS	0.062	0.93	0.938	0.0282539765435455	0.482235588301265	FALSE	0.0990453
TCGA	DNASE1L1	PAM50	LumA	OS	0.0799	0.952	0.988	0.0574467714504678	0.468186911279556	FALSE	0.124464
TCGA	DNASE1L1	PAM50	LumB	OS	0.467	0.928	0.958	0.00944146675813388	0.92163776691096	FALSE	0.46747
TCGA	DNASE1L1	PAM50	Her2	OS	0.000437	0.444	0.907	0.129324599881954	0.333934157942364	FALSE	0.0157909
TCGA	DNASE1L1	PAM50	Basal	OS	0.268	0.914	0.88	-0.0427887682409333	0.574285954793755	TRUE	0.281175
TCGA	DNASE1L1	PAM50	Normal	OS	0.264	0.902	1	0.139655875369162	0.60389815924467	FALSE	0.290702
TCGA	DDX11	total	total	OS	0.105	0.938	0.935	-0.0255529984473002	0.551186031063546	TRUE	0.136366
TCGA	DDX11	PAM50	LumA	OS	0.13	0.958	0.961	0.0838549069284451	0.453120794888161	FALSE	0.16501
[truncated: 129,285 more rows]

## Sheet: metabric
database	gene	variable	grouplevel	eventype	pval	mediantimehigh	mediantimelow	coef	coxP	favorable	padj
metabric	RERE	total	total	OS	0.000172	0.784	0.705	-0.306531	0.000155418	TRUE	0.00102402
metabric	RERE	PAM50	LumA	OS	0.0248	0.892	0.828	-0.213827	0.25075	TRUE	0.0620649
metabric	RERE	PAM50	LumB	OS	0.0077	0.69	0.535	-0.101047	0.518969	TRUE	0.0329297
metabric	RERE	PAM50	Her2	OS	0.174	0.435	0.554	0.0351188	0.878029	FALSE	0.198466
metabric	RERE	PAM50	Basal	OS	0.167	0.585	0.737	0.122601	0.571451	FALSE	0.201359
metabric	RERE	PAM50	claudin-low	OS	0.0562	0.95	0.721	-0.345751	0.257938	TRUE	0.114066
metabric	RERE	PAM50	Normal	OS	0.0333	0.894	0.703	-0.430844	0.148741	TRUE	0.0887806
metabric	RNF165	total	total	OS	0.0251	0.739	0.693	-0.00380428	0.9435	TRUE	0.0449832
metabric	RNF165	PAM50	LumA	OS	0.262	0.836	0.865	0.000397533	0.997186	FALSE	0.268863
metabric	RNF165	PAM50	LumB	OS	0.0249	0.627	0.716	0.069325	0.480026	FALSE	0.0585735
metabric	RNF165	PAM50	Her2	OS	0.207	0.668	0.516	-0.105441	0.449924	TRUE	0.224575
metabric	RNF165	PAM50	Basal	OS	0.0581	0.574	0.769	0.0645758	0.611867	FALSE	0.130567
metabric	RNF165	PAM50	claudin-low	OS	0.016	0.819	0.617	-0.333643	0.159771	TRUE	0.0738145
metabric	RNF165	PAM50	Normal	OS	0.0557	0.672	0.841	0.0918641	0.621306	FALSE	0.110511
metabric	CD049690	total	total	OS	0.0135	0.647	0.732	0.112014	0.706815	FALSE	0.0290146
metabric	CD049690	PAM50	LumA	OS	0.0152	0.827	0.885	1.06617	0.0868795	FALSE	0.0489874
metabric	CD049690	PAM50	LumB	OS	0.0193	0.596	0.685	0.458406	0.417035	FALSE	0.0514385
metabric	CD049690	PAM50	Her2	OS	0.00855	0.569	0.233	-0.885721	0.217055	TRUE	0.0541863
metabric	CD049690	PAM50	Basal	OS	0.038	0.661	0.521	-0.573313	0.442229	TRUE	0.116388
metabric	CD049690	PAM50	claudin-low	OS	0.00218	0.776	0.543	-1.92932	0.0879748	TRUE	0.0382174
metabric	CD049690	PAM50	Normal	OS	0.0251	0.637	0.77	1.30995	0.256017	FALSE	0.0785964
metabric	BC033982	total	total	OS	0.00207	0.744	0.697	-0.418157	0.164514	TRUE	0.00727665
metabric	BC033982	PAM50	LumA	OS	0.00912	0.861	0.828	-0.367358	0.568164	TRUE	0.0389377
metabric	BC033982	PAM50	LumB	OS	0.0565	0.696	0.625	-0.412517	0.420876	TRUE	0.0916883
metabric	BC033982	PAM50	Her2	OS	0.161	0.576	0.473	-0.442728	0.562516	TRUE	0.188446
metabric	BC033982	PAM50	Basal	OS	0.0328	0.462	0.629	-0.045709	0.957033	FALSE	0.111927
metabric	BC033982	PAM50	claudin-low	OS	0.0134	0.788	0.547	-0.578933	0.576953	TRUE	0.069608
metabric	BC033982	PAM50	Normal	OS	0.0441	0.933	0.704	-1.92986	0.0962545	TRUE	0.0998447
metabric	PHF7	total	total	OS	9e-10	0.807	0.663	-0.80107	5.59554e-09	TRUE	4.16943e-08
metabric	PHF7	PAM50	LumA	OS	0.000445	0.886	0.798	-0.430981	0.11945	TRUE	0.00954556
metabric	PHF7	PAM50	LumB	OS	0.00227	0.762	0.612	-0.698714	0.00373668	TRUE	0.0191602
metabric	PHF7	PAM50	Her2	OS	0.0099	0.673	0.443	-0.499977	0.121657	TRUE	0.0570679
metabric	PHF7	PAM50	Basal	OS	0.00324	0.63	0.325	-0.628978	0.202898	TRUE	0.0717612
metabric	PHF7	PAM50	claudin-low	OS	0.0142	0.802	0.638	-0.939414	0.136938	TRUE	0.0708924
metabric	PHF7	PAM50	Normal	OS	0.0179	0.783	0.593	-0.448974	0.445519	TRUE	0.0681969
metabric	CIDEA	total	total	OS	3.49e-05	0.762	0.675	-0.150707	0.000157148	TRUE	0.0002792
metabric	CIDEA	PAM50	LumA	OS	0.07	0.833	0.89	0.0111605	0.874946	FALSE	0.107193
metabric	CIDEA	PAM50	LumB	OS	0.00585	0.735	0.61	-0.173677	0.0809351	TRUE	0.0291698
metabric	CIDEA	PAM50	Her2	OS	0.0936	0.601	0.457	-0.127939	0.3498	TRUE	0.136349
metabric	CIDEA	PAM50	Basal	OS	0.00665	0.552	0.806	0.117605	0.268103	FALSE	0.0829206
metabric	CIDEA	PAM50	claudin-low	OS	0.00121	0.8	0.64	-0.194187	0.0660944	TRUE	0.0303659
metabric	CIDEA	PAM50	Normal	OS	0.00996	0.766	0.554	-0.0919244	0.47394	TRUE	0.0534855
metabric	PAPD4	total	total	OS	1.58e-06	0.763	0.646	-0.28983	0.00062928	TRUE	2.19381e-05
metabric	PAPD4	PAM50	LumA	OS	0.00825	0.742	0.861	0.21598	0.339866	FALSE	0.0371121
metabric	PAPD4	PAM50	LumB	OS	0.083	0.689	0.587	-0.198686	0.300608	TRUE	0.115468
metabric	PAPD4	PAM50	Her2	OS	0.325	0.584	0.523	0.0758739	0.720258	TRUE	0.328546
metabric	PAPD4	PAM50	Basal	OS	0.0549	0.491	0.65	0.414869	0.154086	FALSE	0.128265
metabric	PAPD4	PAM50	claudin-low	OS	0.0296	0.765	0.474	-0.350849	0.275326	TRUE	0.0899816
metabric	PAPD4	PAM50	Normal	OS	0.252	0.813	0.65	-0.408381	0.330587	TRUE	0.265787
metabric	AI082173	total	total	OS	0.14	0.7	0.732	0.269523	0.378482	FALSE	0.156076
metabric	AI082173	PAM50	LumA	OS	0.0523	0.836	0.886	0.158324	0.799999	FALSE	0.0908567
metabric	AI082173	PAM50	LumB	OS	0.0475	0.621	0.686	0.238099	0.679909	FALSE	0.083039
metabric	AI082173	PAM50	Her2	OS	0.0418	0.712	0.505	-0.114789	0.875539	TRUE	0.0939565
metabric	AI082173	PAM50	Basal	OS	0.105	0.507	0.618	-0.0580823	0.94595	FALSE	0.159925
metabric	AI082173	PAM50	claudin-low	OS	0.112	0.768	0.686	-0.800213	0.426552	TRUE	0.155555
metabric	AI082173	PAM50	Normal	OS	0.000284	0.42	0.774	2.21578	0.0619589	FALSE	0.0109675
metabric	SLC17A3	total	total	OS	0.173	0.713	0.725	-0.16948	0.538513	FALSE	0.185328
metabric	SLC17A3	PAM50	LumA	OS	0.0484	0.889	0.827	-0.535337	0.406955	TRUE	0.0869324
metabric	SLC17A3	PAM50	LumB	OS	0.0508	0.627	0.693	0.0702	0.856668	FALSE	0.0863306
metabric	SLC17A3	PAM50	Her2	OS	0.0126	0.786	0.494	-0.96001	0.128031	TRUE	0.0615428
metabric	SLC17A3	PAM50	Basal	OS	0.144	0.529	0.614	0.0654426	0.936018	FALSE	0.185347
metabric	SLC17A3	PAM50	claudin-low	OS	0.144	0.762	0.711	-1.20739	0.301435	TRUE	0.17882
metabric	SLC17A3	PAM50	Normal	OS	0.0943	0.86	0.708	-0.251908	0.824429	TRUE	0.142904
metabric	SDS	total	total	OS	8.62e-14	0.637	0.772	0.474261	2.79917e-12	FALSE	1.53323e-11
metabric	SDS	PAM50	LumA	OS	4.54e-06	0.768	0.876	0.632195	6.5016e-05	FALSE	0.000979033
metabric	SDS	PAM50	LumB	OS	0.0022	0.637	0.853	0.40741	0.00611524	FALSE	0.0189233
metabric	SDS	PAM50	Her2	OS	0.0349	0.492	0.581	0.105252	0.551983	FALSE	0.0871624
metabric	SDS	PAM50	Basal	OS	0.0327	0.514	0.651	0.370734	0.0909505	FALSE	0.111899
metabric	SDS	PAM50	claudin-low	OS	0.00165	0.701	0.864	0.328083	0.0479074	FALSE	0.034424
metabric	SDS	PAM50	Normal	OS	0.0212	0.634	0.819	0.480599	0.0409198	FALSE	0.0734539
metabric	ATP6V1C2	total	total	OS	2.29e-06	0.652	0.756	0.269041	2.81186e-05	FALSE	2.97615e-05
metabric	ATP6V1C2	PAM50	LumA	OS	0.187	0.851	0.795	0.328081	0.355148	TRUE	0.204012
metabric	ATP6V1C2	PAM50	LumB	OS	0.000168	0.46	0.692	0.509559	0.0250429	FALSE	0.00643683
metabric	ATP6V1C2	PAM50	Her2	OS	0.0411	0.318	0.561	0.150118	0.281859	FALSE	0.0933214
metabric	ATP6V1C2	PAM50	Basal	OS	0.0479	0.681	0.548	-0.131772	0.361996	TRUE	0.123581
metabric	ATP6V1C2	PAM50	claudin-low	OS	0.136	0.727	0.839	0.122326	0.558933	FALSE	0.172742
metabric	ATP6V1C2	PAM50	Normal	OS	0.0296	0.55	0.779	0.360597	0.185138	FALSE	0.0842238
metabric	F3	total	total	OS	3.68e-06	0.756	0.676	-0.252306	0.00542123	TRUE	4.4066e-05
metabric	F3	PAM50	LumA	OS	0.0012	0.938	0.817	-0.439096	0.0317019	TRUE	0.0154228
metabric	F3	PAM50	LumB	OS	0.058	0.689	0.641	-0.248267	0.148403	TRUE	0.0931241
metabric	F3	PAM50	Her2	OS	0.0375	0.395	0.575	0.349377	0.154068	FALSE	0.0896762
metabric	F3	PAM50	Basal	OS	0.196	0.587	0.711	-0.0808676	0.722012	FALSE	0.221538
metabric	F3	PAM50	claudin-low	OS	0.158	0.705	0.769	0.0698911	0.786672	FALSE	0.189765
metabric	F3	PAM50	Normal	OS	0.0591	0.711	0.917	-0.112494	0.682651	FALSE	0.113963
metabric	FAM71C	total	total	OS	0.11	0.743	0.709	-0.0647469	0.85014	TRUE	0.129373
metabric	FAM71C	PAM50	LumA	OS	0.0287	0.879	0.834	-0.911059	0.207832	TRUE	0.0671301
metabric	FAM71C	PAM50	LumB	OS	0.134	0.636	0.687	0.52548	0.418292	FALSE	0.15909
metabric	FAM71C	PAM50	Her2	OS	0.117	0.632	0.509	-0.189707	0.806277	TRUE	0.15402
metabric	FAM71C	PAM50	Basal	OS	0.00583	0.631	0.26	-1.39453	0.186192	TRUE	0.0810876
metabric	FAM71C	PAM50	claudin-low	OS	0.0293	0.55	0.774	1.52126	0.152629	FALSE	0.0897527
metabric	FAM71C	PAM50	Normal	OS	0.296	0.753	0.689	0.127816	0.920016	TRUE	0.303511
metabric	AK055082	total	total	OS	0.0198	0.724	0.677	-0.302007	0.283551	TRUE	0.0381382
metabric	AK055082	PAM50	LumA	OS	0.0628	0.82	0.857	-0.159791	0.781553	FALSE	0.100831
metabric	AK055082	PAM50	LumB	OS	0.137	0.686	0.644	0.0591112	0.910661	TRUE	0.161229
metabric	AK055082	PAM50	Her2	OS	0.193	0.556	0.401	0.269552	0.614358	TRUE	0.213396
metabric	AK055082	PAM50	Basal	OS	9.07e-05	0.671	0.432	-2.44154	0.00648361	TRUE	0.0302764
metabric	AK055082	PAM50	claudin-low	OS	0.00567	0.873	0.7	-2.22069	0.0236283	TRUE	0.053039
metabric	AK055082	PAM50	Normal	OS	0.06	0.819	0.701	-0.866337	0.454366	TRUE	0.114916
metabric	BU687559	total	total	OS	0.181	0.706	0.724	0.198803	0.490793	FALSE	0.192628
metabric	BU687559	PAM50	LumA	OS	0.00187	0.962	0.825	-1.01605	0.0938979	TRUE	0.0187987
metabric	BU687559	PAM50	LumB	OS	0.0046	0.571	0.696	1.06377	0.0413415	FALSE	0.0259955
metabric	BU687559	PAM50	Her2	OS	0.301	0.545	0.439	0.0357106	0.958938	TRUE	0.306432
metabric	BU687559	PAM50	Basal	OS	0.104	0.617	0.482	-0.516695	0.52238	TRUE	0.159168
metabric	BU687559	PAM50	claudin-low	OS	0.22	0.735	0.804	0.178349	0.847552	FALSE	0.238275
metabric	BU687559	PAM50	Normal	OS	0.0284	0.638	0.761	0.276157	0.81313	FALSE	0.08294
metabric	LIN52	total	total	OS	0.201	0.738	0.704	-0.0582237	0.625572	TRUE	0.210529
metabric	LIN52	PAM50	LumA	OS	0.129	0.905	0.835	-0.0542441	0.828734	TRUE	0.156097
metabric	LIN52	PAM50	LumB	OS	0.151	0.662	0.621	-0.101133	0.652778	TRUE	0.172831
metabric	LIN52	PAM50	Her2	OS	0.00563	0.39	0.597	0.510984	0.0683265	FALSE	0.0482908
metabric	LIN52	PAM50	Basal	OS	0.0789	0.574	0.81	-0.0372131	0.901489	FALSE	0.143813
metabric	LIN52	PAM50	claudin-low	OS	0.0424	0.508	0.771	-0.0045735	0.992053	FALSE	0.101864
metabric	LIN52	PAM50	Normal	OS	0.015	0.788	0.512	-0.328947	0.490804	TRUE	0.0634033
metabric	PCOTH	total	total	OS	0.00376	0.75	0.676	-0.155113	0.150764	TRUE	0.0114558
metabric	PCOTH	PAM50	LumA	OS	0.172	0.835	0.895	-0.0612944	0.777466	FALSE	0.191418
metabric	PCOTH	PAM50	LumB	OS	0.0791	0.726	0.637	-0.0895301	0.629066	TRUE	0.111993
metabric	PCOTH	PAM50	Her2	OS	0.106	0.57	0.435	-0.0311686	0.885471	TRUE	0.145661
metabric	PCOTH	PAM50	Basal	OS	0.00387	0.55	0.78	0.363234	0.332282	FALSE	0.0745396
metabric	PCOTH	PAM50	claudin-low	OS	0.0298	0.537	0.774	0.574713	0.193486	FALSE	0.0902182
metabric	PCOTH	PAM50	Normal	OS	0.00602	0.827	0.644	-1.13136	0.0493638	TRUE	0.0438682
metabric	GRM1	total	total	OS	0.0551	0.729	0.691	-0.350055	0.229059	TRUE	0.0781217
metabric	GRM1	PAM50	LumA	OS	0.0645	0.813	0.883	0.123936	0.836416	FALSE	0.102453
metabric	GRM1	PAM50	LumB	OS	0.216	0.649	0.711	0.182387	0.76182	FALSE	0.228202
metabric	GRM1	PAM50	Her2	OS	0.151	0.555	0.416	-0.813572	0.247038	TRUE	0.180424
metabric	GRM1	PAM50	Basal	OS	0.245	0.625	0.542	-0.53189	0.571108	TRUE	0.260353
metabric	GRM1	PAM50	claudin-low	OS	0.0362	0.915	0.722	-1.17561	0.2216	TRUE	0.096186
metabric	GRM1	PAM50	Normal	OS	0.0432	0.759	0.603	-0.100083	0.937787	TRUE	0.0988263
metabric	FXN	total	total	OS	0.045	0.704	0.747	0.13069	0.443601	FALSE	0.0678564
metabric	FXN	PAM50	LumA	OS	0.00741	0.83	0.892	0.0773218	0.835628	FALSE	0.0352945
metabric	FXN	PAM50	LumB	OS	0.0191	0.629	0.773	0.747137	0.0285563	FALSE	0.0511685
metabric	FXN	PAM50	Her2	OS	0.0851	0.449	0.579	-0.25429	0.483489	FALSE	0.129835
metabric	FXN	PAM50	Basal	OS	0.166	0.614	0.423	-0.123754	0.794742	TRUE	0.200699
metabric	FXN	PAM50	claudin-low	OS	0.113	0.604	0.761	0.35819	0.670861	FALSE	0.156152
metabric	FXN	PAM50	Normal	OS	0.156	0.597	0.757	0.467032	0.481102	FALSE	0.189729
metabric	SLC9A1	total	total	OS	0.102	0.741	0.707	-0.00246321	0.971749	TRUE	0.122139
metabric	SLC9A1	PAM50	LumA	OS	0.00748	0.831	0.897	0.144568	0.394118	FALSE	0.0353721
metabric	SLC9A1	PAM50	LumB	OS	0.000182	0.596	0.738	0.362989	0.00512035	FALSE	0.00665912
metabric	SLC9A1	PAM50	Her2	OS	0.0557	0.594	0.414	-0.16688	0.424718	TRUE	0.106221
metabric	SLC9A1	PAM50	Basal	OS	0.211	0.789	0.578	-0.101124	0.592053	TRUE	0.232643
metabric	SLC9A1	PAM50	claudin-low	OS	0.059	0.72	0.801	0.235561	0.435962	FALSE	0.115963
metabric	SLC9A1	PAM50	Normal	OS	0.267	0.599	0.764	0.0415941	0.895941	FALSE	0.278593
metabric	PML	total	total	OS	0.026	0.668	0.729	0.0422631	0.506839	FALSE	0.0461112
metabric	PML	PAM50	LumA	OS	0.0308	0.804	0.87	0.19105	0.182562	FALSE	0.0695648
metabric	PML	PAM50	LumB	OS	0.000967	0.498	0.681	0.186648	0.265075	FALSE	0.0131936
metabric	PML	PAM50	Her2	OS	0.00694	0.575	0.297	-0.248399	0.0525422	TRUE	0.0512622
metabric	PML	PAM50	Basal	OS	0.0394	0.624	0.412	-0.0990894	0.556387	TRUE	0.117472
metabric	PML	PAM50	claudin-low	OS	0.0133	0.776	0.535	-0.105885	0.66382	TRUE	0.0695034
metabric	PML	PAM50	Normal	OS	0.0421	0.758	0.611	0.195964	0.381742	TRUE	0.0975461
metabric	CR749394	total	total	OS	0.279	0.714	0.755	-0.099061	0.719632	FALSE	0.282384
metabric	CR749394	PAM50	LumA	OS	0.228	0.888	0.829	-0.276556	0.616343	TRUE	0.239087
metabric	CR749394	PAM50	LumB	OS	0.0812	0.615	0.696	0.152513	0.765329	FALSE	0.113966
metabric	CR749394	PAM50	Her2	OS	0.0655	0.42	0.558	0.529971	0.480042	FALSE	0.114162
metabric	CR749394	PAM50	Basal	OS	0.0397	0.639	0.463	-0.660849	0.381304	TRUE	0.117681
metabric	CR749394	PAM50	claudin-low	OS	0.0216	0.826	0.657	-0.586817	0.546367	TRUE	0.0808524
metabric	CR749394	PAM50	Normal	OS	0.197	0.675	0.772	0.0757336	0.940659	FALSE	0.221292
metabric	CD164	total	total	OS	0.00223	0.745	0.686	-0.13911	0.0751173	TRUE	0.00769697
metabric	CD164	PAM50	LumA	OS	0.0392	0.87	0.815	-0.209137	0.248277	TRUE	0.0780732
metabric	CD164	PAM50	LumB	OS	0.0119	0.725	0.627	-0.278576	0.0344976	TRUE	0.0406475
metabric	CD164	PAM50	Her2	OS	0.025	0.344	0.57	0.225915	0.167906	FALSE	0.0771392
metabric	CD164	PAM50	Basal	OS	0.146	0.524	0.63	0.0403654	0.854879	FALSE	0.186836
metabric	CD164	PAM50	claudin-low	OS	0.0664	0.651	0.768	0.0975347	0.647734	FALSE	0.121757
metabric	CD164	PAM50	Normal	OS	0.0205	0.79	0.639	-0.377991	0.294225	TRUE	0.0725765
metabric	DB337918	total	total	OS	0.214	0.723	0.67	-0.0377691	0.908053	TRUE	0.22216
metabric	DB337918	PAM50	LumA	OS	0.0328	0.864	0.807	-0.878752	0.201379	TRUE	0.0716
metabric	DB337918	PAM50	LumB	OS	0.0973	0.634	0.733	0.493834	0.400499	FALSE	0.128079
metabric	DB337918	PAM50	Her2	OS	0.00061	0.579	0.294	-2.30981	0.00694722	TRUE	0.0257617
metabric	DB337918	PAM50	Basal	OS	0.127	0.552	0.644	0.801433	0.384915	FALSE	0.174008
metabric	DB337918	PAM50	claudin-low	OS	0.0346	0.723	0.814	1.38161	0.209031	FALSE	0.0946171
metabric	DB337918	PAM50	Normal	OS	0.0385	0.712	0.796	0.798391	0.522788	FALSE	0.0944021
metabric	MOBKL2A	total	total	OS	0.0277	0.727	0.681	-0.139413	0.226758	TRUE	0.0481519
metabric	MOBKL2A	PAM50	LumA	OS	0.113	0.899	0.836	0.0485165	0.863383	TRUE	0.143125
metabric	MOBKL2A	PAM50	LumB	OS	0.231	0.647	0.706	0.157273	0.536922	FALSE	0.241423
metabric	MOBKL2A	PAM50	Her2	OS	0.013	0.617	0.458	-0.384779	0.112236	TRUE	0.0624451
metabric	MOBKL2A	PAM50	Basal	OS	0.0631	0.693	0.558	-0.462616	0.147216	TRUE	0.133927
metabric	MOBKL2A	PAM50	claudin-low	OS	0.109	0.732	0.889	0.142002	0.669213	FALSE	0.153231
metabric	MOBKL2A	PAM50	Normal	OS	0.0728	0.458	0.754	0.383724	0.346751	FALSE	0.125539
metabric	HGC6.1.1	total	total	OS	0.249	0.723	0.689	0.405038	0.000234123	TRUE	0.25411
metabric	HGC6.1.1	PAM50	LumA	OS	0.00829	0.864	0.783	0.493112	0.0890431	TRUE	0.0372233
metabric	HGC6.1.1	PAM50	LumB	OS	0.0345	0.496	0.672	0.34734	0.0268571	FALSE	0.0698137
metabric	HGC6.1.1	PAM50	Her2	OS	0.0724	0.493	0.611	0.382624	0.205112	FALSE	0.119764
metabric	HGC6.1.1	PAM50	Basal	OS	0.0168	0.405	0.641	0.388506	0.132933	FALSE	0.097658
metabric	HGC6.1.1	PAM50	claudin-low	OS	0.247	0.701	0.761	0.131914	0.797077	FALSE	0.260119
metabric	HGC6.1.1	PAM50	Normal	OS	0.123	0.648	0.768	0.371954	0.546526	FALSE	0.164189
metabric	OR1J2	total	total	OS	0.00903	0.698	0.748	0.198083	0.5078	FALSE	0.0217412
metabric	OR1J2	PAM50	LumA	OS	0.0537	0.754	0.858	0.606219	0.331226	FALSE	0.0921198
metabric	OR1J2	PAM50	LumB	OS	0.0322	0.646	0.728	0.0937706	0.868613	FALSE	0.0673288
metabric	OR1J2	PAM50	Her2	OS	0.0467	0.543	0.454	-0.766307	0.287501	TRUE	0.0983481
metabric	OR1J2	PAM50	Basal	OS	0.133	0.643	0.554	-0.722686	0.390185	TRUE	0.177917
metabric	OR1J2	PAM50	claudin-low	OS	0.0609	0.711	0.798	1.04615	0.339712	FALSE	0.117508
metabric	OR1J2	PAM50	Normal	OS	0.0105	0.635	0.769	0.671088	0.511143	FALSE	0.0544507
metabric	GNG5	total	total	OS	0.0201	0.673	0.739	0.127568	0.0960511	FALSE	0.0385667
metabric	GNG5	PAM50	LumA	OS	0.0404	0.882	0.822	-0.134901	0.416431	TRUE	0.0791882
metabric	GNG5	PAM50	LumB	OS	0.106	0.641	0.768	0.0733149	0.576594	FALSE	0.135123
metabric	GNG5	PAM50	Her2	OS	0.0104	0.405	0.596	0.344602	0.063133	FALSE	0.0576364
metabric	GNG5	PAM50	Basal	OS	0.185	0.567	0.652	0.147766	0.47535	FALSE	0.213289
metabric	GNG5	PAM50	claudin-low	OS	0.0142	0.655	0.785	0.56899	0.128106	FALSE	0.0708924
metabric	GNG5	PAM50	Normal	OS	0.0204	0.578	0.766	0.127438	0.676094	FALSE	0.0724435
metabric	TAF15	total	total	OS	0.00304	0.734	0.656	-0.0428598	0.557184	TRUE	0.00974464
metabric	TAF15	PAM50	LumA	OS	0.0331	0.766	0.852	0.206159	0.244022	FALSE	0.071907
metabric	TAF15	PAM50	LumB	OS	0.151	0.644	0.717	0.0583787	0.636844	FALSE	0.172831
metabric	TAF15	PAM50	Her2	OS	0.000645	0.593	0.335	-0.30897	0.0666691	TRUE	0.0258935
metabric	TAF15	PAM50	Basal	OS	0.0782	0.528	0.635	0.191444	0.262441	FALSE	0.1436
metabric	TAF15	PAM50	claudin-low	OS	0.0188	0.8	0.666	-0.377657	0.136703	TRUE	0.0772804
metabric	TAF15	PAM50	Normal	OS	0.000465	0.456	0.839	0.559638	0.180107	FALSE	0.0135831
metabric	EXTL3	total	total	OS	0.043	0.751	0.705	-0.0950732	0.247232	TRUE	0.0657644
metabric	EXTL3	PAM50	LumA	OS	0.017	0.853	0.747	-0.264775	0.145053	TRUE	0.0516143
metabric	EXTL3	PAM50	LumB	OS	0.0185	0.644	0.701	0.088585	0.571127	FALSE	0.0503415
metabric	EXTL3	PAM50	Her2	OS	0.0574	0.585	0.478	-0.211072	0.236108	TRUE	0.107718
metabric	EXTL3	PAM50	Basal	OS	0.273	0.647	0.567	0.00118473	0.99555	TRUE	0.284026
metabric	EXTL3	PAM50	claudin-low	OS	0.236	0.738	0.76	0.046153	0.879199	FALSE	0.251151
metabric	EXTL3	PAM50	Normal	OS	0.127	0.758	0.659	-0.360476	0.314669	TRUE	0.16722
metabric	CNPY3	total	total	OS	0.0335	0.711	0.781	0.117268	0.179763	FALSE	0.0552656
metabric	CNPY3	PAM50	LumA	OS	0.067	0.835	0.893	0.282633	0.148924	FALSE	0.10451
metabric	CNPY3	PAM50	LumB	OS	0.0167	0.687	0.588	-0.319567	0.0894694	TRUE	0.0479493
metabric	CNPY3	PAM50	Her2	OS	0.088	0.407	0.578	0.230178	0.203708	FALSE	0.131954
metabric	CNPY3	PAM50	Basal	OS	0.117	0.554	0.664	0.106975	0.635826	FALSE	0.16763
metabric	CNPY3	PAM50	claudin-low	OS	0.0387	0.624	0.777	0.297321	0.290712	FALSE	0.0988099
metabric	CNPY3	PAM50	Normal	OS	0.251	0.734	0.723	-0.166186	0.630557	TRUE	0.264973
metabric	C19orf24	total	total	OS	0.00717	0.619	0.73	0.225814	0.0458328	FALSE	0.0183432
metabric	C19orf24	PAM50	LumA	OS	0.208	0.835	0.869	0.108625	0.671675	FALSE	0.22177
metabric	C19orf24	PAM50	LumB	OS	0.084	0.694	0.646	-0.0688463	0.731764	TRUE	0.116414
metabric	C19orf24	PAM50	Her2	OS	0.0677	0.482	0.656	0.341085	0.158024	FALSE	0.115834
metabric	C19orf24	PAM50	Basal	OS	0.125	0.579	0.704	-0.0760625	0.795378	FALSE	0.172764
metabric	C19orf24	PAM50	claudin-low	OS	0.0245	0.704	0.847	0.666342	0.0972213	FALSE	0.0847762
metabric	C19orf24	PAM50	Normal	OS	0.000875	0.555	0.8	0.649497	0.172299	FALSE	0.0182395
metabric	GAS2L2	total	total	OS	0.0309	0.772	0.711	-0.376222	0.103969	TRUE	0.0521087
metabric	GAS2L2	PAM50	LumA	OS	0.00463	0.856	0.789	-1.04488	0.0406693	TRUE	0.0288183
metabric	GAS2L2	PAM50	LumB	OS	0.000202	0.836	0.622	-1.47013	0.000934943	TRUE	0.0069037
metabric	GAS2L2	PAM50	Her2	OS	0.0462	0.387	0.578	0.545329	0.237921	FALSE	0.0979213
metabric	GAS2L2	PAM50	Basal	OS	0.0373	0.545	0.681	0.0951286	0.869361	FALSE	0.115846
metabric	GAS2L2	PAM50	claudin-low	OS	0.0276	0.715	0.923	0.165798	0.826107	FALSE	0.087847
metabric	GAS2L2	PAM50	Normal	OS	0.0272	0.76	0.591	-0.0951224	0.919863	TRUE	0.0813663
metabric	AA913006	total	total	OS	0.0373	0.742	0.704	-0.467223	0.14344	TRUE	0.0596056
metabric	AA913006	PAM50	LumA	OS	0.0493	0.854	0.81	-0.206829	0.756889	TRUE	0.0878945
metabric	AA913006	PAM50	LumB	OS	0.000105	0.745	0.583	-1.67344	0.00374112	TRUE	0.00564752
metabric	AA913006	PAM50	Her2	OS	0.283	0.497	0.575	-0.117803	0.875518	FALSE	0.289949
metabric	AA913006	PAM50	Basal	OS	0.0245	0.556	0.769	0.416364	0.642731	FALSE	0.105294
metabric	AA913006	PAM50	claudin-low	OS	0.0197	0.691	0.879	1.45177	0.222747	FALSE	0.0785036
metabric	AA913006	PAM50	Normal	OS	0.114	0.757	0.545	-0.423777	0.674153	TRUE	0.15748
metabric	C21orf33	total	total	OS	0.00402	0.744	0.69	-0.0389763	0.66574	TRUE	0.0120269
metabric	C21orf33	PAM50	LumA	OS	0.0307	0.872	0.832	-0.191208	0.350504	TRUE	0.0694548
metabric	C21orf33	PAM50	LumB	OS	0.000238	0.704	0.589	-0.561029	0.00149457	TRUE	0.00733196
metabric	C21orf33	PAM50	Her2	OS	0.0118	0.383	0.56	0.244247	0.116986	FALSE	0.0603954
metabric	C21orf33	PAM50	Basal	OS	0.157	0.685	0.546	-0.0494711	0.802824	TRUE	0.194785
metabric	C21orf33	PAM50	claudin-low	OS	0.142	0.885	0.724	-0.179447	0.628968	TRUE	0.177422
metabric	C21orf33	PAM50	Normal	OS	0.000218	0.51	0.759	0.300712	0.448546	FALSE	0.00964201
metabric	DA442494	total	total	OS	0.109	0.709	0.728	0.330875	0.305663	FALSE	0.128464
metabric	DA442494	PAM50	LumA	OS	0.000513	0.798	0.88	1.54729	0.0208507	FALSE	0.0103569
metabric	DA442494	PAM50	LumB	OS	0.0383	0.684	0.54	-0.289939	0.635437	TRUE	0.0737258
metabric	DA442494	PAM50	Her2	OS	0.139	0.441	0.561	-0.0167047	0.982082	FALSE	0.171163
metabric	DA442494	PAM50	Basal	OS	0.0217	0.687	0.536	-0.18904	0.821431	TRUE	0.102937
metabric	DA442494	PAM50	claudin-low	OS	0.181	0.811	0.727	-0.664287	0.574273	TRUE	0.207081
metabric	DA442494	PAM50	Normal	OS	0.0293	0.759	0.574	-0.880271	0.429017	TRUE	0.0838598
metabric	P2RX1	total	total	OS	0.000583	0.756	0.699	-0.445433	0.00712675	TRUE	0.00272104
metabric	P2RX1	PAM50	LumA	OS	0.000633	0.905	0.824	-1.05437	0.0186847	TRUE	0.0115543
metabric	P2RX1	PAM50	LumB	OS	0.0898	0.527	0.675	0.507798	0.129149	FALSE	0.121623
metabric	P2RX1	PAM50	Her2	OS	0.0122	0.715	0.492	-0.975626	0.0067587	TRUE	0.060995
metabric	P2RX1	PAM50	Basal	OS	0.055	0.713	0.568	-0.478492	0.234372	TRUE	0.128265
metabric	P2RX1	PAM50	claudin-low	OS	0.114	0.815	0.719	-0.242828	0.566968	TRUE	0.156796
metabric	P2RX1	PAM50	Normal	OS	0.0833	0.824	0.622	-0.510495	0.52706	TRUE	0.134454
metabric	CD515666	total	total	OS	0.0239	0.685	0.732	0.16113	0.609875	FALSE	0.043485
metabric	CD515666	PAM50	LumA	OS	0.0434	0.822	0.87	0.58163	0.387766	FALSE	0.082167
metabric	CD515666	PAM50	LumB	OS	0.00926	0.575	0.685	0.506216	0.41107	FALSE	0.0359814
metabric	CD515666	PAM50	Her2	OS	0.209	0.506	0.593	0.179079	0.793367	FALSE	0.22611
metabric	CD515666	PAM50	Basal	OS	0.0288	0.629	0.433	-0.991036	0.297257	TRUE	0.108386
metabric	CD515666	PAM50	claudin-low	OS	0.0924	0.676	0.782	0.306196	0.767121	FALSE	0.140804
metabric	CD515666	PAM50	Normal	OS	0.243	0.726	0.779	0.551908	0.604001	FALSE	0.258239
metabric	LRR1	total	total	OS	5.87e-11	0.669	0.808	0.432064	2.69039e-09	FALSE	4.13411e-09
metabric	LRR1	PAM50	LumA	OS	0.00667	0.827	0.926	0.390958	0.0711156	FALSE	0.0335676
metabric	LRR1	PAM50	LumB	OS	0.0664	0.635	0.776	0.0721703	0.618788	FALSE	0.100969
metabric	LRR1	PAM50	Her2	OS	0.0151	0.491	0.687	0.271979	0.136412	FALSE	0.0653216
metabric	LRR1	PAM50	Basal	OS	0.0906	0.577	0.692	0.0408041	0.847526	FALSE	0.151184
metabric	LRR1	PAM50	claudin-low	OS	0.00343	0.502	0.794	0.590617	0.0288086	FALSE	0.0452775
metabric	LRR1	PAM50	Normal	OS	0.00395	0.689	0.834	0.890197	0.0376592	FALSE	0.0368929
metabric	ATP1B2	total	total	OS	0.17	0.683	0.731	-0.00460631	0.972508	FALSE	0.182669
metabric	ATP1B2	PAM50	LumA	OS	0.13	0.784	0.855	0.0950396	0.758331	FALSE	0.156863
metabric	ATP1B2	PAM50	LumB	OS	0.0438	0.629	0.728	0.188439	0.423424	FALSE	0.0793368
metabric	ATP1B2	PAM50	Her2	OS	0.00688	0.643	0.452	-0.331322	0.231215	TRUE	0.0512151
metabric	ATP1B2	PAM50	Basal	OS	0.0765	0.571	0.717	-0.0394281	0.909548	FALSE	0.142792
metabric	ATP1B2	PAM50	claudin-low	OS	0.212	0.853	0.716	-0.412568	0.386843	TRUE	0.231494
metabric	ATP1B2	PAM50	Normal	OS	8.84e-05	0.419	0.812	1.25699	0.0509369	FALSE	0.00620721
metabric	BM668203	total	total	OS	0.123	0.714	0.746	0.140749	0.636677	FALSE	0.141114
metabric	BM668203	PAM50	LumA	OS	0.249	0.864	0.835	0.0654486	0.91668	TRUE	0.257299
metabric	BM668203	PAM50	LumB	OS	0.106	0.617	0.692	0.406097	0.455641	FALSE	0.135123
metabric	BM668203	PAM50	Her2	OS	0.0362	0.648	0.483	-0.832061	0.221421	TRUE	0.0883801
metabric	BM668203	PAM50	Basal	OS	0.0796	0.566	0.737	0.324097	0.715393	FALSE	0.144237
metabric	BM668203	PAM50	claudin-low	OS	0.207	0.701	0.837	0.37855	0.707947	FALSE	0.2274
metabric	BM668203	PAM50	Normal	OS	0.0828	0.778	0.709	-0.623318	0.619696	TRUE	0.13402
metabric	UBLCP1	total	total	OS	0.0101	0.74	0.683	-0.154454	0.078277	TRUE	0.0235518
metabric	UBLCP1	PAM50	LumA	OS	0.016	0.866	0.814	-0.378779	0.0607656	TRUE	0.0501657
metabric	UBLCP1	PAM50	LumB	OS	0.0146	0.771	0.64	-0.22138	0.140096	TRUE	0.0447907
metabric	UBLCP1	PAM50	Her2	OS	0.0921	0.458	0.568	0.137313	0.486661	FALSE	0.135084
metabric	UBLCP1	PAM50	Basal	OS	0.0761	0.402	0.622	-0.0976601	0.706979	FALSE	0.142668
metabric	UBLCP1	PAM50	claudin-low	OS	0.0424	0.642	0.773	0.12501	0.646713	FALSE	0.101864
metabric	UBLCP1	PAM50	Normal	OS	0.0748	0.695	0.755	0.261964	0.447525	FALSE	0.127312
metabric	BG236224	total	total	OS	0.0199	0.681	0.73	0.459229	0.129438	FALSE	0.0382582
metabric	BG236224	PAM50	LumA	OS	0.0137	0.83	0.92	0.419569	0.514623	FALSE	0.0467369
metabric	BG236224	PAM50	LumB	OS	0.237	0.633	0.704	0.134918	0.822619	FALSE	0.246772
metabric	BG236224	PAM50	Her2	OS	0.296	0.516	0.651	-0.23629	0.716529	FALSE	0.301796
metabric	BG236224	PAM50	Basal	OS	0.0439	0.551	0.718	0.89221	0.249454	FALSE	0.120753
metabric	BG236224	PAM50	claudin-low	OS	0.0164	0.668	0.78	1.47242	0.179987	FALSE	0.07442
metabric	BG236224	PAM50	Normal	OS	0.0191	0.418	0.777	0.661156	0.547886	FALSE	0.0701793
metabric	ADAMTSL4	total	total	OS	0.0619	0.723	0.679	-0.0749981	0.548737	TRUE	0.0849743
metabric	ADAMTSL4	PAM50	LumA	OS	0.188	0.868	0.808	-0.329473	0.296613	TRUE	0.204837
metabric	ADAMTSL4	PAM50	LumB	OS	0.164	0.631	0.713	0.118586	0.654429	FALSE	0.18358
metabric	ADAMTSL4	PAM50	Her2	OS	0.0955	0.55	0.471	0.0634451	0.856946	TRUE	0.137905
metabric	ADAMTSL4	PAM50	Basal	OS	0.0868	0.624	0.411	-0.116303	0.71574	TRUE	0.148776
metabric	ADAMTSL4	PAM50	claudin-low	OS	0.0935	0.707	0.842	-0.0241203	0.937989	FALSE	0.141639
metabric	ADAMTSL4	PAM50	Normal	OS	0.0697	0.705	0.764	0.271331	0.654786	FALSE	0.123156
metabric	BX109195	total	total	OS	0.0141	0.677	0.748	0.419384	0.109507	FALSE	0.0299189
metabric	BX109195	PAM50	LumA	OS	0.0765	0.817	0.88	0.163507	0.781115	FALSE	0.112897
metabric	BX109195	PAM50	LumB	OS	0.0516	0.622	0.7	0.295219	0.53884	FALSE	0.087119
metabric	BX109195	PAM50	Her2	OS	0.00857	0.415	0.62	0.599646	0.136593	FALSE	0.0542073
metabric	BX109195	PAM50	Basal	OS	0.145	0.584	0.674	0.680895	0.356293	FALSE	0.186064
metabric	BX109195	PAM50	claudin-low	OS	0.073	0.775	0.691	-0.76756	0.433717	TRUE	0.126564
metabric	BX109195	PAM50	Normal	OS	0.0269	0.736	0.723	-0.135661	0.897399	TRUE	0.0808959
metabric	IL28B	total	total	OS	0.0215	0.647	0.727	0.310092	0.260965	FALSE	0.0403692
metabric	IL28B	PAM50	LumA	OS	0.0697	0.852	0.761	0.130205	0.815569	TRUE	0.106875
metabric	IL28B	PAM50	LumB	OS	0.0618	0.624	0.699	0.871393	0.118255	FALSE	0.0967083
metabric	IL28B	PAM50	Her2	OS	0.199	0.648	0.516	-0.175208	0.783313	TRUE	0.218129
metabric	IL28B	PAM50	Basal	OS	0.0276	0.723	0.551	-0.67469	0.311677	TRUE	0.107955
metabric	IL28B	PAM50	claudin-low	OS	0.000107	0.396	0.787	-0.0367744	0.972226	FALSE	0.0133712
metabric	IL28B	PAM50	Normal	OS	0.122	0.715	0.804	1.27488	0.255352	FALSE	0.163391
metabric	DES	total	total	OS	0.0177	0.687	0.743	0.259055	0.103978	FALSE	0.0351863
metabric	DES	PAM50	LumA	OS	0.0139	0.831	0.9	0.604805	0.0333109	FALSE	0.0471027
metabric	DES	PAM50	LumB	OS	0.0515	0.511	0.671	0.356042	0.508085	FALSE	0.0870225
metabric	DES	PAM50	Her2	OS	0.0271	0.261	0.567	0.312029	0.296808	FALSE	0.0793431
metabric	DES	PAM50	Basal	OS	0.123	0.498	0.63	0.643643	0.339655	FALSE	0.171321
metabric	DES	PAM50	claudin-low	OS	0.00164	0.654	0.877	-0.0672157	0.873597	FALSE	0.0343329
metabric	DES	PAM50	Normal	OS	0.0907	0.781	0.574	0.309314	0.562842	TRUE	0.140266
metabric	HERC2P9	total	total	OS	0.128	0.702	0.731	0.086096	0.728078	FALSE	0.145521
metabric	HERC2P9	PAM50	LumA	OS	0.198	0.827	0.845	0.0922709	0.871405	FALSE	0.213291
metabric	HERC2P9	PAM50	LumB	OS	0.0396	0.636	0.685	0.479374	0.280938	FALSE	0.0751068
metabric	HERC2P9	PAM50	Her2	OS	0.0773	0.478	0.592	0.462016	0.410425	FALSE	0.123721
metabric	HERC2P9	PAM50	Basal	OS	0.253	0.583	0.721	-0.18498	0.783661	FALSE	0.266899
metabric	HERC2P9	PAM50	claudin-low	OS	0.431	0.763	0.725	-0.108016	0.89197	TRUE	0.431354
metabric	HERC2P9	PAM50	Normal	OS	0.173	0.654	0.792	-0.542559	0.534882	FALSE	0.202715
metabric	BC033582	total	total	OS	0.118	0.724	0.705	-0.294735	0.361519	TRUE	0.1366
metabric	BC033582	PAM50	LumA	OS	0.283	0.85	0.827	-0.356162	0.584313	TRUE	0.288084
metabric	BC033582	PAM50	LumB	OS	0.0428	0.668	0.572	-0.267169	0.675299	TRUE	0.0782996
metabric	BC033582	PAM50	Her2	OS	0.135	0.441	0.552	0.535199	0.498499	FALSE	0.167978
metabric	BC033582	PAM50	Basal	OS	0.00178	0.883	0.555	-2.07361	0.0275214	TRUE	0.0642202
metabric	BC033582	PAM50	claudin-low	OS	0.117	0.834	0.728	0.0286057	0.979863	TRUE	0.159135
metabric	BC033582	PAM50	Normal	OS	0.0123	0.877	0.647	-1.56051	0.125698	TRUE	0.0583466
metabric	PRR16	total	total	OS	0.00856	0.706	0.776	-0.0526036	0.630502	FALSE	0.0208841
metabric	PRR16	PAM50	LumA	OS	0.0128	0.911	0.831	-0.297409	0.167732	TRUE	0.0454283
metabric	PRR16	PAM50	LumB	OS	0.00832	0.611	0.726	0.261142	0.189136	FALSE	0.0342643
metabric	PRR16	PAM50	Her2	OS	0.134	0.501	0.687	0.0716949	0.853689	FALSE	0.16716
metabric	PRR16	PAM50	Basal	OS	0.0869	0.563	0.756	0.493289	0.0864062	FALSE	0.148832
metabric	PRR16	PAM50	claudin-low	OS	0.115	0.665	0.766	0.556722	0.130565	FALSE	0.157637
metabric	PRR16	PAM50	Normal	OS	0.164	0.716	0.806	-0.333792	0.532474	FALSE	0.195909
metabric	HIPK2	total	total	OS	1.7e-05	0.755	0.673	-0.196027	0.00046253	TRUE	0.000153713
metabric	HIPK2	PAM50	LumA	OS	0.02	0.892	0.813	-0.182005	0.0806574	TRUE	0.0558515
metabric	HIPK2	PAM50	LumB	OS	0.00797	0.693	0.599	-0.0980582	0.396248	TRUE	0.0335834
metabric	HIPK2	PAM50	Her2	OS	0.000738	0.649	0.394	-0.257069	0.0456824	TRUE	0.0269945
metabric	HIPK2	PAM50	Basal	OS	0.0159	0.762	0.564	-0.275101	0.156666	TRUE	0.0966265
metabric	HIPK2	PAM50	claudin-low	OS	0.00262	0.811	0.626	-0.465664	0.0883711	TRUE	0.040691
metabric	HIPK2	PAM50	Normal	OS	0.0479	0.862	0.714	-0.23475	0.311736	TRUE	0.103505
metabric	SHMT2	total	total	OS	1.89e-15	0.634	0.813	0.54485	3.40279e-17	FALSE	6.05994e-13
metabric	SHMT2	PAM50	LumA	OS	7.96e-05	0.758	0.901	0.856774	0.000312512	FALSE	0.00413376
metabric	SHMT2	PAM50	LumB	OS	5.5e-07	0.473	0.706	0.508174	6.02749e-05	FALSE	0.000885777
metabric	SHMT2	PAM50	Her2	OS	0.126	0.565	0.43	0.0213162	0.912172	TRUE	0.161149
metabric	SHMT2	PAM50	Basal	OS	0.172	0.542	0.65	0.048147	0.822469	FALSE	0.204883
metabric	SHMT2	PAM50	claudin-low	OS	0.0222	0.613	0.786	0.33542	0.114682	FALSE	0.0816804
metabric	SHMT2	PAM50	Normal	OS	0.00252	0.433	0.811	0.647042	0.0299962	FALSE	0.0300869
metabric	MRPS5	total	total	OS	5.36e-11	0.651	0.795	0.752151	4.33687e-11	FALSE	3.84154e-09
metabric	MRPS5	PAM50	LumA	OS	0.0332	0.822	0.893	0.54113	0.151435	FALSE	0.0720215
metabric	MRPS5	PAM50	LumB	OS	0.0155	0.624	0.783	0.386474	0.119639	FALSE	0.0461741
metabric	MRPS5	PAM50	Her2	OS	0.03	0.49	0.648	0.478952	0.138109	FALSE	0.0822687
metabric	MRPS5	PAM50	Basal	OS	0.0668	0.548	0.708	0.0445352	0.877032	FALSE	0.136628
metabric	MRPS5	PAM50	claudin-low	OS	8.12e-05	0.667	0.872	0.847871	0.0280073	FALSE	0.0120651
metabric	MRPS5	PAM50	Normal	OS	0.000497	0.542	0.797	2.11229	0.00057431	FALSE	0.0139526
metabric	SNORD36C	total	total	OS	0.15	0.653	0.725	0.041622	0.717507	FALSE	0.164998
metabric	SNORD36C	PAM50	LumA	OS	0.0129	0.884	0.824	-0.366591	0.161016	TRUE	0.0455774
metabric	SNORD36C	PAM50	LumB	OS	0.134	0.645	0.692	0.0463272	0.828201	FALSE	0.15909
metabric	SNORD36C	PAM50	Her2	OS	0.0756	0.567	0.349	0.0210276	0.928731	TRUE	0.122374
metabric	SNORD36C	PAM50	Basal	OS	0.0214	0.55	0.727	0.114214	0.699896	FALSE	0.102673
metabric	SNORD36C	PAM50	claudin-low	OS	0.121	0.791	0.737	0.15746	0.693482	TRUE	0.161847
metabric	SNORD36C	PAM50	Normal	OS	0.0114	0.446	0.807	0.246636	0.574045	FALSE	0.0565084
metabric	CHRNA6	total	total	OS	0.167	0.712	0.728	0.073895	0.719299	FALSE	0.180048
metabric	CHRNA6	PAM50	LumA	OS	0.0127	0.788	0.862	0.744677	0.061553	FALSE	0.0452513
metabric	CHRNA6	PAM50	LumB	OS	0.13	0.633	0.676	0.237414	0.557291	FALSE	0.155767
metabric	CHRNA6	PAM50	Her2	OS	0.136	0.588	0.497	-0.225316	0.66402	TRUE	0.168783
metabric	CHRNA6	PAM50	Basal	OS	0.00743	0.486	0.684	0.974019	0.134572	FALSE	0.0848824
metabric	CHRNA6	PAM50	claudin-low	OS	0.0313	0.548	0.769	0.280128	0.712645	FALSE	0.0916068
metabric	CHRNA6	PAM50	Normal	OS	0.00264	0.566	0.819	0.674896	0.429187	FALSE	0.0307806
metabric	TBC1D22A	total	total	OS	0.0473	0.76	0.708	-0.144612	0.448866	TRUE	0.0702466
metabric	TBC1D22A	PAM50	LumA	OS	0.0115	0.832	0.882	0.390628	0.340943	FALSE	0.0430596
metabric	TBC1D22A	PAM50	LumB	OS	0.0505	0.67	0.617	-0.404704	0.249956	TRUE	0.0860488
metabric	TBC1D22A	PAM50	Her2	OS	0.033	0.455	0.569	0.0892294	0.830321	FALSE	0.0850946
metabric	TBC1D22A	PAM50	Basal	OS	0.0403	0.735	0.567	-0.441521	0.388227	TRUE	0.117905
metabric	TBC1D22A	PAM50	claudin-low	OS	0.0196	0.923	0.723	0.078469	0.906153	TRUE	0.0784515
metabric	TBC1D22A	PAM50	Normal	OS	0.1	0.805	0.713	-0.519578	0.461756	TRUE	0.147025
metabric	RPL35	total	total	OS	0.138	0.734	0.702	-0.0129419	0.864277	TRUE	0.154334
metabric	RPL35	PAM50	LumA	OS	0.0191	0.952	0.829	-0.217555	0.16773	TRUE	0.0544807
metabric	RPL35	PAM50	LumB	OS	0.169	0.687	0.638	-0.0346799	0.801921	TRUE	0.187711
metabric	RPL35	PAM50	Her2	OS	0.249	0.496	0.587	0.0761432	0.663514	FALSE	0.259923
metabric	RPL35	PAM50	Basal	OS	0.0401	0.557	0.7	0.287219	0.111724	FALSE	0.117829
metabric	RPL35	PAM50	claudin-low	OS	0.1	0.726	0.768	0.191434	0.509459	FALSE	0.146021
metabric	RPL35	PAM50	Normal	OS	0.342	0.714	0.816	-0.00261745	0.992955	FALSE	0.345488
metabric	AI251715	total	total	OS	0.121	0.693	0.724	-0.0140456	0.962575	FALSE	0.139397
metabric	AI251715	PAM50	LumA	OS	0.0166	0.857	0.823	-0.427725	0.510672	TRUE	0.0510679
metabric	AI251715	PAM50	LumB	OS	0.0296	0.646	0.732	0.793171	0.176946	FALSE	0.0643265
metabric	AI251715	PAM50	Her2	OS	0.0986	0.652	0.485	-0.912618	0.152293	TRUE	0.140385
metabric	AI251715	PAM50	Basal	OS	0.232	0.519	0.623	0.205959	0.813365	FALSE	0.249685
metabric	AI251715	PAM50	claudin-low	OS	0.121	0.656	0.768	0.963109	0.377627	FALSE	0.161847
metabric	AI251715	PAM50	Normal	OS	0.0118	0.596	0.824	0.407295	0.717851	FALSE	0.0573593
metabric	ST6GALNAC4	total	total	OS	0.194	0.711	0.739	-0.0239325	0.72273	FALSE	0.204189
metabric	ST6GALNAC4	PAM50	LumA	OS	0.0261	0.825	0.887	0.0667099	0.647567	FALSE	0.0635878
metabric	ST6GALNAC4	PAM50	LumB	OS	0.255	0.696	0.649	-0.0721675	0.487335	TRUE	0.262886
metabric	ST6GALNAC4	PAM50	Her2	OS	0.0513	0.599	0.464	-0.212785	0.190382	TRUE	0.102491
metabric	ST6GALNAC4	PAM50	Basal	OS	0.0718	0.754	0.577	-0.100679	0.63313	TRUE	0.139746
metabric	ST6GALNAC4	PAM50	claudin-low	OS	0.0847	0.723	0.906	0.326926	0.209778	FALSE	0.135165
metabric	ST6GALNAC4	PAM50	Normal	OS	0.164	0.609	0.783	0.179196	0.531071	FALSE	0.195909
metabric	TM2D1	total	total	OS	4.57e-07	0.768	0.671	-0.276151	1.47413e-05	TRUE	7.81486e-06
metabric	TM2D1	PAM50	LumA	OS	0.000454	0.874	0.798	-0.322308	0.0323416	TRUE	0.00967898
metabric	TM2D1	PAM50	LumB	OS	0.00096	0.862	0.633	-0.390978	0.000805703	TRUE	0.0131645
metabric	TM2D1	PAM50	Her2	OS	0.0283	0.48	0.665	0.165557	0.293206	FALSE	0.0805436
metabric	TM2D1	PAM50	Basal	OS	0.185	0.548	0.634	0.110311	0.538065	FALSE	0.213289
metabric	TM2D1	PAM50	claudin-low	OS	0.263	0.725	0.904	0.16636	0.472344	FALSE	0.273833
metabric	TM2D1	PAM50	Normal	OS	0.102	0.764	0.62	-0.382683	0.147701	TRUE	0.148497
metabric	RASD2	total	total	OS	0.011	0.652	0.728	0.0835665	0.0441615	FALSE	0.0250653
metabric	RASD2	PAM50	LumA	OS	0.032	0.834	0.906	0.205624	0.100485	FALSE	0.0709016
metabric	RASD2	PAM50	LumB	OS	0.0234	0.642	0.743	-0.0436377	0.677153	FALSE	0.0567318
metabric	RASD2	PAM50	Her2	OS	0.139	0.486	0.576	0.0447061	0.673207	FALSE	0.171163
metabric	RASD2	PAM50	Basal	OS	0.0449	0.574	0.81	-0.0101553	0.911109	FALSE	0.121489
metabric	RASD2	PAM50	claudin-low	OS	0.0814	0.788	0.637	-0.119713	0.387441	TRUE	0.132653
metabric	RASD2	PAM50	Normal	OS	0.0566	0.743	0.643	0.0604585	0.746408	TRUE	0.111543
metabric	BM987095	total	total	OS	0.035	0.723	0.679	-0.479822	0.143964	TRUE	0.0570298
metabric	BM987095	PAM50	LumA	OS	0.000119	0.86	0.743	-1.3057	0.0808625	TRUE	0.00484106
metabric	BM987095	PAM50	LumB	OS	0.0681	0.72	0.647	-0.663724	0.309552	TRUE	0.102455
metabric	BM987095	PAM50	Her2	OS	0.11	0.652	0.511	-0.733949	0.273435	TRUE	0.148734
metabric	BM987095	PAM50	Basal	OS	0.0413	0.805	0.575	-0.4396	0.601535	TRUE	0.118903
metabric	BM987095	PAM50	claudin-low	OS	0.261	0.724	0.836	0.0611947	0.951394	FALSE	0.272181
metabric	BM987095	PAM50	Normal	OS	0.0136	0.551	0.753	0.763096	0.5175	FALSE	0.0608529
metabric	CD364315	total	total	OS	0.0979	0.739	0.709	0.0958649	0.752761	TRUE	0.118617
metabric	CD364315	PAM50	LumA	OS	0.0368	0.862	0.829	-0.143815	0.826409	TRUE	0.0757576
metabric	CD364315	PAM50	LumB	OS	0.0274	0.735	0.64	-0.520013	0.344664	TRUE	0.061657
metabric	CD364315	PAM50	Her2	OS	0.0891	0.613	0.496	-0.176273	0.807468	TRUE	0.132786
metabric	CD364315	PAM50	Basal	OS	0.0283	0.547	0.68	0.84358	0.329563	FALSE	0.108201
metabric	CD364315	PAM50	claudin-low	OS	0.0907	0.824	0.725	-0.634324	0.531433	TRUE	0.139637
metabric	CD364315	PAM50	Normal	OS	0.00709	0.689	0.869	1.84454	0.0502881	FALSE	0.0467955
metabric	UBE2DNL	total	total	OS	0.00213	0.802	0.709	-0.505723	0.112985	TRUE	0.00744034
metabric	UBE2DNL	PAM50	LumA	OS	0.0802	0.913	0.834	-0.45839	0.470146	TRUE	0.116045
metabric	UBE2DNL	PAM50	LumB	OS	0.0329	0.763	0.637	-1.1645	0.0630061	TRUE	0.0681434
metabric	UBE2DNL	PAM50	Her2	OS	0.00206	0.617	0.454	-1.20848	0.111246	TRUE	0.0354974
metabric	UBE2DNL	PAM50	Basal	OS	0.158	0.576	0.745	0.0779209	0.939637	FALSE	0.195419
metabric	UBE2DNL	PAM50	claudin-low	OS	0.0871	0.703	0.883	0.662777	0.496224	FALSE	0.136888
metabric	UBE2DNL	PAM50	Normal	OS	0.236	0.699	0.938	-0.119595	0.915154	FALSE	0.252396
metabric	TFAP2D	total	total	OS	0.00587	0.704	0.821	0.89154	0.00391288	FALSE	0.0158898
metabric	TFAP2D	PAM50	LumA	OS	0.0229	0.827	0.904	0.677292	0.311034	FALSE	0.0596948
metabric	TFAP2D	PAM50	LumB	OS	0.0746	0.634	0.835	0.723892	0.214065	FALSE	0.108251
metabric	TFAP2D	PAM50	Her2	OS	0.0719	0.496	0.776	0.796159	0.254649	FALSE	0.119399
metabric	TFAP2D	PAM50	Basal	OS	0.158	0.583	0.727	1.39007	0.0402296	FALSE	0.195419
metabric	TFAP2D	PAM50	claudin-low	OS	0.0791	0.773	0.597	-0.922399	0.418567	TRUE	0.131025
metabric	TFAP2D	PAM50	Normal	OS	0.0369	0.662	0.825	1.49321	0.1934	FALSE	0.0929
metabric	ITGA10	total	total	OS	7.35e-06	0.768	0.655	-0.259018	0.000897353	TRUE	7.74005e-05
metabric	ITGA10	PAM50	LumA	OS	0.026	0.907	0.835	-0.167968	0.378061	TRUE	0.0634965
metabric	ITGA10	PAM50	LumB	OS	0.0184	0.634	0.809	0.00806876	0.95473	FALSE	0.050159
metabric	ITGA10	PAM50	Her2	OS	0.00783	0.631	0.431	-0.356491	0.136078	TRUE	0.0529416
metabric	ITGA10	PAM50	Basal	OS	0.169	0.433	0.619	0.0516762	0.714598	FALSE	0.202707
metabric	ITGA10	PAM50	claudin-low	OS	0.00565	0.804	0.594	-0.301701	0.227874	TRUE	0.0530065
metabric	ITGA10	PAM50	Normal	OS	0.00752	0.763	0.443	-0.174049	0.529816	TRUE	0.0478464
metabric	LYRM5	total	total	OS	5.12e-10	0.756	0.601	-0.474371	1.93675e-08	TRUE	2.61013e-08
metabric	LYRM5	PAM50	LumA	OS	9.43e-05	0.903	0.786	-0.868654	2.31389e-05	TRUE	0.00450569
metabric	LYRM5	PAM50	LumB	OS	0.00251	0.69	0.533	-0.275928	0.0671228	TRUE	0.0200208
metabric	LYRM5	PAM50	Her2	OS	0.0121	0.324	0.561	0.319741	0.114388	FALSE	0.060832
metabric	LYRM5	PAM50	Basal	OS	0.0621	0.637	0.513	-0.0161983	0.937502	TRUE	0.133115
metabric	LYRM5	PAM50	claudin-low	OS	0.00662	0.782	0.572	-0.639013	0.0340537	TRUE	0.0562665
metabric	LYRM5	PAM50	Normal	OS	0.0266	0.787	0.484	-0.482261	0.205986	TRUE	0.0804704
metabric	LPPR1	total	total	OS	0.00232	0.74	0.684	-0.250186	0.171202	TRUE	0.00793679
metabric	LPPR1	PAM50	LumA	OS	0.00152	0.874	0.816	-0.699846	0.119881	TRUE	0.0172036
metabric	LPPR1	PAM50	LumB	OS	0.173	0.534	0.672	0.290051	0.45647	FALSE	0.191135
metabric	LPPR1	PAM50	Her2	OS	0.0273	0.583	0.475	-0.209925	0.675216	TRUE	0.0795844
metabric	LPPR1	PAM50	Basal	OS	0.0314	0.787	0.573	-0.253063	0.44718	TRUE	0.1107
metabric	LPPR1	PAM50	claudin-low	OS	0.149	0.83	0.708	-0.401601	0.474179	TRUE	0.182766
metabric	LPPR1	PAM50	Normal	OS	0.0475	0.769	0.5	-0.234293	0.695159	TRUE	0.103254
metabric	MARS2	total	total	OS	0.0961	0.664	0.725	0.153866	0.203418	FALSE	0.116948
metabric	MARS2	PAM50	LumA	OS	0.059	0.903	0.836	-0.068519	0.833239	TRUE	0.0971755
metabric	MARS2	PAM50	LumB	OS	0.013	0.672	0.532	-0.315794	0.266914	TRUE	0.0425213
metabric	MARS2	PAM50	Her2	OS	0.0683	0.388	0.553	0.264272	0.289067	FALSE	0.116411
metabric	MARS2	PAM50	Basal	OS	0.0764	0.578	0.724	0.250624	0.29051	FALSE	0.142726
metabric	MARS2	PAM50	claudin-low	OS	0.0098	0.871	0.701	-0.681303	0.100232	TRUE	0.0635969
metabric	MARS2	PAM50	Normal	OS	0.173	0.706	0.844	0.258971	0.58104	FALSE	0.202715
metabric	MAGEC1	total	total	OS	0.000326	0.605	0.731	0.296291	0.0132773	FALSE	0.00171243
metabric	MAGEC1	PAM50	LumA	OS	0.000458	0.771	0.866	1.436	0.00849648	FALSE	0.00973869
metabric	MAGEC1	PAM50	LumB	OS	0.249	0.646	0.715	0.180573	0.481004	FALSE	0.257441
metabric	MAGEC1	PAM50	Her2	OS	0.0201	0.339	0.567	0.0547646	0.788655	FALSE	0.0720395
metabric	MAGEC1	PAM50	Basal	OS	0.00637	0.752	0.529	-1.48632	0.0475058	TRUE	0.0823034
metabric	MAGEC1	PAM50	claudin-low	OS	0.00011	0.58	0.772	1.0223	0.000537597	FALSE	0.0134697
metabric	MAGEC1	PAM50	Normal	OS	0.00719	0.578	0.796	0.426228	0.465741	FALSE	0.0470879
metabric	PDIA6	total	total	OS	1.11e-08	0.59	0.743	0.282036	1.78314e-05	FALSE	3.5637e-07
metabric	PDIA6	PAM50	LumA	OS	0.00541	0.835	0.885	0.304489	0.0951006	FALSE	0.0307083
metabric	PDIA6	PAM50	LumB	OS	0.0158	0.498	0.673	0.00186206	0.990763	FALSE	0.046595
metabric	PDIA6	PAM50	Her2	OS	0.00955	0.468	0.709	0.297404	0.0312262	FALSE	0.0564978
metabric	PDIA6	PAM50	Basal	OS	0.0651	0.705	0.539	-0.0867374	0.5725	TRUE	0.135632
metabric	PDIA6	PAM50	claudin-low	OS	0.0564	0.573	0.767	0.292634	0.232922	FALSE	0.114187
metabric	PDIA6	PAM50	Normal	OS	0.00633	0.628	0.768	0.349182	0.261828	FALSE	0.0448139
metabric	FLJ41130	total	total	OS	0.00146	0.763	0.701	-0.763006	0.0085542	TRUE	0.00559567
metabric	FLJ41130	PAM50	LumA	OS	0.0167	0.912	0.83	-0.949966	0.121245	TRUE	0.0512332
metabric	FLJ41130	PAM50	LumB	OS	0.0132	0.731	0.636	-1.02296	0.0735864	TRUE	0.0428306
metabric	FLJ41130	PAM50	Her2	OS	0.0981	0.58	0.5	-0.796408	0.231073	TRUE	0.139984
metabric	FLJ41130	PAM50	Basal	OS	0.0265	0.698	0.53	-0.562354	0.480864	TRUE	0.107339
metabric	FLJ41130	PAM50	claudin-low	OS	0.2	0.819	0.728	-0.646066	0.528527	TRUE	0.22185
metabric	FLJ41130	PAM50	Normal	OS	0.0618	0.717	0.857	-0.472605	0.577597	FALSE	0.116424
metabric	SLC25A25	total	total	OS	0.0416	0.71	0.765	0.00932788	0.910958	FALSE	0.0642401
metabric	SLC25A25	PAM50	LumA	OS	0.187	0.81	0.853	0.0543163	0.765973	FALSE	0.204012
metabric	SLC25A25	PAM50	LumB	OS	0.016	0.633	0.798	0.0353901	0.803551	FALSE	0.0468897
metabric	SLC25A25	PAM50	Her2	OS	0.0708	0.507	0.624	0.0330346	0.875083	FALSE	0.11855
metabric	SLC25A25	PAM50	Basal	OS	0.0149	0.55	0.741	0.134038	0.574297	FALSE	0.0956975
metabric	SLC25A25	PAM50	claudin-low	OS	0.188	0.889	0.713	-0.0372083	0.898627	TRUE	0.212288
metabric	SLC25A25	PAM50	Normal	OS	0.133	0.757	0.583	-0.0708735	0.818859	TRUE	0.17166
metabric	BX109285	total	total	OS	0.157	0.689	0.726	0.0795029	0.795926	FALSE	0.171206
metabric	BX109285	PAM50	LumA	OS	0.0221	0.852	0.745	-1.01058	0.0970472	TRUE	0.0588303
metabric	BX109285	PAM50	LumB	OS	0.0179	0.501	0.677	0.374977	0.521594	FALSE	0.0494375
metabric	BX109285	PAM50	Her2	OS	0.0585	0.32	0.559	0.336684	0.665099	FALSE	0.108628
metabric	BX109285	PAM50	Basal	OS	0.0178	0.555	0.733	1.19535	0.150902	FALSE	0.0989169
metabric	BX109285	PAM50	claudin-low	OS	0.00918	0.595	0.792	1.17909	0.284872	FALSE	0.0625554
metabric	BX109285	PAM50	Normal	OS	0.107	0.588	0.763	-0.308548	0.79256	FALSE	0.152229
metabric	AI979035	total	total	OS	0.0309	0.704	0.74	0.175387	0.554768	FALSE	0.0521087
metabric	AI979035	PAM50	LumA	OS	0.0112	0.816	0.881	1.05869	0.0683842	FALSE	0.0425908
metabric	AI979035	PAM50	LumB	OS	0.0388	0.629	0.701	0.488195	0.394174	FALSE	0.0743184
metabric	AI979035	PAM50	Her2	OS	0.0289	0.584	0.351	-0.850059	0.231545	TRUE	0.0811144
metabric	AI979035	PAM50	Basal	OS	0.08	0.632	0.555	-0.77589	0.376555	TRUE	0.14451
metabric	AI979035	PAM50	claudin-low	OS	0.34	0.71	0.772	0.12336	0.90364	FALSE	0.343098
metabric	AI979035	PAM50	Normal	OS	0.00703	0.785	0.627	-1.00184	0.345379	TRUE	0.0466959
metabric	FGFBP2	total	total	OS	0.0231	0.706	0.8	0.0398883	0.623688	FALSE	0.0424671
metabric	FGFBP2	PAM50	LumA	OS	0.0115	0.742	0.867	0.292175	0.359819	FALSE	0.0430596
metabric	FGFBP2	PAM50	LumB	OS	0.0073	0.634	0.785	-0.140083	0.724372	FALSE	0.0321385
metabric	FGFBP2	PAM50	Her2	OS	0.274	0.505	0.751	0.797279	0.0221289	FALSE	0.281842
metabric	FGFBP2	PAM50	Basal	OS	0.0304	0.542	0.665	0.161148	0.16228	FALSE	0.109438
metabric	FGFBP2	PAM50	claudin-low	OS	0.0688	0.782	0.687	-0.498337	0.116184	TRUE	0.123473
metabric	FGFBP2	PAM50	Normal	OS	0.0665	0.839	0.664	-0.0233832	0.916173	TRUE	0.120625
metabric	LRRC23	total	total	OS	3.63e-06	0.741	0.644	-0.356544	0.000509793	TRUE	4.35958e-05
metabric	LRRC23	PAM50	LumA	OS	0.00213	0.854	0.755	-0.347249	0.0979331	TRUE	0.0199938
metabric	LRRC23	PAM50	LumB	OS	0.00337	0.731	0.595	-0.404125	0.0472758	TRUE	0.0227354
metabric	LRRC23	PAM50	Her2	OS	0.0105	0.659	0.467	-0.363	0.0599538	TRUE	0.0578093
metabric	LRRC23	PAM50	Basal	OS	0.046	0.655	0.516	-0.332214	0.276817	TRUE	0.122012
metabric	LRRC23	PAM50	claudin-low	OS	0.123	0.758	0.636	-0.24814	0.625291	TRUE	0.163259
metabric	LRRC23	PAM50	Normal	OS	0.00236	0.808	0.545	-0.629966	0.184052	TRUE	0.0292962
metabric	PNCK	total	total	OS	0.0701	0.706	0.737	0.0115062	0.772061	FALSE	0.0929935
metabric	PNCK	PAM50	LumA	OS	0.105	0.854	0.812	-0.0530131	0.543147	TRUE	0.136672
metabric	PNCK	PAM50	LumB	OS	0.000816	0.631	0.78	0.130417	0.0468649	FALSE	0.0123123
metabric	PNCK	PAM50	Her2	OS	0.141	0.592	0.503	-0.0703239	0.43751	TRUE	0.172753
metabric	PNCK	PAM50	Basal	OS	0.226	0.63	0.516	-0.0561809	0.681974	TRUE	0.244698
metabric	PNCK	PAM50	claudin-low	OS	0.03	0.599	0.796	0.0749416	0.568721	FALSE	0.0903411
metabric	PNCK	PAM50	Normal	OS	0.184	0.757	0.718	-0.155131	0.317204	TRUE	0.211227
metabric	CA429570	total	total	OS	0.0943	0.743	0.708	-0.118216	0.685873	TRUE	0.115287
metabric	CA429570	PAM50	LumA	OS	0.0306	0.881	0.808	-0.93373	0.14621	TRUE	0.0693315
metabric	CA429570	PAM50	LumB	OS	0.00374	0.815	0.63	-0.478918	0.361823	TRUE	0.0236656
metabric	CA429570	PAM50	Her2	OS	0.0481	0.564	0.389	-0.609054	0.370078	TRUE	0.0994823
metabric	CA429570	PAM50	Basal	OS	0.0222	0.532	0.706	0.841813	0.282666	FALSE	0.103436
metabric	CA429570	PAM50	claudin-low	OS	0.00631	0.692	0.867	1.20088	0.21852	FALSE	0.0553699
metabric	CA429570	PAM50	Normal	OS	0.0369	0.894	0.702	0.16408	0.889667	TRUE	0.0929
metabric	RPS24	total	total	OS	1.6e-07	0.59	0.745	0.249755	3.42699e-06	FALSE	3.2116e-06
metabric	RPS24	PAM50	LumA	OS	0.1	0.845	0.825	0.0553331	0.712588	TRUE	0.132363
metabric	RPS24	PAM50	LumB	OS	0.171	0.633	0.688	0.053734	0.643288	FALSE	0.189423
metabric	RPS24	PAM50	Her2	OS	0.0697	0.418	0.566	0.201834	0.109843	FALSE	0.117654
metabric	RPS24	PAM50	Basal	OS	0.00971	0.499	0.671	0.166027	0.170353	FALSE	0.0882899
metabric	RPS24	PAM50	claudin-low	OS	0.0249	0.693	0.811	0.0711712	0.70545	FALSE	0.0850523
metabric	RPS24	PAM50	Normal	OS	0.0538	0.751	0.677	0.27301	0.290661	TRUE	0.108869
metabric	C14orf102	total	total	OS	0.0559	0.727	0.659	-0.0969965	0.186561	TRUE	0.078971
metabric	C14orf102	PAM50	LumA	OS	0.136	0.818	0.872	-0.0598803	0.732167	FALSE	0.161629
metabric	C14orf102	PAM50	LumB	OS	0.00368	0.587	0.755	0.351878	0.0161739	FALSE	0.0235551
metabric	C14orf102	PAM50	Her2	OS	0.0305	0.633	0.471	-0.196606	0.197573	TRUE	0.0828289
metabric	C14orf102	PAM50	Basal	OS	0.0594	0.521	0.653	0.13571	0.470664	FALSE	0.131265
metabric	C14orf102	PAM50	claudin-low	OS	0.205	0.784	0.718	0.00428791	0.988511	TRUE	0.225895
metabric	C14orf102	PAM50	Normal	OS	0.0852	0.775	0.692	-0.295949	0.329122	TRUE	0.136052
metabric	AA885282	total	total	OS	0.0559	0.732	0.706	-0.0437206	0.886569	TRUE	0.078971
metabric	AA885282	PAM50	LumA	OS	0.0739	0.843	0.843	-0.804813	0.23392	FALSE	0.110573
metabric	AA885282	PAM50	LumB	OS	0.189	0.651	0.661	0.448835	0.406839	FALSE	0.204846
metabric	AA885282	PAM50	Her2	OS	0.0463	0.61	0.483	-0.330723	0.620979	TRUE	0.098031
metabric	AA885282	PAM50	Basal	OS	0.13	0.683	0.562	-0.487247	0.589319	TRUE	0.175962
metabric	AA885282	PAM50	claudin-low	OS	0.0342	0.804	0.708	-0.396927	0.709403	TRUE	0.0940934
metabric	AA885282	PAM50	Normal	OS	0.28	0.878	0.713	-0.593913	0.595943	TRUE	0.289554
metabric	GLT8D2	total	total	OS	0.00242	0.803	0.703	-0.0547527	0.212742	TRUE	0.00819605
metabric	GLT8D2	PAM50	LumA	OS	0.00997	0.891	0.807	-0.0759944	0.4358	TRUE	0.0404381
metabric	GLT8D2	PAM50	LumB	OS	0.00723	0.637	0.831	0.137192	0.0808078	FALSE	0.0320328
metabric	GLT8D2	PAM50	Her2	OS	0.0542	0.505	0.773	0.120384	0.298367	FALSE	0.105021
metabric	GLT8D2	PAM50	Basal	OS	0.199	0.729	0.586	-0.0320398	0.820356	TRUE	0.223787
metabric	GLT8D2	PAM50	claudin-low	OS	0.177	0.724	0.819	0.0910232	0.538416	FALSE	0.203854
metabric	GLT8D2	PAM50	Normal	OS	0.278	0.818	0.668	-0.0959831	0.602735	TRUE	0.287815
metabric	AW516315	total	total	OS	0.0565	0.711	0.777	0.292851	0.340239	FALSE	0.0795972
metabric	AW516315	PAM50	LumA	OS	0.215	0.838	0.846	-0.163025	0.803737	FALSE	0.227827
metabric	AW516315	PAM50	LumB	OS	0.0073	0.632	0.883	0.690876	0.189127	FALSE	0.0321385
metabric	AW516315	PAM50	Her2	OS	0.0772	0.565	0.405	0.076688	0.919721	TRUE	0.123658
metabric	AW516315	PAM50	Basal	OS	0.138	0.431	0.623	0.0432621	0.960785	FALSE	0.18136
metabric	AW516315	PAM50	claudin-low	OS	0.147	0.731	0.85	0.371508	0.732454	FALSE	0.181188
metabric	AW516315	PAM50	Normal	OS	0.0663	0.763	0.656	-1.28425	0.232976	TRUE	0.120477
metabric	IGM1	total	total	OS	0.0487	0.76	0.7	-0.23272	0.3114	TRUE	0.0716619
metabric	IGM1	PAM50	LumA	OS	0.0108	0.924	0.834	-0.362426	0.446689	TRUE	0.0418069
metabric	IGM1	PAM50	LumB	OS	0.0137	0.581	0.678	0.255825	0.564594	FALSE	0.0435427
metabric	IGM1	PAM50	Her2	OS	0.015	0.493	0.759	-0.204886	0.676208	FALSE	0.0652132
metabric	IGM1	PAM50	Basal	OS	0.18	0.694	0.564	-0.0730118	0.914533	TRUE	0.210029
metabric	IGM1	PAM50	claudin-low	OS	0.191	0.729	0.889	0.264279	0.760513	FALSE	0.214572
metabric	IGM1	PAM50	Normal	OS	0.0108	0.874	0.68	-1.31277	0.176285	TRUE	0.0551497
metabric	EFCAB4A	total	total	OS	0.00698	0.767	0.687	-0.0491152	0.194553	TRUE	0.0179912
metabric	EFCAB4A	PAM50	LumA	OS	0.0177	0.859	0.783	-0.0397125	0.674047	TRUE	0.0524457
metabric	EFCAB4A	PAM50	LumB	OS	0.0597	0.637	0.725	0.0495151	0.464861	FALSE	0.0946931
metabric	EFCAB4A	PAM50	Her2	OS	0.0471	0.684	0.484	-0.0084643	0.924975	TRUE	0.0986448
metabric	EFCAB4A	PAM50	Basal	OS	0.00558	0.524	0.724	0.159916	0.175882	FALSE	0.0810876
metabric	EFCAB4A	PAM50	claudin-low	OS	0.0272	0.793	0.604	-0.134005	0.31114	TRUE	0.0874765
metabric	EFCAB4A	PAM50	Normal	OS	0.00513	0.828	0.652	-0.234462	0.171533	TRUE	0.0413508
metabric	REEP3	total	total	OS	0.0199	0.772	0.705	-0.0871427	0.537603	TRUE	0.0382582
metabric	REEP3	PAM50	LumA	OS	0.0109	0.901	0.825	-0.0903215	0.763308	TRUE	0.0420071
metabric	REEP3	PAM50	LumB	OS	0.161	0.729	0.636	-0.133456	0.632153	TRUE	0.181162
metabric	REEP3	PAM50	Her2	OS	0.0691	0.427	0.581	0.217618	0.381427	FALSE	0.117087
metabric	REEP3	PAM50	Basal	OS	0.00844	0.525	0.734	-0.0499901	0.885968	FALSE	0.0863417
metabric	REEP3	PAM50	claudin-low	OS	0.131	0.704	0.817	0.577358	0.355615	FALSE	0.16907
metabric	REEP3	PAM50	Normal	OS	0.0399	0.838	0.58	-0.472562	0.424873	TRUE	0.0956877
metabric	ECI2	total	total	OS	1.11e-06	0.85	0.697	-0.253483	1.90007e-07	TRUE	1.63139e-05
metabric	ECI2	PAM50	LumA	OS	0.00261	0.898	0.814	-0.309019	0.0195193	TRUE	0.0221836
metabric	ECI2	PAM50	LumB	OS	0.000358	0.839	0.628	-0.325096	0.00107427	TRUE	0.00880297
metabric	ECI2	PAM50	Her2	OS	0.0283	0.563	0.335	-0.139267	0.289129	TRUE	0.0805436
metabric	ECI2	PAM50	Basal	OS	0.0156	0.495	0.666	0.151534	0.242811	FALSE	0.096458
metabric	ECI2	PAM50	claudin-low	OS	0.0936	0.882	0.704	-0.14957	0.402383	TRUE	0.141711
metabric	ECI2	PAM50	Normal	OS	0.0116	0.772	0.623	-0.442885	0.039172	TRUE	0.0569208
metabric	BTBD3	total	total	OS	6.08e-05	0.681	0.754	0.312374	0.000197314	FALSE	0.000441207
metabric	BTBD3	PAM50	LumA	OS	0.03	0.711	0.855	0.328881	0.219026	FALSE	0.0686036
metabric	BTBD3	PAM50	LumB	OS	0.00461	0.614	0.698	0.200631	0.317874	FALSE	0.0260219
metabric	BTBD3	PAM50	Her2	OS	0.00545	0.494	0.718	0.345784	0.0449763	FALSE	0.047789
metabric	BTBD3	PAM50	Basal	OS	0.184	0.557	0.629	0.0797239	0.62121	FALSE	0.21267
metabric	BTBD3	PAM50	claudin-low	OS	0.072	0.819	0.697	-0.0453915	0.869598	TRUE	0.125743
metabric	BTBD3	PAM50	Normal	OS	0.114	0.72	0.761	0.102913	0.791935	FALSE	0.15748
metabric	AI808614	total	total	OS	0.168	0.701	0.733	0.0192904	0.949223	FALSE	0.180942
metabric	AI808614	PAM50	LumA	OS	0.0361	0.851	0.804	-0.360752	0.573904	TRUE	0.0750392
metabric	AI808614	PAM50	LumB	OS	0.0533	0.617	0.704	0.433304	0.421487	FALSE	0.08882
metabric	AI808614	PAM50	Her2	OS	0.0625	0.574	0.418	-0.509551	0.502296	TRUE	0.111977
metabric	AI808614	PAM50	Basal	OS	0.00115	0.659	0.462	-1.82306	0.0297724	TRUE	0.0581848
metabric	AI808614	PAM50	claudin-low	OS	0.0457	0.661	0.806	1.56637	0.118141	FALSE	0.104791
metabric	AI808614	PAM50	Normal	OS	0.0677	0.748	0.701	-0.329402	0.748359	TRUE	0.121589
metabric	RBM17	total	total	OS	0.000111	0.729	0.62	-0.104659	0.272512	TRUE	0.000715568
metabric	RBM17	PAM50	LumA	OS	0.22	0.835	0.861	-0.0422835	0.849911	FALSE	0.232227
metabric	RBM17	PAM50	LumB	OS	0.0154	0.664	0.618	-0.0288629	0.872405	TRUE	0.0460168
metabric	RBM17	PAM50	Her2	OS	0.0274	0.286	0.565	0.0531313	0.806994	FALSE	0.0796853
metabric	RBM17	PAM50	Basal	OS	0.0183	0.628	0.391	0.071668	0.695032	TRUE	0.0996947
metabric	RBM17	PAM50	claudin-low	OS	0.00109	0.806	0.66	-0.640448	0.0786832	TRUE	0.0293818
metabric	RBM17	PAM50	Normal	OS	0.0415	0.786	0.533	-0.0922748	0.833319	TRUE	0.0970976
metabric	LOC339524	total	total	OS	0.0254	0.745	0.7	0.0657935	0.825372	TRUE	0.0453674
metabric	LOC339524	PAM50	LumA	OS	0.0192	0.87	0.831	-1.04397	0.0871842	TRUE	0.0545425
metabric	LOC339524	PAM50	LumB	OS	0.102	0.582	0.676	0.331281	0.557706	FALSE	0.131754
metabric	LOC339524	PAM50	Her2	OS	0.0444	0.611	0.475	-0.656407	0.373886	TRUE	0.0962237
metabric	LOC339524	PAM50	Basal	OS	0.00993	0.566	0.856	1.17901	0.0995673	FALSE	0.0882899
metabric	LOC339524	PAM50	claudin-low	OS	0.0381	0.781	0.648	-0.182171	0.867517	TRUE	0.0981936
metabric	LOC339524	PAM50	Normal	OS	0.0628	0.584	0.747	0.78599	0.513874	FALSE	0.117238
metabric	TRNAU1AP	total	total	OS	0.00317	0.733	0.673	-0.393457	0.0527546	TRUE	0.0100713
metabric	TRNAU1AP	PAM50	LumA	OS	0.0909	0.849	0.793	-0.32489	0.48449	TRUE	0.124869
metabric	TRNAU1AP	PAM50	LumB	OS	0.00148	0.701	0.601	-0.731127	0.0557067	TRUE	0.0158387
metabric	TRNAU1AP	PAM50	Her2	OS	0.00191	0.438	0.643	0.996454	0.0151376	FALSE	0.0348114
metabric	TRNAU1AP	PAM50	Basal	OS	0.12	0.582	0.75	0.0314167	0.94708	FALSE	0.169389
metabric	TRNAU1AP	PAM50	claudin-low	OS	0.0137	0.781	0.553	-0.536786	0.513317	TRUE	0.0701495
metabric	TRNAU1AP	PAM50	Normal	OS	0.0938	0.752	0.669	-0.431957	0.588614	TRUE	0.142679
metabric	IL21R	total	total	OS	0.00814	0.69	0.764	0.0993117	0.172877	FALSE	0.0201499
metabric	IL21R	PAM50	LumA	OS	0.134	0.806	0.853	0.0609588	0.81365	FALSE	0.160002
metabric	IL21R	PAM50	LumB	OS	0.023	0.602	0.715	0.148402	0.390772	FALSE	0.0561981
metabric	IL21R	PAM50	Her2	OS	0.0129	0.595	0.462	-0.318552	0.076556	TRUE	0.062247
metabric	IL21R	PAM50	Basal	OS	0.00742	0.673	0.534	-0.381325	0.0995889	TRUE	0.0848478
metabric	IL21R	PAM50	claudin-low	OS	0.0103	0.519	0.773	0.154628	0.419437	FALSE	0.0644226
metabric	IL21R	PAM50	Normal	OS	0.0305	0.669	0.794	0.58607	0.112098	FALSE	0.085615
metabric	AK094525	total	total	OS	0.00243	0.746	0.7	-0.70429	0.00386632	TRUE	0.00822077
metabric	AK094525	PAM50	LumA	OS	0.00364	0.897	0.826	-1.69333	0.00265754	TRUE	0.0259128
metabric	AK094525	PAM50	LumB	OS	0.00853	0.525	0.693	0.4947	0.322572	FALSE	0.0346374
metabric	AK094525	PAM50	Her2	OS	0.0106	0.653	0.475	-0.506486	0.363231	TRUE	0.057954
metabric	AK094525	PAM50	Basal	OS	0.0431	0.763	0.57	-0.263141	0.591843	TRUE	0.120319
metabric	AK094525	PAM50	claudin-low	OS	0.0246	0.803	0.708	-1.33173	0.11598	TRUE	0.0847762
metabric	AK094525	PAM50	Normal	OS	0.0012	0.767	0.562	-1.20364	0.159538	TRUE	0.0214224
metabric	RASSF4	total	total	OS	0.000496	0.674	0.777	0.101042	0.146463	FALSE	0.00238723
metabric	RASSF4	PAM50	LumA	OS	0.00201	0.811	0.893	0.349079	0.0991536	FALSE	0.0194287
metabric	RASSF4	PAM50	LumB	OS	0.0864	0.604	0.716	0.044277	0.7991	FALSE	0.118574
metabric	RASSF4	PAM50	Her2	OS	0.0108	0.584	0.472	-0.327931	0.0743635	TRUE	0.0582502
metabric	RASSF4	PAM50	Basal	OS	0.029	0.819	0.572	-0.246294	0.166639	TRUE	0.108419
metabric	RASSF4	PAM50	claudin-low	OS	0.0483	0.72	0.893	0.0143842	0.946071	FALSE	0.107017
metabric	RASSF4	PAM50	Normal	OS	0.00868	0.529	0.764	0.753574	0.0327925	FALSE	0.0506985
metabric	BM676998	total	total	OS	0.371	0.745	0.714	-0.0196632	0.949374	TRUE	0.371396
metabric	BM676998	PAM50	LumA	OS	0.126	0.783	0.86	0.215252	0.745006	FALSE	0.153703
metabric	BM676998	PAM50	LumB	OS	0.00642	0.547	0.707	0.854672	0.127779	FALSE	0.0303654
metabric	BM676998	PAM50	Her2	OS	0.0654	0.66	0.484	-0.877896	0.218806	TRUE	0.114102
metabric	BM676998	PAM50	Basal	OS	0.284	0.679	0.586	0.182977	0.830138	TRUE	0.293553
metabric	BM676998	PAM50	claudin-low	OS	0.221	0.819	0.723	-0.541147	0.61046	TRUE	0.239146
metabric	BM676998	PAM50	Normal	OS	0.36	0.737	0.619	-0.562583	0.650967	TRUE	0.362589
metabric	PLXNB2	total	total	OS	8.22e-06	0.615	0.738	0.244137	0.00196008	FALSE	8.4947e-05
metabric	PLXNB2	PAM50	LumA	OS	0.00644	0.801	0.867	0.401121	0.0316748	FALSE	0.0329685
metabric	PLXNB2	PAM50	LumB	OS	0.0123	0.501	0.677	0.246546	0.0847587	FALSE	0.0413872
metabric	PLXNB2	PAM50	Her2	OS	0.0762	0.478	0.576	-0.0350034	0.854728	FALSE	0.122864
metabric	PLXNB2	PAM50	Basal	OS	0.172	0.464	0.625	0.0328545	0.862502	FALSE	0.204883
metabric	PLXNB2	PAM50	claudin-low	OS	0.00536	0.691	0.823	0.550561	0.0663944	FALSE	0.0520991
metabric	PLXNB2	PAM50	Normal	OS	0.224	0.763	0.718	-0.0687942	0.857937	TRUE	0.242834
metabric	OR8H2	total	total	OS	0.135	0.734	0.713	-0.0683407	0.807788	TRUE	0.151682
metabric	OR8H2	PAM50	LumA	OS	0.0762	0.863	0.815	-0.709113	0.232348	TRUE	0.112611
metabric	OR8H2	PAM50	LumB	OS	0.0809	0.666	0.633	-0.0407077	0.936747	TRUE	0.113663
metabric	OR8H2	PAM50	Her2	OS	0.0873	0.653	0.505	-0.237937	0.73417	TRUE	0.131511
metabric	OR8H2	PAM50	Basal	OS	0.0922	0.557	0.686	0.395128	0.623086	FALSE	0.152156
metabric	OR8H2	PAM50	claudin-low	OS	0.124	0.731	0.889	0.196481	0.841448	FALSE	0.163907
metabric	OR8H2	PAM50	Normal	OS	0.0246	0.638	0.826	1.34351	0.0910812	FALSE	0.0779725
metabric	ANTXR2	total	total	OS	0.0375	0.739	0.702	-0.0400692	0.54178	TRUE	0.0598232
metabric	ANTXR2	PAM50	LumA	OS	0.038	0.865	0.827	-0.124529	0.425789	TRUE	0.0769281
metabric	ANTXR2	PAM50	LumB	OS	0.0129	0.601	0.757	0.234353	0.0690836	FALSE	0.0423934
metabric	ANTXR2	PAM50	Her2	OS	0.133	0.585	0.526	-0.039562	0.82585	TRUE	0.166475
metabric	ANTXR2	PAM50	Basal	OS	0.12	0.566	0.68	-0.0356077	0.873147	FALSE	0.169389
metabric	ANTXR2	PAM50	claudin-low	OS	0.0383	0.589	0.775	0.295058	0.280815	FALSE	0.0983658
metabric	ANTXR2	PAM50	Normal	OS	0.0757	0.917	0.712	-0.224275	0.376017	TRUE	0.128226
metabric	GALK2	total	total	OS	0.0355	0.687	0.73	0.123243	0.144314	FALSE	0.0575865
metabric	GALK2	PAM50	LumA	OS	0.124	0.864	0.818	-0.144402	0.538962	TRUE	0.15207
metabric	GALK2	PAM50	LumB	OS	0.011	0.831	0.634	-0.447605	0.0150542	TRUE	0.0390627
metabric	GALK2	PAM50	Her2	OS	0.0022	0.433	0.666	0.307759	0.033078	FALSE	0.0362963
metabric	GALK2	PAM50	Basal	OS	0.0868	0.656	0.508	-0.143277	0.481166	TRUE	0.148776
metabric	GALK2	PAM50	claudin-low	OS	0.235	0.673	0.811	0.153227	0.61709	FALSE	0.250305
metabric	GALK2	PAM50	Normal	OS	0.0114	0.596	0.751	0.119931	0.779507	FALSE	0.0565084
metabric	BX100078	total	total	OS	0.0137	0.691	0.739	0.0746404	0.791629	FALSE	0.0293049
metabric	BX100078	PAM50	LumA	OS	0.101	0.852	0.774	-0.0650831	0.910455	TRUE	0.133267
metabric	BX100078	PAM50	LumB	OS	0.0638	0.615	0.68	0.279236	0.604389	FALSE	0.0985533
metabric	BX100078	PAM50	Her2	OS	0.0969	0.568	0.406	-0.0409545	0.954682	TRUE	0.139069
metabric	BX100078	PAM50	Basal	OS	0.0177	0.626	0.392	-0.577657	0.506077	TRUE	0.0988118
metabric	BX100078	PAM50	claudin-low	OS	0.0394	0.639	0.788	0.765029	0.417842	FALSE	0.0994818
metabric	BX100078	PAM50	Normal	OS	0.0236	0.704	0.938	0.407758	0.652221	FALSE	0.0767394
metabric	FAM90A13	total	total	OS	0.0331	0.678	0.723	0.129437	0.665336	FALSE	0.0547837
metabric	FAM90A13	PAM50	LumA	OS	0.217	0.845	0.827	-0.151247	0.798509	TRUE	0.229567
metabric	FAM90A13	PAM50	LumB	OS	0.00344	0.552	0.671	0.593796	0.310672	FALSE	0.0229158
metabric	FAM90A13	PAM50	Her2	OS	0.139	0.411	0.548	0.0246092	0.973162	FALSE	0.171163
metabric	FAM90A13	PAM50	Basal	OS	0.0548	0.638	0.5	-0.0313404	0.969075	TRUE	0.128216
metabric	FAM90A13	PAM50	claudin-low	OS	0.0604	0.719	0.822	1.07374	0.309973	FALSE	0.117118
metabric	FAM90A13	PAM50	Normal	OS	0.0149	0.559	0.75	0.0646603	0.952098	FALSE	0.0631559
metabric	C17orf37	total	total	OS	3.59e-10	0.556	0.745	0.286142	7.08138e-09	FALSE	1.93763e-08
metabric	C17orf37	PAM50	LumA	OS	0.111	0.862	0.802	0.187968	0.351233	TRUE	0.141526
metabric	C17orf37	PAM50	LumB	OS	0.199	0.602	0.676	0.0734793	0.51079	FALSE	0.213247
metabric	C17orf37	PAM50	Her2	OS	0.0025	0.435	0.603	0.156261	0.0876258	FALSE	0.0372599
metabric	C17orf37	PAM50	Basal	OS	0.0195	0.677	0.527	-0.139907	0.510759	TRUE	0.100758
metabric	C17orf37	PAM50	claudin-low	OS	0.00659	0.606	0.776	0.216231	0.251012	FALSE	0.0562076
metabric	C17orf37	PAM50	Normal	OS	1.11e-06	0.234	0.781	0.642179	0.000394569	FALSE	0.000659719
metabric	TMEM59	total	total	OS	6.92e-08	0.779	0.66	-0.413936	5.99503e-08	TRUE	1.60597e-06
metabric	TMEM59	PAM50	LumA	OS	0.0146	0.871	0.819	-0.432195	0.0319552	TRUE	0.0480709
metabric	TMEM59	PAM50	LumB	OS	0.000855	0.759	0.622	-0.280244	0.032449	TRUE	0.0125484
metabric	TMEM59	PAM50	Her2	OS	0.173	0.504	0.606	0.100574	0.626575	FALSE	0.197742
metabric	TMEM59	PAM50	Basal	OS	0.318	0.55	0.62	0.0779507	0.721552	FALSE	0.323564
metabric	TMEM59	PAM50	claudin-low	OS	0.000534	0.885	0.672	-0.883349	0.00485699	TRUE	0.0242771
metabric	TMEM59	PAM50	Normal	OS	0.00963	0.774	0.514	-0.362522	0.393896	TRUE	0.0528522
metabric	BCAN	total	total	OS	0.166	0.688	0.729	0.07292	0.735217	FALSE	0.17924
metabric	BCAN	PAM50	LumA	OS	0.0551	0.921	0.832	-0.774176	0.103923	TRUE	0.0933841
metabric	BCAN	PAM50	LumB	OS	0.0545	0.542	0.672	0.236847	0.553058	FALSE	0.0898306
metabric	BCAN	PAM50	Her2	OS	0.0724	0.493	0.66	0.630592	0.173276	FALSE	0.119764
metabric	BCAN	PAM50	Basal	OS	0.224	0.586	0.714	0.0659413	0.907309	FALSE	0.243116
metabric	BCAN	PAM50	claudin-low	OS	0.0176	0.637	0.783	0.616821	0.355797	FALSE	0.0754268
metabric	BCAN	PAM50	Normal	OS	0.172	0.659	0.754	0.0475504	0.953042	FALSE	0.202029
metabric	TXNDC11	total	total	OS	0.015	0.691	0.767	0.0764101	0.468622	FALSE	0.0312704
metabric	TXNDC11	PAM50	LumA	OS	9.88e-05	0.788	0.912	0.542117	0.0236683	FALSE	0.00459458
metabric	TXNDC11	PAM50	LumB	OS	0.135	0.619	0.695	0.194879	0.333902	FALSE	0.159794
metabric	TXNDC11	PAM50	Her2	OS	0.00617	0.664	0.488	-0.570431	0.0395729	TRUE	0.0495063
metabric	TXNDC11	PAM50	Basal	OS	0.0854	0.682	0.564	-0.202415	0.429649	TRUE	0.147748
metabric	TXNDC11	PAM50	claudin-low	OS	0.234	0.838	0.726	-0.0160286	0.953667	TRUE	0.249578
metabric	TXNDC11	PAM50	Normal	OS	0.0764	0.857	0.718	-0.464966	0.34372	TRUE	0.128883
metabric	DOCK2	total	total	OS	0.0607	0.7	0.743	0.054312	0.280701	FALSE	0.0837422
metabric	DOCK2	PAM50	LumA	OS	0.00729	0.833	0.904	0.207854	0.106357	FALSE	0.0349209
metabric	DOCK2	PAM50	LumB	OS	0.0606	0.605	0.705	0.0584491	0.605336	FALSE	0.0956103
metabric	DOCK2	PAM50	Her2	OS	0.128	0.556	0.522	-0.0535766	0.655137	TRUE	0.162623
metabric	DOCK2	PAM50	Basal	OS	0.00848	0.64	0.466	-0.167375	0.318346	TRUE	0.0864605
metabric	DOCK2	PAM50	claudin-low	OS	0.135	0.657	0.769	0.171799	0.392348	FALSE	0.172036
metabric	DOCK2	PAM50	Normal	OS	0.0298	0.715	0.862	0.329119	0.106286	FALSE	0.0845264
metabric	ARFIP1	total	total	OS	0.0668	0.777	0.712	-0.0901859	0.300578	TRUE	0.0897641
metabric	ARFIP1	PAM50	LumA	OS	0.294	0.852	0.84	-0.0379122	0.867511	TRUE	0.298297
metabric	ARFIP1	PAM50	LumB	OS	0.00523	0.782	0.633	-0.372838	0.0284966	TRUE	0.0275854
metabric	ARFIP1	PAM50	Her2	OS	0.024	0.471	0.619	0.354968	0.0544094	FALSE	0.0762692
metabric	ARFIP1	PAM50	Basal	OS	0.0609	0.526	0.65	0.274614	0.284832	FALSE	0.132277
metabric	ARFIP1	PAM50	claudin-low	OS	0.0899	0.687	0.813	-0.0228011	0.944355	FALSE	0.138976
metabric	ARFIP1	PAM50	Normal	OS	0.115	0.68	0.744	-0.12961	0.755807	FALSE	0.158189
metabric	LARGE	total	total	OS	0.189	0.73	0.686	0.0262188	0.634888	TRUE	0.199703
metabric	LARGE	PAM50	LumA	OS	0.199	0.845	0.84	0.0827323	0.500956	TRUE	0.214189
metabric	LARGE	PAM50	LumB	OS	0.00136	0.593	0.73	0.264725	0.00608072	FALSE	0.0153642
metabric	LARGE	PAM50	Her2	OS	0.00412	0.795	0.469	-0.29069	0.036047	TRUE	0.0435859
metabric	LARGE	PAM50	Basal	OS	0.0705	0.577	0.804	0.0745771	0.587469	FALSE	0.138813
metabric	LARGE	PAM50	claudin-low	OS	0.0131	0.88	0.669	-0.24349	0.271744	TRUE	0.0693205
metabric	LARGE	PAM50	Normal	OS	0.179	0.724	0.768	0.0239422	0.932437	FALSE	0.207363
metabric	BE265648	total	total	OS	0.0134	0.732	0.673	-0.0830847	0.774089	TRUE	0.0288659
metabric	BE265648	PAM50	LumA	OS	0.0684	0.862	0.785	-0.56857	0.365074	TRUE	0.10578
metabric	BE265648	PAM50	LumB	OS	0.132	0.617	0.693	0.448061	0.358124	FALSE	0.157475
metabric	BE265648	PAM50	Her2	OS	0.124	0.607	0.499	-0.232857	0.712046	TRUE	0.159638
metabric	BE265648	PAM50	Basal	OS	0.0091	0.667	0.468	-0.826742	0.310302	TRUE	0.0873227
metabric	BE265648	PAM50	claudin-low	OS	0.0201	0.554	0.77	1.15036	0.302858	FALSE	0.0790888
metabric	BE265648	PAM50	Normal	OS	0.0386	0.528	0.763	0.237113	0.837948	FALSE	0.0944572
metabric	PDXDC2P	total	total	OS	0.0848	0.711	0.756	0.0296134	0.567588	FALSE	0.106659
metabric	PDXDC2P	PAM50	LumA	OS	0.00565	0.801	0.884	0.136044	0.192043	FALSE	0.0312198
metabric	PDXDC2P	PAM50	LumB	OS	0.129	0.642	0.705	-0.0164866	0.890888	FALSE	0.154935
metabric	PDXDC2P	PAM50	Her2	OS	0.0548	0.703	0.487	-0.152667	0.155456	TRUE	0.105554
metabric	PDXDC2P	PAM50	Basal	OS	0.0702	0.791	0.579	-0.016175	0.910753	TRUE	0.138591
metabric	PDXDC2P	PAM50	claudin-low	OS	0.229	0.756	0.646	0.08449	0.692991	TRUE	0.24547
metabric	PDXDC2P	PAM50	Normal	OS	0.0591	0.51	0.784	0.0519815	0.770279	FALSE	0.113963
metabric	RBMY1F	total	total	OS	0.232	0.724	0.692	-0.0887951	0.745161	TRUE	0.238348
metabric	RBMY1F	PAM50	LumA	OS	0.378	0.829	0.855	-0.08243	0.882229	FALSE	0.378699
metabric	RBMY1F	PAM50	LumB	OS	0.0121	0.626	0.691	0.634229	0.222058	FALSE	0.0410316
metabric	RBMY1F	PAM50	Her2	OS	0.0253	0.65	0.486	-1.14953	0.0795129	TRUE	0.0773927
metabric	RBMY1F	PAM50	Basal	OS	0.155	0.635	0.522	-0.0843276	0.907281	TRUE	0.193328
metabric	RBMY1F	PAM50	claudin-low	OS	0.123	0.657	0.79	0.645727	0.479303	FALSE	0.163259
metabric	RBMY1F	PAM50	Normal	OS	0.02	0.752	0.561	-1.94779	0.051191	TRUE	0.0717656
metabric	SLITRK3	total	total	OS	0.0305	0.744	0.698	-0.213361	0.436824	TRUE	0.051577
metabric	SLITRK3	PAM50	LumA	OS	0.015	0.864	0.809	-1.11515	0.079073	TRUE	0.0486452
metabric	SLITRK3	PAM50	LumB	OS	0.019	0.624	0.746	0.630129	0.0213809	FALSE	0.0510072
metabric	SLITRK3	PAM50	Her2	OS	0.0769	0.573	0.496	-0.602765	0.415106	TRUE	0.123405
metabric	SLITRK3	PAM50	Basal	OS	0.000108	0.302	0.662	0.346822	0.632623	FALSE	0.0313303
metabric	SLITRK3	PAM50	claudin-low	OS	0.0574	0.858	0.71	-1.32747	0.17583	TRUE	0.114857
metabric	SLITRK3	PAM50	Normal	OS	0.0893	0.756	0.587	-0.315936	0.773817	TRUE	0.139268
metabric	ACMSD	total	total	OS	8.18e-08	0.796	0.665	-0.305733	0.000300592	TRUE	1.85251e-06
metabric	ACMSD	PAM50	LumA	OS	0.0555	0.866	0.802	-0.0126136	0.924844	TRUE	0.0937881
metabric	ACMSD	PAM50	LumB	OS	0.0176	0.774	0.62	-0.116697	0.360717	TRUE	0.0490481
metabric	ACMSD	PAM50	Her2	OS	0.000618	0.736	0.433	-0.835093	0.0294857	TRUE	0.0257895
metabric	ACMSD	PAM50	Basal	OS	0.0828	0.628	0.475	-0.411878	0.388439	TRUE	0.146219
metabric	ACMSD	PAM50	claudin-low	OS	0.0636	0.766	0.688	-0.40109	0.418692	TRUE	0.119602
metabric	ACMSD	PAM50	Normal	OS	0.0226	0.808	0.601	-0.184989	0.611704	TRUE	0.0753478
metabric	KRT8	total	total	OS	6.95e-05	0.697	0.776	0.124442	0.00282928	FALSE	0.000491176
metabric	KRT8	PAM50	LumA	OS	0.00502	0.819	0.865	0.217195	0.0356389	FALSE	0.0297272
metabric	KRT8	PAM50	LumB	OS	0.00111	0.58	0.741	0.199917	0.0157011	FALSE	0.0140731
metabric	KRT8	PAM50	Her2	OS	0.064	0.634	0.505	-0.0221016	0.842588	TRUE	0.11315
metabric	KRT8	PAM50	Basal	OS	0.084	0.547	0.663	-0.0128394	0.920069	FALSE	0.147027
metabric	KRT8	PAM50	claudin-low	OS	0.000449	0.489	0.786	0.17977	0.155673	FALSE	0.0238049
metabric	KRT8	PAM50	Normal	OS	0.185	0.71	0.923	-0.0226654	0.902066	FALSE	0.211896
metabric	HIST2H2BF	total	total	OS	0.21	0.727	0.7	0.0425406	0.757918	TRUE	0.218454
metabric	HIST2H2BF	PAM50	LumA	OS	0.0315	0.86	0.812	-0.000124489	0.99966	TRUE	0.0703438
metabric	HIST2H2BF	PAM50	LumB	OS	0.0141	0.608	0.708	0.320487	0.108116	FALSE	0.0440951
metabric	HIST2H2BF	PAM50	Her2	OS	0.0995	0.674	0.518	-0.236741	0.566738	TRUE	0.141056
metabric	HIST2H2BF	PAM50	Basal	OS	0.2	0.64	0.565	-0.257016	0.609801	TRUE	0.224507
metabric	HIST2H2BF	PAM50	claudin-low	OS	0.22	0.732	0.866	0.251269	0.691318	FALSE	0.238275
metabric	HIST2H2BF	PAM50	Normal	OS	0.0327	0.643	0.766	-0.158697	0.749699	FALSE	0.0881161
metabric	AW299747	total	total	OS	0.0547	0.725	0.692	-0.296921	0.317411	TRUE	0.0777309
metabric	AW299747	PAM50	LumA	OS	0.245	0.856	0.83	-0.292402	0.644905	TRUE	0.253855
metabric	AW299747	PAM50	LumB	OS	0.0534	0.644	0.682	0.0188287	0.972204	FALSE	0.0889258
metabric	AW299747	PAM50	Her2	OS	0.00535	0.586	0.421	-0.764595	0.257474	TRUE	0.0475278
metabric	AW299747	PAM50	Basal	OS	0.0657	0.743	0.567	-0.679127	0.401547	TRUE	0.135929
metabric	AW299747	PAM50	claudin-low	OS	0.0459	0.643	0.775	0.360975	0.718578	FALSE	0.105023
metabric	AW299747	PAM50	Normal	OS	0.14	0.929	0.706	-0.410119	0.696002	TRUE	0.177167
metabric	ADAMTS6	total	total	OS	0.0793	0.713	0.756	-0.0118714	0.942574	FALSE	0.101704
metabric	ADAMTS6	PAM50	LumA	OS	0.00914	0.833	0.921	0.282241	0.369706	FALSE	0.0389377
metabric	ADAMTS6	PAM50	LumB	OS	0.0111	0.611	0.697	0.517364	0.128469	FALSE	0.0392747
metabric	ADAMTS6	PAM50	Her2	OS	0.00329	0.673	0.49	-0.780602	0.0971132	TRUE	0.0402666
metabric	ADAMTS6	PAM50	Basal	OS	0.433	0.623	0.589	0.0807558	0.884969	TRUE	0.433427
metabric	ADAMTS6	PAM50	claudin-low	OS	0.00166	0.543	0.776	0.675262	0.15369	FALSE	0.0344556
metabric	ADAMTS6	PAM50	Normal	OS	0.0354	0.713	0.917	0.441277	0.358178	FALSE	0.0911194
metabric	CREB3L2	total	total	OS	0.0427	0.631	0.728	0.0128317	0.839273	FALSE	0.0653959
metabric	CREB3L2	PAM50	LumA	OS	0.0627	0.916	0.831	-0.134016	0.416626	TRUE	0.100717
metabric	CREB3L2	PAM50	LumB	OS	0.0279	0.758	0.644	-0.0922029	0.48755	TRUE	0.0622304
metabric	CREB3L2	PAM50	Her2	OS	0.105	0.515	0.639	0.101957	0.455268	FALSE	0.144924
metabric	CREB3L2	PAM50	Basal	OS	0.0651	0.634	0.552	0.0121827	0.935511	TRUE	0.135632
metabric	CREB3L2	PAM50	claudin-low	OS	0.102	0.841	0.722	-0.154943	0.468608	TRUE	0.147536
metabric	CREB3L2	PAM50	Normal	OS	0.0292	0.785	0.549	-0.204504	0.53456	TRUE	0.0837802
metabric	PANX3	total	total	OS	0.185	0.729	0.693	-0.2311	0.456864	TRUE	0.196157
metabric	PANX3	PAM50	LumA	OS	0.178	0.84	0.856	-0.174028	0.801993	FALSE	0.196427
metabric	PANX3	PAM50	LumB	OS	0.00644	0.579	0.697	0.64128	0.241821	FALSE	0.0303716
metabric	PANX3	PAM50	Her2	OS	0.00402	0.641	0.468	-1.20642	0.0635399	TRUE	0.0433448
metabric	PANX3	PAM50	Basal	OS	0.0262	0.697	0.532	-1.37403	0.116089	TRUE	0.107265
metabric	PANX3	PAM50	claudin-low	OS	0.0179	0.85	0.716	-1.36379	0.264352	TRUE	0.076004
metabric	PANX3	PAM50	Normal	OS	0.169	0.675	0.761	0.277837	0.807182	FALSE	0.199747
metabric	STATH	total	total	OS	0.0373	0.707	0.748	0.30166	0.25946	FALSE	0.0596056
metabric	STATH	PAM50	LumA	OS	0.0256	0.83	0.884	0.870439	0.127314	FALSE	0.063044
metabric	STATH	PAM50	LumB	OS	0.173	0.655	0.679	-0.0708497	0.906506	FALSE	0.191135
metabric	STATH	PAM50	Her2	OS	0.0831	0.592	0.48	-0.110151	0.816861	TRUE	0.128366
metabric	STATH	PAM50	Basal	OS	0.0132	0.659	0.486	-1.38275	0.11165	TRUE	0.0936685
metabric	STATH	PAM50	claudin-low	OS	0.0862	0.719	0.859	1.05869	0.230671	FALSE	0.136336
metabric	STATH	PAM50	Normal	OS	0.0363	0.564	0.754	1.88344	0.104166	FALSE	0.0921703
metabric	C6orf155	total	total	OS	4e-13	0.804	0.629	-1.11159	6.68042e-11	TRUE	5.72862e-11
metabric	C6orf155	PAM50	LumA	OS	0.0048	0.943	0.832	-0.761648	0.0186466	TRUE	0.0292709
metabric	C6orf155	PAM50	LumB	OS	0.00147	0.83	0.617	-0.569753	0.023294	TRUE	0.0157732
metabric	C6orf155	PAM50	Her2	OS	0.00297	0.724	0.482	-1.30617	0.0271292	TRUE	0.0392691
metabric	C6orf155	PAM50	Basal	OS	0.15	0.742	0.58	-0.323951	0.543012	TRUE	0.189674
metabric	C6orf155	PAM50	claudin-low	OS	0.00596	0.898	0.686	-0.983026	0.15222	TRUE	0.0541713
metabric	C6orf155	PAM50	Normal	OS	0.000144	0.819	0.526	-2.02138	0.0154633	TRUE	0.00792367
metabric	HERC2P7	total	total	OS	0.00864	0.743	0.664	-0.417576	0.0900103	TRUE	0.0210392
metabric	HERC2P7	PAM50	LumA	OS	0.104	0.883	0.826	-0.344726	0.511764	TRUE	0.135849
metabric	HERC2P7	PAM50	LumB	OS	0.0451	0.607	0.695	0.246238	0.56588	FALSE	0.0805126
metabric	HERC2P7	PAM50	Her2	OS	0.0821	0.413	0.563	0.620253	0.323996	FALSE	0.127452
metabric	HERC2P7	PAM50	Basal	OS	0.0332	0.672	0.503	-0.937409	0.13431	TRUE	0.112234
metabric	HERC2P7	PAM50	claudin-low	OS	0.0214	0.923	0.717	-1.90768	0.0334586	TRUE	0.0806862
metabric	HERC2P7	PAM50	Normal	OS	0.00651	0.78	0.582	-1.0495	0.249883	TRUE	0.0452261
metabric	CD52	total	total	OS	0.0957	0.743	0.713	-0.0107982	0.715577	TRUE	0.116601
metabric	CD52	PAM50	LumA	OS	0.27	0.862	0.84	-0.0167526	0.819024	TRUE	0.276073
metabric	CD52	PAM50	LumB	OS	0.0714	0.636	0.737	0.0380397	0.527397	FALSE	0.105389
metabric	CD52	PAM50	Her2	OS	0.0444	0.574	0.399	-0.101555	0.203778	TRUE	0.0962237
metabric	CD52	PAM50	Basal	OS	0.000471	0.678	0.473	-0.226156	0.0162445	TRUE	0.0472318
metabric	CD52	PAM50	claudin-low	OS	0.0484	0.768	0.584	0.0324906	0.77906	TRUE	0.107073
metabric	CD52	PAM50	Normal	OS	0.0691	0.801	0.539	-0.0226058	0.856396	TRUE	0.122585
metabric	SLC6A17	total	total	OS	0.00737	0.67	0.736	0.0787764	0.470717	FALSE	0.0187134
metabric	SLC6A17	PAM50	LumA	OS	0.0316	0.83	0.931	-0.0608316	0.803405	FALSE	0.0704381
metabric	SLC6A17	PAM50	LumB	OS	0.0247	0.629	0.678	-0.100089	0.703858	FALSE	0.0583339
metabric	SLC6A17	PAM50	Her2	OS	0.0278	0.464	0.632	0.599556	0.0170347	FALSE	0.0801693
metabric	SLC6A17	PAM50	Basal	OS	0.0508	0.621	0.423	-0.442793	0.149835	TRUE	0.125445
metabric	SLC6A17	PAM50	claudin-low	OS	0.171	0.786	0.716	-0.11522	0.78662	TRUE	0.199422
metabric	SLC6A17	PAM50	Normal	OS	0.0579	0.691	0.907	0.293462	0.632465	FALSE	0.112773
metabric	ARPC5	total	total	OS	0.162	0.703	0.741	0.0291599	0.683428	FALSE	0.175598
metabric	ARPC5	PAM50	LumA	OS	0.0748	0.875	0.838	-0.0294204	0.858919	TRUE	0.111373
metabric	ARPC5	PAM50	LumB	OS	0.0267	0.731	0.623	-0.178915	0.151048	TRUE	0.0608687
metabric	ARPC5	PAM50	Her2	OS	0.0978	0.43	0.551	0.0583873	0.751696	FALSE	0.139768
metabric	ARPC5	PAM50	Basal	OS	0.0686	0.492	0.648	0.0580108	0.783123	FALSE	0.137799
metabric	ARPC5	PAM50	claudin-low	OS	0.0781	0.784	0.725	-0.0890992	0.721867	TRUE	0.130209
metabric	ARPC5	PAM50	Normal	OS	0.0737	0.667	0.775	0.128353	0.665838	FALSE	0.126269
metabric	GABRA2	total	total	OS	0.00166	0.699	0.78	0.210117	0.296648	FALSE	0.00615503
metabric	GABRA2	PAM50	LumA	OS	0.0729	0.851	0.77	-0.127672	0.771558	TRUE	0.109717
metabric	GABRA2	PAM50	LumB	OS	0.186	0.66	0.656	0.0443138	0.897496	TRUE	0.202305
metabric	GABRA2	PAM50	Her2	OS	0.22	0.583	0.516	-0.539638	0.451208	TRUE	0.235336
metabric	GABRA2	PAM50	Basal	OS	0.00217	0.496	0.763	2.28257	0.015744	FALSE	0.0667365
metabric	GABRA2	PAM50	claudin-low	OS	0.000458	0.693	0.972	0.705672	0.13924	FALSE	0.0238049
metabric	GABRA2	PAM50	Normal	OS	0.0234	0.7	0.877	-0.0831813	0.915703	FALSE	0.0764768
metabric	BM665543	total	total	OS	0.0898	0.711	0.787	-0.0927501	0.75508	FALSE	0.111163
metabric	BM665543	PAM50	LumA	OS	0.405	0.844	0.842	-0.0189302	0.976249	TRUE	0.405383
metabric	BM665543	PAM50	LumB	OS	0.261	0.626	0.675	-0.0453064	0.937692	FALSE	0.268232
metabric	BM665543	PAM50	Her2	OS	0.0698	0.511	0.697	0.118585	0.839564	FALSE	0.117757
metabric	BM665543	PAM50	Basal	OS	0.0337	0.572	0.844	-0.143381	0.873146	FALSE	0.112586
metabric	BM665543	PAM50	claudin-low	OS	0.1	0.721	0.95	0.237071	0.81592	FALSE	0.146021
metabric	BM665543	PAM50	Normal	OS	0.00259	0.779	0.589	-2.20729	0.019128	TRUE	0.0305781
metabric	YIPF1	total	total	OS	6.53e-05	0.743	0.651	-0.252788	0.00392725	TRUE	0.000466363
metabric	YIPF1	PAM50	LumA	OS	0.000666	0.862	0.733	-0.468409	0.0218823	TRUE	0.0118547
metabric	YIPF1	PAM50	LumB	OS	0.00287	0.717	0.632	-0.172136	0.286844	TRUE	0.0212473
metabric	YIPF1	PAM50	Her2	OS	0.186	0.506	0.572	0.130218	0.591377	FALSE	0.207806
metabric	YIPF1	PAM50	Basal	OS	0.0267	0.647	0.491	-0.120567	0.608466	TRUE	0.107429
metabric	YIPF1	PAM50	claudin-low	OS	0.0593	0.784	0.6	0.0789295	0.814627	TRUE	0.116197
metabric	YIPF1	PAM50	Normal	OS	0.243	0.757	0.705	-0.0566825	0.869871	TRUE	0.258239
metabric	ZNF385A	total	total	OS	0.0139	0.737	0.682	-0.0135884	0.850467	TRUE	0.0295976
metabric	ZNF385A	PAM50	LumA	OS	0.0322	0.738	0.857	0.217623	0.189524	FALSE	0.0710026
metabric	ZNF385A	PAM50	LumB	OS	0.0176	0.644	0.789	0.0805748	0.537792	FALSE	0.0490481
metabric	ZNF385A	PAM50	Her2	OS	0.0273	0.639	0.477	0.0373579	0.817194	TRUE	0.0795844
metabric	ZNF385A	PAM50	Basal	OS	0.091	0.543	0.675	0.0949749	0.711024	FALSE	0.151426
metabric	ZNF385A	PAM50	claudin-low	OS	0.0417	0.719	0.853	0.0728926	0.794487	FALSE	0.101341
metabric	ZNF385A	PAM50	Normal	OS	0.1	0.595	0.796	0.00615748	0.984842	FALSE	0.147025
metabric	F11	total	total	OS	0.00108	0.606	0.733	0.613961	0.0351504	FALSE	0.00440754
metabric	F11	PAM50	LumA	OS	0.00202	0.821	0.917	1.10165	0.0770348	FALSE	0.0194867
metabric	F11	PAM50	LumB	OS	0.166	0.52	0.672	0.701955	0.246601	FALSE	0.185283
metabric	F11	PAM50	Her2	OS	0.178	0.641	0.503	-0.378093	0.52733	TRUE	0.201604
metabric	F11	PAM50	Basal	OS	0.0239	0.436	0.641	1.16701	0.13253	FALSE	0.104672
metabric	F11	PAM50	claudin-low	OS	0.0853	0.721	0.913	0.971497	0.344621	FALSE	0.13574
metabric	F11	PAM50	Normal	OS	0.0451	0.737	0.645	-1.19029	0.311447	TRUE	0.100788
metabric	BM313460	total	total	OS	0.0831	0.731	0.698	-0.217107	0.482876	TRUE	0.105177
metabric	BM313460	PAM50	LumA	OS	0.202	0.865	0.821	-0.264823	0.688763	TRUE	0.216767
metabric	BM313460	PAM50	LumB	OS	0.0421	0.631	0.752	0.69518	0.200496	FALSE	0.0775605
metabric	BM313460	PAM50	Her2	OS	0.0749	0.77	0.506	-1.21366	0.101168	TRUE	0.121807
metabric	BM313460	PAM50	Basal	OS	0.0934	0.471	0.627	0.25254	0.765112	FALSE	0.153017
metabric	BM313460	PAM50	claudin-low	OS	0.00255	0.811	0.616	-2.60594	0.0173514	TRUE	0.0403758
metabric	BM313460	PAM50	Normal	OS	0.103	0.778	0.608	-0.0580564	0.962277	TRUE	0.149195
metabric	DHX35	total	total	OS	1.43e-06	0.638	0.746	0.555453	0.000232549	FALSE	2.02007e-05
metabric	DHX35	PAM50	LumA	OS	0.000701	0.813	0.888	0.895089	0.0154759	FALSE	0.0121666
metabric	DHX35	PAM50	LumB	OS	0.000835	0.571	0.704	0.601254	0.0151187	FALSE	0.012467
metabric	DHX35	PAM50	Her2	OS	0.0813	0.507	0.547	-0.0715492	0.842355	FALSE	0.126808
metabric	DHX35	PAM50	Basal	OS	0.146	0.577	0.725	0.0105901	0.975234	FALSE	0.186836
metabric	DHX35	PAM50	claudin-low	OS	0.201	0.73	0.862	0.396717	0.485152	FALSE	0.222615
metabric	DHX35	PAM50	Normal	OS	0.0191	0.744	0.647	0.200875	0.778463	TRUE	0.0701793
metabric	FUBP1	total	total	OS	0.0045	0.682	0.759	0.194605	0.168156	FALSE	0.0130933
metabric	FUBP1	PAM50	LumA	OS	0.00475	0.787	0.895	0.365353	0.323241	FALSE	0.0291777
metabric	FUBP1	PAM50	LumB	OS	0.0461	0.628	0.704	0.204882	0.403367	FALSE	0.0814977
metabric	FUBP1	PAM50	Her2	OS	0.325	0.711	0.515	-0.228427	0.470147	TRUE	0.328546
metabric	FUBP1	PAM50	Basal	OS	0.145	0.553	0.686	0.118444	0.725682	FALSE	0.186064
metabric	FUBP1	PAM50	claudin-low	OS	0.00923	0.812	0.657	-0.581313	0.204283	TRUE	0.0627013
metabric	FUBP1	PAM50	Normal	OS	0.0256	0.704	0.938	1.33996	0.0552209	FALSE	0.0792254
metabric	AA084299	total	total	OS	0.266	0.715	0.743	-0.1507	0.60828	FALSE	0.270124
metabric	AA084299	PAM50	LumA	OS	0.0841	0.845	0.829	-0.240248	0.709906	TRUE	0.119204
metabric	AA084299	PAM50	LumB	OS	0.0264	0.59	0.677	0.974355	0.108756	FALSE	0.0604279
metabric	AA084299	PAM50	Her2	OS	0.00331	0.719	0.478	-1.22176	0.0582385	TRUE	0.0404301
metabric	AA084299	PAM50	Basal	OS	0.0142	0.861	0.567	-0.923595	0.25626	TRUE	0.0953764
metabric	AA084299	PAM50	claudin-low	OS	0.0547	0.729	0.854	0.910901	0.332937	FALSE	0.11296
metabric	AA084299	PAM50	Normal	OS	0.0481	0.758	0.533	-1.06915	0.311302	TRUE	0.103607
metabric	AI205959	total	total	OS	0.0274	0.706	0.762	0.576479	0.0689222	FALSE	0.0478043
metabric	AI205959	PAM50	LumA	OS	0.153	0.814	0.848	0.250484	0.708811	FALSE	0.176046
metabric	AI205959	PAM50	LumB	OS	0.065	0.596	0.682	0.620437	0.263513	FALSE	0.099718
metabric	AI205959	PAM50	Her2	OS	0.0234	0.562	0.477	-0.639452	0.410515	TRUE	0.0754647
metabric	AI205959	PAM50	Basal	OS	0.0855	0.559	0.687	1.00452	0.30364	FALSE	0.147816
metabric	AI205959	PAM50	claudin-low	OS	0.0406	0.706	0.833	1.76787	0.0799176	FALSE	0.100359
metabric	AI205959	PAM50	Normal	OS	0.0752	0.562	0.773	0.792023	0.543344	FALSE	0.12769
metabric	HIST1H1T	total	total	OS	0.116	0.724	0.676	-0.0622426	0.815383	TRUE	0.134777
metabric	HIST1H1T	PAM50	LumA	OS	0.00312	0.898	0.822	-0.676263	0.258783	TRUE	0.0241974
metabric	HIST1H1T	PAM50	LumB	OS	0.0168	0.67	0.512	0.0591785	0.902065	TRUE	0.048106
metabric	HIST1H1T	PAM50	Her2	OS	0.0129	0.487	0.714	0.012761	0.981342	FALSE	0.062247
metabric	HIST1H1T	PAM50	Basal	OS	0.0986	0.522	0.624	0.526	0.49953	FALSE	0.156282
metabric	HIST1H1T	PAM50	claudin-low	OS	0.233	0.765	0.635	-0.152768	0.879605	TRUE	0.248729
metabric	HIST1H1T	PAM50	Normal	OS	0.0919	0.767	0.545	-0.373977	0.710828	TRUE	0.141164
metabric	BX119689	total	total	OS	0.15	0.703	0.741	-0.00443615	0.987648	FALSE	0.164998
metabric	BX119689	PAM50	LumA	OS	0.187	0.843	0.844	0.355472	0.565214	FALSE	0.204012
metabric	BX119689	PAM50	LumB	OS	0.0888	0.612	0.675	-0.151448	0.774604	FALSE	0.120752
metabric	BX119689	PAM50	Her2	OS	0.256	0.494	0.579	0.0338767	0.953817	FALSE	0.266056
metabric	BX119689	PAM50	Basal	OS	0.133	0.556	0.67	0.139235	0.872834	FALSE	0.177917
metabric	BX119689	PAM50	claudin-low	OS	0.053	0.812	0.709	-1.2117	0.205391	TRUE	0.111269
metabric	BX119689	PAM50	Normal	OS	0.0625	0.822	0.68	-1.0494	0.302744	TRUE	0.116974
metabric	SLC7A1	total	total	OS	3.82e-05	0.649	0.747	0.22152	0.000555088	FALSE	0.00030047
metabric	SLC7A1	PAM50	LumA	OS	0.261	0.812	0.848	-0.0577949	0.739335	FALSE	0.267972
metabric	SLC7A1	PAM50	LumB	OS	0.0458	0.628	0.744	0.184188	0.126206	FALSE	0.0811912
metabric	SLC7A1	PAM50	Her2	OS	0.0505	0.48	0.557	0.04323	0.779615	FALSE	0.101802
metabric	SLC7A1	PAM50	Basal	OS	0.325	0.613	0.505	-0.0105936	0.950609	TRUE	0.329722
metabric	SLC7A1	PAM50	claudin-low	OS	0.133	0.822	0.71	-0.0841244	0.709655	TRUE	0.170432
metabric	SLC7A1	PAM50	Normal	OS	0.00302	0.494	0.771	0.634877	0.0486821	FALSE	0.0327947
metabric	PRDM4	total	total	OS	0.00658	0.704	0.774	0.153522	0.151801	FALSE	0.017241
metabric	PRDM4	PAM50	LumA	OS	0.0681	0.828	0.863	0.388275	0.0867668	FALSE	0.105544
metabric	PRDM4	PAM50	LumB	OS	0.00295	0.629	0.815	0.540147	0.00663707	FALSE	0.0214648
metabric	PRDM4	PAM50	Her2	OS	0.00131	0.76	0.474	-0.475734	0.0283833	TRUE	0.0312962
metabric	PRDM4	PAM50	Basal	OS	0.284	0.569	0.67	-0.00774829	0.979265	FALSE	0.293553
metabric	PRDM4	PAM50	claudin-low	OS	0.0967	0.703	0.817	0.45567	0.377337	FALSE	0.143919
metabric	PRDM4	PAM50	Normal	OS	0.264	0.698	0.802	-0.0647295	0.886181	FALSE	0.27603
metabric	LILRB1	total	total	OS	0.0564	0.699	0.738	-0.0230134	0.924292	FALSE	0.0795068
metabric	LILRB1	PAM50	LumA	OS	0.3	0.839	0.856	0.184286	0.733995	FALSE	0.303916
metabric	LILRB1	PAM50	LumB	OS	0.0118	0.509	0.682	0.429141	0.382288	FALSE	0.0404647
metabric	LILRB1	PAM50	Her2	OS	0.0399	0.7	0.516	-1.01298	0.0811906	TRUE	0.0920374
metabric	LILRB1	PAM50	Basal	OS	0.0171	0.625	0.447	-0.51428	0.466165	TRUE	0.0979962
metabric	LILRB1	PAM50	claudin-low	OS	0.039	0.708	0.871	0.149486	0.831808	FALSE	0.0990879
metabric	LILRB1	PAM50	Normal	OS	0.173	0.723	0.754	0.361254	0.729466	FALSE	0.202715
metabric	KIAA1109	total	total	OS	0.0674	0.746	0.701	-0.159798	0.544847	TRUE	0.0903511
metabric	KIAA1109	PAM50	LumA	OS	0.00143	0.819	0.899	0.978849	0.0615446	FALSE	0.0167208
metabric	KIAA1109	PAM50	LumB	OS	0.164	0.734	0.647	-0.119877	0.808244	TRUE	0.18358
metabric	KIAA1109	PAM50	Her2	OS	0.0641	0.601	0.482	-1.00476	0.108441	TRUE	0.113212
metabric	KIAA1109	PAM50	Basal	OS	0.000556	0.626	0.34	-2.00028	0.0171369	TRUE	0.0494449
metabric	KIAA1109	PAM50	claudin-low	OS	0.198	0.731	0.805	0.736821	0.411445	FALSE	0.220233
metabric	KIAA1109	PAM50	Normal	OS	0.0124	0.914	0.666	-0.614071	0.554483	TRUE	0.0585361
metabric	AW205955	total	total	OS	0.059	0.709	0.725	0.389983	0.177993	FALSE	0.0821174
metabric	AW205955	PAM50	LumA	OS	0.0439	0.84	0.862	0.0821381	0.887484	FALSE	0.0827088
metabric	AW205955	PAM50	LumB	OS	0.000124	0.593	0.748	1.72529	0.00227845	FALSE	0.0059716
metabric	AW205955	PAM50	Her2	OS	0.0506	0.591	0.497	-0.870575	0.190333	TRUE	0.101928
metabric	AW205955	PAM50	Basal	OS	0.0738	0.524	0.64	0.208391	0.795387	FALSE	0.141048
metabric	AW205955	PAM50	claudin-low	OS	0.137	0.692	0.76	0.722386	0.484253	FALSE	0.173686
metabric	AW205955	PAM50	Normal	OS	0.0553	0.79	0.585	-0.308472	0.775798	TRUE	0.110166
metabric	CR743578	total	total	OS	0.18	0.696	0.721	-0.0433981	0.878546	FALSE	0.191748
metabric	CR743578	PAM50	LumA	OS	0.165	0.877	0.818	-0.259237	0.669572	TRUE	0.185757
metabric	CR743578	PAM50	LumB	OS	0.131	0.667	0.641	-0.364067	0.485802	TRUE	0.156588
metabric	CR743578	PAM50	Her2	OS	0.287	0.578	0.507	-0.225931	0.733609	TRUE	0.29364
metabric	CR743578	PAM50	Basal	OS	0.298	0.563	0.65	-0.0504398	0.950285	FALSE	0.305741
metabric	CR743578	PAM50	claudin-low	OS	0.00151	0.774	0.459	-1.33258	0.167165	TRUE	0.0334811
metabric	CR743578	PAM50	Normal	OS	0.00256	0.666	0.872	2.49264	0.0217065	FALSE	0.0303858
metabric	BC038747	total	total	OS	0.0227	0.645	0.732	0.168169	0.15722	FALSE	0.0419373
metabric	BC038747	PAM50	LumA	OS	0.0261	0.833	0.906	0.0170911	0.955945	FALSE	0.0635878
metabric	BC038747	PAM50	LumB	OS	0.0614	0.574	0.679	0.0333277	0.867282	FALSE	0.0963671
metabric	BC038747	PAM50	Her2	OS	0.0651	0.685	0.499	-0.297945	0.224569	TRUE	0.113856
metabric	BC038747	PAM50	Basal	OS	0.281	0.582	0.678	0.0457156	0.88882	FALSE	0.290909
metabric	BC038747	PAM50	claudin-low	OS	0.17	0.78	0.726	-0.542823	0.379142	TRUE	0.198732
metabric	BC038747	PAM50	Normal	OS	0.268	0.652	0.778	0.309066	0.64455	FALSE	0.279373
metabric	LOC142937	total	total	OS	0.0751	0.723	0.677	-0.093442	0.730122	TRUE	0.0977271
metabric	LOC142937	PAM50	LumA	OS	0.000591	0.92	0.814	-1.31702	0.0246557	TRUE	0.0111467
metabric	LOC142937	PAM50	LumB	OS	0.295	0.675	0.624	0.0118653	0.982153	TRUE	0.298888
metabric	LOC142937	PAM50	Her2	OS	0.111	0.548	0.336	0.0216441	0.971888	TRUE	0.149547
metabric	LOC142937	PAM50	Basal	OS	0.101	0.517	0.644	0.392232	0.504507	FALSE	0.157344
metabric	LOC142937	PAM50	claudin-low	OS	0.068	0.785	0.668	-0.594426	0.537581	TRUE	0.123034
metabric	LOC142937	PAM50	Normal	OS	0.127	0.747	0.6	-0.131101	0.893906	TRUE	0.16722
metabric	EPCAM	total	total	OS	0.000424	0.642	0.735	0.112438	0.226987	FALSE	0.00211289
metabric	EPCAM	PAM50	LumA	OS	0.224	0.832	0.844	-0.0795554	0.769322	FALSE	0.235704
metabric	EPCAM	PAM50	LumB	OS	0.000792	0.721	0.562	-0.68588	0.000348837	TRUE	0.0120924
metabric	EPCAM	PAM50	Her2	OS	0.00436	0.368	0.575	0.469522	0.0260394	FALSE	0.044398
metabric	EPCAM	PAM50	Basal	OS	0.0962	0.558	0.67	0.124737	0.553003	FALSE	0.15504
metabric	EPCAM	PAM50	claudin-low	OS	0.0218	0.6	0.763	0.22954	0.462396	FALSE	0.0811274
metabric	EPCAM	PAM50	Normal	OS	0.0498	0.542	0.752	0.00586032	0.988819	FALSE	0.105313
metabric	SEPT11	total	total	OS	0.00282	0.807	0.706	-0.145902	0.0103612	TRUE	0.0092004
metabric	SEPT11	PAM50	LumA	OS	0.0013	0.882	0.799	-0.212585	0.0696388	TRUE	0.0160154
metabric	SEPT11	PAM50	LumB	OS	0.108	0.727	0.643	-0.0738485	0.467105	TRUE	0.136906
metabric	SEPT11	PAM50	Her2	OS	0.0537	0.299	0.554	0.109853	0.500373	FALSE	0.104601
metabric	SEPT11	PAM50	Basal	OS	0.134	0.634	0.522	-0.0331613	0.855684	TRUE	0.178579
metabric	SEPT11	PAM50	claudin-low	OS	0.0205	0.631	0.772	0.108422	0.551973	FALSE	0.0794819
metabric	SEPT11	PAM50	Normal	OS	0.0107	1	0.699	-0.206041	0.340121	TRUE	0.0548459
metabric	MCOLN3	total	total	OS	0.000982	0.705	0.82	0.0522565	0.5867	FALSE	0.0040863
metabric	MCOLN3	PAM50	LumA	OS	0.107	0.834	0.906	-0.0459313	0.866081	FALSE	0.13833
metabric	MCOLN3	PAM50	LumB	OS	0.000915	0.624	0.862	-0.161361	0.289281	FALSE	0.0128949
metabric	MCOLN3	PAM50	Her2	OS	0.0724	0.511	0.715	0.238871	0.370279	FALSE	0.119764
metabric	MCOLN3	PAM50	Basal	OS	0.108	0.549	0.646	0.00265004	0.989946	FALSE	0.161735
metabric	MCOLN3	PAM50	claudin-low	OS	0.0341	0.779	0.627	-0.670009	0.0999184	TRUE	0.0939775
metabric	MCOLN3	PAM50	Normal	OS	0.0215	0.645	0.759	0.427007	0.2395	FALSE	0.0737696
metabric	HAUS3	total	total	OS	0.218	0.758	0.713	-0.0748112	0.769557	TRUE	0.225812
metabric	HAUS3	PAM50	LumA	OS	0.0164	0.83	0.927	0.0302407	0.954974	FALSE	0.0508118
metabric	HAUS3	PAM50	LumB	OS	0.00737	0.593	0.685	0.90098	0.0374019	FALSE	0.0322775
metabric	HAUS3	PAM50	Her2	OS	0.0011	0.733	0.477	-1.46714	0.0117809	TRUE	0.0296977
metabric	HAUS3	PAM50	Basal	OS	0.0663	0.621	0.426	0.0137983	0.985874	TRUE	0.136395
metabric	HAUS3	PAM50	claudin-low	OS	0.335	0.79	0.71	-0.294283	0.766832	TRUE	0.338458
metabric	HAUS3	PAM50	Normal	OS	0.301	0.746	0.625	-0.168001	0.862868	TRUE	0.308054
metabric	AA830448	total	total	OS	0.327	0.682	0.727	-0.0176172	0.953946	FALSE	0.328375
metabric	AA830448	PAM50	LumA	OS	0.174	0.872	0.831	0.0572341	0.922375	TRUE	0.193089
metabric	AA830448	PAM50	LumB	OS	0.0389	0.667	0.58	-0.749898	0.188952	TRUE	0.0744046
metabric	AA830448	PAM50	Her2	OS	0.244	0.436	0.569	0.0330253	0.96346	FALSE	0.255689
metabric	AA830448	PAM50	Basal	OS	0.174	0.509	0.625	0.389898	0.648544	FALSE	0.206087
metabric	AA830448	PAM50	claudin-low	OS	0.183	0.841	0.734	-0.234411	0.82215	TRUE	0.208488
metabric	AA830448	PAM50	Normal	OS	0.196	0.655	0.742	0.644165	0.572204	FALSE	0.220505
metabric	AX747287	total	total	OS	0.0243	0.703	0.744	0.129594	0.592469	FALSE	0.0440091
metabric	AX747287	PAM50	LumA	OS	0.0928	0.832	0.892	0.153718	0.773388	FALSE	0.126488
metabric	AX747287	PAM50	LumB	OS	0.00367	0.572	0.684	0.861701	0.0507259	FALSE	0.023553
metabric	AX747287	PAM50	Her2	OS	0.000487	0.847	0.473	-1.42327	0.00744214	TRUE	0.0242699
metabric	AX747287	PAM50	Basal	OS	0.093	0.722	0.571	-0.638443	0.377377	TRUE	0.152659
metabric	AX747287	PAM50	claudin-low	OS	0.108	0.705	0.813	0.598721	0.492067	FALSE	0.15253
metabric	AX747287	PAM50	Normal	OS	0.187	0.611	0.768	0.173567	0.845844	FALSE	0.213554
metabric	MEIS2	total	total	OS	0.0329	0.79	0.708	-0.103479	0.20881	TRUE	0.0545157
metabric	MEIS2	PAM50	LumA	OS	0.0199	0.923	0.831	-0.113459	0.570434	TRUE	0.0556935
metabric	MEIS2	PAM50	LumB	OS	0.00642	0.627	0.832	0.388022	0.0720782	FALSE	0.0303654
metabric	MEIS2	PAM50	Her2	OS	0.0115	0.412	0.582	0.415238	0.090077	FALSE	0.0596873
metabric	MEIS2	PAM50	Basal	OS	0.0921	0.487	0.615	-0.116266	0.562362	FALSE	0.152094
metabric	MEIS2	PAM50	claudin-low	OS	0.295	0.823	0.733	0.0480296	0.829248	TRUE	0.301863
metabric	MEIS2	PAM50	Normal	OS	0.0856	0.862	0.646	-0.142573	0.590171	TRUE	0.136396
metabric	MKI67	total	total	OS	1.11e-16	0.654	0.845	0.746344	4.75826e-13	FALSE	5.8801e-14
metabric	MKI67	PAM50	LumA	OS	1.5e-06	0.772	0.9	1.36981	0.000305918	FALSE	0.000507667
metabric	MKI67	PAM50	LumB	OS	5.93e-05	0.597	0.847	0.73228	0.00145719	FALSE	0.00464004
metabric	MKI67	PAM50	Her2	OS	0.106	0.56	0.433	-0.0129668	0.967764	TRUE	0.145661
metabric	MKI67	PAM50	Basal	OS	0.0819	0.579	0.764	0.112067	0.687075	FALSE	0.145621
metabric	MKI67	PAM50	claudin-low	OS	0.0127	0.695	0.859	0.284472	0.395406	FALSE	0.0685738
metabric	MKI67	PAM50	Normal	OS	0.0695	0.651	0.818	0.221933	0.728279	FALSE	0.122928
metabric	CD518619	total	total	OS	0.0318	0.691	0.731	0.0255448	0.930265	FALSE	0.053152
metabric	CD518619	PAM50	LumA	OS	0.0341	0.832	0.883	0.374012	0.525976	FALSE	0.0729478
metabric	CD518619	PAM50	LumB	OS	0.156	0.635	0.684	0.0835509	0.877885	FALSE	0.176892
metabric	CD518619	PAM50	Her2	OS	0.00712	0.703	0.484	-1.1119	0.148204	TRUE	0.0515296
metabric	CD518619	PAM50	Basal	OS	0.12	0.623	0.522	-0.168005	0.839328	TRUE	0.169389
metabric	CD518619	PAM50	claudin-low	OS	0.157	0.736	0.803	0.575881	0.547857	FALSE	0.189067
metabric	CD518619	PAM50	Normal	OS	0.00508	0.585	0.8	1.27997	0.2411	FALSE	0.0412606
metabric	BG760841	total	total	OS	0.141	0.62	0.73	-0.00652015	0.982781	FALSE	0.15699
metabric	BG760841	PAM50	LumA	OS	0.00828	0.647	0.869	0.70356	0.259915	FALSE	0.0371852
metabric	BG760841	PAM50	LumB	OS	0.137	0.511	0.674	0.478953	0.396137	FALSE	0.161229
metabric	BG760841	PAM50	Her2	OS	0.0147	0.607	0.47	-0.804862	0.282843	TRUE	0.0646821
metabric	BG760841	PAM50	Basal	OS	0.0559	0.638	0.538	-0.86878	0.295946	TRUE	0.128835
metabric	BG760841	PAM50	claudin-low	OS	0.063	0.895	0.702	-0.424604	0.658921	TRUE	0.119108
metabric	BG760841	PAM50	Normal	OS	0.125	0.767	0.724	-1.24804	0.273575	TRUE	0.165688
metabric	CISD1	total	total	OS	0.0326	0.714	0.759	0.0918114	0.136492	FALSE	0.0541733
metabric	CISD1	PAM50	LumA	OS	0.00489	0.864	0.804	-0.154606	0.231208	TRUE	0.029473
metabric	CISD1	PAM50	LumB	OS	0.136	0.646	0.727	-0.0751935	0.479157	FALSE	0.160479
metabric	CISD1	PAM50	Her2	OS	0.00574	0.352	0.577	0.250346	0.0790769	FALSE	0.0485341
metabric	CISD1	PAM50	Basal	OS	0.0497	0.423	0.621	0.101149	0.566483	FALSE	0.1247
metabric	CISD1	PAM50	claudin-low	OS	0.214	0.751	0.703	0.0992658	0.735432	TRUE	0.233114
metabric	CISD1	PAM50	Normal	OS	0.138	0.72	0.822	0.215422	0.385739	FALSE	0.175639
metabric	LOC100500938	total	total	OS	0.1	0.711	0.748	0.14709	0.609569	FALSE	0.120407
metabric	LOC100500938	PAM50	LumA	OS	0.0378	0.821	0.853	0.599034	0.322327	FALSE	0.0767464
metabric	LOC100500938	PAM50	LumB	OS	0.0539	0.58	0.684	0.47528	0.386227	FALSE	0.0892704
metabric	LOC100500938	PAM50	Her2	OS	0.139	0.52	0.645	-0.365149	0.579194	FALSE	0.171163
metabric	LOC100500938	PAM50	Basal	OS	0.258	0.668	0.566	-0.521838	0.52608	TRUE	0.271059
metabric	LOC100500938	PAM50	claudin-low	OS	0.064	0.722	0.95	1.26186	0.201033	FALSE	0.119919
metabric	LOC100500938	PAM50	Normal	OS	0.0101	0.835	0.665	-0.575438	0.569992	TRUE	0.0536202
metabric	ZNF692	total	total	OS	0.00241	0.677	0.732	0.0762375	0.299656	FALSE	0.00817013
metabric	ZNF692	PAM50	LumA	OS	0.047	0.805	0.857	0.0993767	0.543139	FALSE	0.0855528
metabric	ZNF692	PAM50	LumB	OS	0.000275	0.561	0.695	0.446214	0.00798044	FALSE	0.0078285
metabric	ZNF692	PAM50	Her2	OS	0.172	0.651	0.504	-0.155833	0.27406	TRUE	0.196978
metabric	ZNF692	PAM50	Basal	OS	0.138	0.574	0.681	-0.0441835	0.820682	FALSE	0.18136
metabric	ZNF692	PAM50	claudin-low	OS	0.0999	0.909	0.723	-0.315237	0.379994	TRUE	0.146021
metabric	ZNF692	PAM50	Normal	OS	0.212	0.808	0.698	-0.0820559	0.742456	TRUE	0.233134
metabric	AL359560	total	total	OS	0.0615	0.702	0.744	-0.00935901	0.87778	FALSE	0.084592
metabric	AL359560	PAM50	LumA	OS	0.0259	0.818	0.874	0.0513541	0.678109	FALSE	0.063392
metabric	AL359560	PAM50	LumB	OS	0.222	0.614	0.671	0.0175337	0.908858	FALSE	0.233418
metabric	AL359560	PAM50	Her2	OS	0.00193	0.569	0.235	-0.183963	0.179198	TRUE	0.034863
metabric	AL359560	PAM50	Basal	OS	0.0614	0.673	0.557	-0.0876879	0.641277	TRUE	0.132618
metabric	AL359560	PAM50	claudin-low	OS	0.0779	0.618	0.772	0.183547	0.396843	FALSE	0.130134
metabric	AL359560	PAM50	Normal	OS	0.0727	0.635	0.774	0.12555	0.493306	FALSE	0.12542
metabric	RIPPLY2	total	total	OS	0.0408	0.739	0.691	-0.205481	0.191016	TRUE	0.0633298
metabric	RIPPLY2	PAM50	LumA	OS	0.0308	0.892	0.809	-0.35164	0.293848	TRUE	0.0695648
metabric	RIPPLY2	PAM50	LumB	OS	0.0873	0.67	0.524	-0.174897	0.537421	TRUE	0.119425
metabric	RIPPLY2	PAM50	Her2	OS	0.0638	0.558	0.333	-0.245592	0.619903	TRUE	0.112936
metabric	RIPPLY2	PAM50	Basal	OS	0.218	0.706	0.577	-0.200668	0.629795	TRUE	0.238227
metabric	RIPPLY2	PAM50	claudin-low	OS	0.12	0.707	0.832	0.066764	0.879781	FALSE	0.161146
metabric	RIPPLY2	PAM50	Normal	OS	0.112	0.771	0.576	-0.0478281	0.94085	TRUE	0.155937
metabric	AF092437	total	total	OS	0.00702	0.711	0.787	-0.0211058	0.940531	FALSE	0.0180637
metabric	AF092437	PAM50	LumA	OS	0.14	0.854	0.842	-0.196427	0.750078	TRUE	0.165095
metabric	AF092437	PAM50	LumB	OS	0.0866	0.648	0.745	0.0307798	0.955463	FALSE	0.118768
metabric	AF092437	PAM50	Her2	OS	0.113	0.564	0.472	-0.33574	0.563074	TRUE	0.151063
metabric	AF092437	PAM50	Basal	OS	0.0279	0.571	0.85	0.397109	0.5771	FALSE	0.108035
metabric	AF092437	PAM50	claudin-low	OS	0.164	0.775	0.734	-0.592979	0.562243	TRUE	0.194451
metabric	AF092437	PAM50	Normal	OS	0.0185	0.785	0.6	-1.53887	0.173232	TRUE	0.0692166
metabric	CEBPB	total	total	OS	2.87e-09	0.634	0.766	0.250243	4.07254e-06	FALSE	1.10658e-07
metabric	CEBPB	PAM50	LumA	OS	0.0453	0.818	0.902	0.224766	0.142109	FALSE	0.0839062
metabric	CEBPB	PAM50	LumB	OS	0.0432	0.594	0.7	0.0777943	0.481467	FALSE	0.0787358
metabric	CEBPB	PAM50	Her2	OS	0.0269	0.454	0.618	0.169369	0.239774	FALSE	0.0791666
metabric	CEBPB	PAM50	Basal	OS	0.147	0.507	0.636	0.0609415	0.747938	FALSE	0.187427
metabric	CEBPB	PAM50	claudin-low	OS	0.0741	0.777	0.566	0.0185692	0.929197	TRUE	0.127258
metabric	CEBPB	PAM50	Normal	OS	2.71e-10	0.294	0.797	0.760631	0.00767849	FALSE	3.30186e-06
metabric	MEFV	total	total	OS	0.0956	0.698	0.726	0.0310754	0.913608	FALSE	0.116508
metabric	MEFV	PAM50	LumA	OS	0.0573	0.858	0.791	-0.424321	0.479603	TRUE	0.0955706
metabric	MEFV	PAM50	LumB	OS	0.000942	0.556	0.712	1.18064	0.0222468	FALSE	0.0130637
metabric	MEFV	PAM50	Her2	OS	0.22	0.552	0.357	-0.141073	0.843629	TRUE	0.235336
metabric	MEFV	PAM50	Basal	OS	0.0302	0.67	0.503	-0.553015	0.507266	TRUE	0.109364
metabric	MEFV	PAM50	claudin-low	OS	0.34	0.86	0.723	-0.401639	0.638004	TRUE	0.343098
metabric	MEFV	PAM50	Normal	OS	0.163	0.633	0.771	0.698708	0.54997	FALSE	0.195155
metabric	MRPL36	total	total	OS	1.03e-05	0.63	0.741	0.225229	0.00267336	FALSE	0.000102195
metabric	MRPL36	PAM50	LumA	OS	0.0169	0.871	0.816	-0.069649	0.679649	TRUE	0.0514903
metabric	MRPL36	PAM50	LumB	OS	0.248	0.65	0.723	-0.0309428	0.844196	FALSE	0.256581
metabric	MRPL36	PAM50	Her2	OS	0.000348	0.413	0.649	0.353247	0.0173934	FALSE	0.0228573
metabric	MRPL36	PAM50	Basal	OS	0.0477	0.776	0.571	-0.197009	0.30588	TRUE	0.123563
metabric	MRPL36	PAM50	claudin-low	OS	0.0453	0.792	0.657	-0.107314	0.728996	TRUE	0.104434
metabric	MRPL36	PAM50	Normal	OS	0.00603	0.664	0.804	0.835537	0.0123528	FALSE	0.0439017
metabric	GRASP	total	total	OS	0.0402	0.745	0.698	-0.159764	0.41411	TRUE	0.0627422
metabric	GRASP	PAM50	LumA	OS	0.0427	0.789	0.85	0.484749	0.251256	FALSE	0.0813791
metabric	GRASP	PAM50	LumB	OS	0.0678	0.625	0.752	0.351658	0.463527	FALSE	0.102155
metabric	GRASP	PAM50	Her2	OS	0.0524	0.568	0.424	-0.358431	0.457355	TRUE	0.103366
metabric	GRASP	PAM50	Basal	OS	0.0399	0.642	0.5	-0.107141	0.845385	TRUE	0.117681
metabric	GRASP	PAM50	claudin-low	OS	0.118	0.728	0.836	0.410666	0.416919	FALSE	0.159817
metabric	GRASP	PAM50	Normal	OS	9.69e-05	0.832	0.438	-0.852436	0.274489	TRUE	0.00648698
metabric	TBC1D19	total	total	OS	9.82e-05	0.763	0.663	-0.331081	0.00408663	TRUE	0.000650962
metabric	TBC1D19	PAM50	LumA	OS	0.00285	0.864	0.779	-0.452096	0.0975536	TRUE	0.0231265
metabric	TBC1D19	PAM50	LumB	OS	0.0215	0.676	0.505	-0.198567	0.386746	TRUE	0.054224
metabric	TBC1D19	PAM50	Her2	OS	0.0211	0.505	0.729	0.348672	0.223117	FALSE	0.0733055
metabric	TBC1D19	PAM50	Basal	OS	0.0127	0.51	0.678	0.557696	0.0797548	FALSE	0.0925459
metabric	TBC1D19	PAM50	claudin-low	OS	0.0164	0.588	0.791	0.553845	0.200407	FALSE	0.07442
metabric	TBC1D19	PAM50	Normal	OS	0.0321	0.773	0.616	-1.13453	0.0299276	TRUE	0.08732
metabric	HIC1	total	total	OS	0.141	0.714	0.758	0.0528023	0.815078	FALSE	0.15699
metabric	HIC1	PAM50	LumA	OS	0.0395	0.835	0.911	0.569703	0.224327	FALSE	0.0783123
metabric	HIC1	PAM50	LumB	OS	0.0119	0.503	0.676	1.12117	0.0246265	FALSE	0.0406475
metabric	HIC1	PAM50	Her2	OS	0.174	0.553	0.497	-0.192998	0.712962	TRUE	0.198466
metabric	HIC1	PAM50	Basal	OS	0.199	0.701	0.568	-0.0161107	0.981562	TRUE	0.223787
metabric	HIC1	PAM50	claudin-low	OS	0.0512	0.644	0.771	0.366779	0.582375	FALSE	0.109644
metabric	HIC1	PAM50	Normal	OS	0.018	0.851	0.666	-1.06636	0.210954	TRUE	0.0683002
metabric	AL512751	total	total	OS	0.0396	0.675	0.729	0.147978	0.613716	FALSE	0.0621081
metabric	AL512751	PAM50	LumA	OS	0.0359	0.781	0.858	0.470442	0.467214	FALSE	0.0748598
metabric	AL512751	PAM50	LumB	OS	0.00325	0.53	0.692	0.561652	0.282432	FALSE	0.0223087
metabric	AL512751	PAM50	Her2	OS	0.000151	0.588	0.247	-1.01611	0.124019	TRUE	0.0166496
metabric	AL512751	PAM50	Basal	OS	0.0252	0.513	0.676	0.930357	0.247373	FALSE	0.105893
metabric	AL512751	PAM50	claudin-low	OS	0.0406	0.867	0.708	-0.921091	0.401899	TRUE	0.100359
metabric	AL512751	PAM50	Normal	OS	0.0248	0.678	0.83	1.96753	0.150879	FALSE	0.0781794
metabric	RNF13	total	total	OS	0.0529	0.744	0.706	-0.0694132	0.377828	TRUE	0.0758721
metabric	RNF13	PAM50	LumA	OS	0.0408	0.868	0.831	-0.183437	0.32421	TRUE	0.0796582
metabric	RNF13	PAM50	LumB	OS	0.00184	0.726	0.598	-0.463388	0.00474822	TRUE	0.0175077
metabric	RNF13	PAM50	Her2	OS	0.0189	0.497	0.757	0.271266	0.0940918	FALSE	0.070931
metabric	RNF13	PAM50	Basal	OS	0.12	0.58	0.716	0.132931	0.530956	FALSE	0.169389
metabric	RNF13	PAM50	claudin-low	OS	0.0331	0.562	0.772	0.316955	0.2737	FALSE	0.0931709
metabric	RNF13	PAM50	Normal	OS	0.0753	0.743	0.725	0.16004	0.583445	TRUE	0.127806
metabric	SCLY	total	total	OS	3e-05	0.659	0.748	0.37942	6.49366e-05	FALSE	0.000246973
metabric	SCLY	PAM50	LumA	OS	0.00677	0.781	0.878	0.498796	0.0175591	FALSE	0.0338195
metabric	SCLY	PAM50	LumB	OS	0.141	0.683	0.625	-0.0399463	0.801846	TRUE	0.164546
metabric	SCLY	PAM50	Her2	OS	0.186	0.595	0.49	-0.171891	0.512174	TRUE	0.207806
metabric	SCLY	PAM50	Basal	OS	0.0129	0.429	0.64	0.0604085	0.819531	FALSE	0.0930847
metabric	SCLY	PAM50	claudin-low	OS	0.00574	0.658	0.811	0.735287	0.0688796	FALSE	0.0533864
metabric	SCLY	PAM50	Normal	OS	0.00401	0.471	0.777	1.02263	0.0125147	FALSE	0.0371418
metabric	BRF2	total	total	OS	0.0908	0.645	0.726	0.0992152	0.0444881	FALSE	0.112065
metabric	BRF2	PAM50	LumA	OS	0.223	0.852	0.833	0.134176	0.276702	TRUE	0.234824
metabric	BRF2	PAM50	LumB	OS	0.221	0.693	0.65	0.0137666	0.854573	TRUE	0.232547
metabric	BRF2	PAM50	Her2	OS	0.031	0.64	0.502	-0.07866	0.545888	TRUE	0.083213
metabric	BRF2	PAM50	Basal	OS	0.0497	0.531	0.664	0.300065	0.04815	FALSE	0.1247
metabric	BRF2	PAM50	claudin-low	OS	0.03	0.615	0.807	0.29191	0.10813	FALSE	0.0903411
metabric	BRF2	PAM50	Normal	OS	0.0446	0.44	0.753	0.269732	0.208602	FALSE	0.100334
metabric	MASTL	total	total	OS	3e-12	0.671	0.835	0.482281	3.9873e-09	FALSE	3.10512e-10
metabric	MASTL	PAM50	LumA	OS	1.54e-06	0.793	0.902	1.18022	0.000217615	FALSE	0.000510411
metabric	MASTL	PAM50	LumB	OS	0.125	0.715	0.65	-0.0073327	0.974179	TRUE	0.151588
metabric	MASTL	PAM50	Her2	OS	0.139	0.505	0.71	0.0733878	0.761122	FALSE	0.171163
metabric	MASTL	PAM50	Basal	OS	0.176	0.515	0.614	0.0595681	0.764632	FALSE	0.207488
metabric	MASTL	PAM50	claudin-low	OS	0.0835	0.697	0.823	0.0748909	0.780732	FALSE	0.134314
metabric	MASTL	PAM50	Normal	OS	0.00344	0.685	0.87	0.824303	0.0846153	FALSE	0.0347105
metabric	C2orf53	total	total	OS	0.126	0.728	0.658	-0.206644	0.491806	TRUE	0.143764
metabric	C2orf53	PAM50	LumA	OS	0.188	0.787	0.85	0.0524547	0.927556	FALSE	0.204837
metabric	C2orf53	PAM50	LumB	OS	0.045	0.74	0.634	-0.391459	0.520567	TRUE	0.0804578
metabric	C2orf53	PAM50	Her2	OS	0.0693	0.616	0.475	-0.58454	0.36251	TRUE	0.117312
metabric	C2orf53	PAM50	Basal	OS	0.0955	0.492	0.63	0.515832	0.55312	FALSE	0.154525
metabric	C2orf53	PAM50	claudin-low	OS	0.0522	0.601	0.76	-0.342454	0.753304	FALSE	0.11059
metabric	C2orf53	PAM50	Normal	OS	0.0711	0.762	0.585	-1.12484	0.34308	TRUE	0.124118
metabric	LOC100130238	total	total	OS	0.0349	0.662	0.726	0.322801	0.271047	FALSE	0.0569277
metabric	LOC100130238	PAM50	LumA	OS	0.0983	0.832	0.879	0.41508	0.487477	FALSE	0.131232
metabric	LOC100130238	PAM50	LumB	OS	0.0063	0.523	0.684	0.80247	0.165567	FALSE	0.0301076
metabric	LOC100130238	PAM50	Her2	OS	0.0573	0.611	0.463	-0.481547	0.456883	TRUE	0.10768
metabric	LOC100130238	PAM50	Basal	OS	0.112	0.46	0.629	0.421497	0.607132	FALSE	0.16452
metabric	LOC100130238	PAM50	claudin-low	OS	0.0472	0.689	0.78	1.13488	0.228312	FALSE	0.106104
metabric	LOC100130238	PAM50	Normal	OS	0.0053	0.771	0.417	-2.18323	0.0655059	TRUE	0.041821
metabric	CLDN3	total	total	OS	3.05e-05	0.66	0.745	0.14145	0.000774225	FALSE	0.000249991
metabric	CLDN3	PAM50	LumA	OS	0.0227	0.808	0.855	0.178941	0.0708477	FALSE	0.0594597
metabric	CLDN3	PAM50	LumB	OS	0.207	0.64	0.684	0.0101879	0.905152	FALSE	0.220222
metabric	CLDN3	PAM50	Her2	OS	0.0606	0.442	0.545	0.016267	0.867171	FALSE	0.110416
metabric	CLDN3	PAM50	Basal	OS	0.103	0.565	0.737	0.0861494	0.40406	FALSE	0.158644
metabric	CLDN3	PAM50	claudin-low	OS	0.0944	0.814	0.716	-0.0692051	0.584382	TRUE	0.142348
metabric	CLDN3	PAM50	Normal	OS	0.0184	0.595	0.804	0.210043	0.261396	FALSE	0.0690439
metabric	HDAC3	total	total	OS	1.32e-05	0.734	0.575	-0.278135	0.0679461	TRUE	0.000124577
metabric	HDAC3	PAM50	LumA	OS	0.278	0.888	0.836	0.0733251	0.819196	TRUE	0.283503
metabric	HDAC3	PAM50	LumB	OS	0.0227	0.562	0.683	0.25427	0.39712	FALSE	0.0557952
metabric	HDAC3	PAM50	Her2	OS	5.33e-05	0.59	0.228	-0.665202	0.0556299	TRUE	0.0115427
metabric	HDAC3	PAM50	Basal	OS	0.307	0.579	0.675	-0.0425839	0.903202	FALSE	0.313786
metabric	HDAC3	PAM50	claudin-low	OS	0.166	0.728	0.785	0.258206	0.645794	FALSE	0.195869
metabric	HDAC3	PAM50	Normal	OS	0.24	0.788	0.673	-0.0520561	0.937466	TRUE	0.255821
metabric	LYZL4	total	total	OS	0.00269	0.648	0.728	0.2804	0.381131	FALSE	0.00889295
metabric	LYZL4	PAM50	LumA	OS	0.117	0.87	0.79	-0.436447	0.544964	TRUE	0.146629
metabric	LYZL4	PAM50	LumB	OS	0.117	0.695	0.625	-0.214061	0.70402	TRUE	0.14476
metabric	LYZL4	PAM50	Her2	OS	0.165	0.484	0.619	0.43546	0.495349	FALSE	0.19139
metabric	LYZL4	PAM50	Basal	OS	0.019	0.527	0.706	0.437959	0.6283	FALSE	0.100476
metabric	LYZL4	PAM50	claudin-low	OS	0.0224	0.765	0.561	0.0778118	0.947045	TRUE	0.0819954
metabric	LYZL4	PAM50	Normal	OS	0.413	0.846	0.72	-0.455444	0.702469	TRUE	0.413917
metabric	BIRC6	total	total	OS	0.0734	0.723	0.702	0.0134197	0.924579	TRUE	0.0960792
metabric	BIRC6	PAM50	LumA	OS	0.0447	0.798	0.864	0.560871	0.0610777	FALSE	0.0834163
metabric	BIRC6	PAM50	LumB	OS	0.0208	0.801	0.635	-0.155338	0.555165	TRUE	0.0533306
metabric	BIRC6	PAM50	Her2	OS	0.026	0.669	0.459	-0.426129	0.170623	TRUE	0.0782279
metabric	BIRC6	PAM50	Basal	OS	0.121	0.702	0.569	-0.130291	0.701432	TRUE	0.170042
metabric	BIRC6	PAM50	claudin-low	OS	0.0213	0.783	0.637	-0.490683	0.378841	TRUE	0.0806336
metabric	BIRC6	PAM50	Normal	OS	0.00801	0.392	0.76	-0.265227	0.685404	FALSE	0.0490545
metabric	ZNF700	total	total	OS	0.0127	0.73	0.652	-0.0839777	0.394781	TRUE	0.027748
metabric	ZNF700	PAM50	LumA	OS	0.0518	0.883	0.83	-0.191702	0.403464	TRUE	0.090394
metabric	ZNF700	PAM50	LumB	OS	0.11	0.6	0.673	0.12422	0.480605	FALSE	0.138641
metabric	ZNF700	PAM50	Her2	OS	0.142	0.632	0.482	-0.176521	0.413683	TRUE	0.173403
metabric	ZNF700	PAM50	Basal	OS	0.376	0.649	0.568	0.0218303	0.931054	TRUE	0.377674
metabric	ZNF700	PAM50	claudin-low	OS	0.317	0.763	0.734	0.422949	0.195739	TRUE	0.321914
metabric	ZNF700	PAM50	Normal	OS	0.0274	0.769	0.59	-0.00640438	0.984897	TRUE	0.0816738
metabric	TDRD12	total	total	OS	0.00159	0.806	0.703	-0.240876	0.308025	TRUE	0.00596905
metabric	TDRD12	PAM50	LumA	OS	0.0829	0.88	0.834	-0.183984	0.720374	TRUE	0.118273
metabric	TDRD12	PAM50	LumB	OS	0.00035	0.715	0.586	-1.16373	0.0109399	TRUE	0.00874557
metabric	TDRD12	PAM50	Her2	OS	0.002	0.46	0.621	0.793335	0.090387	FALSE	0.0352648
metabric	TDRD12	PAM50	Basal	OS	0.0553	0.771	0.576	-0.326257	0.594585	TRUE	0.128399
metabric	TDRD12	PAM50	claudin-low	OS	0.163	0.787	0.606	-0.456899	0.55745	TRUE	0.193614
metabric	TDRD12	PAM50	Normal	OS	0.0954	0.796	0.701	-0.440044	0.61329	TRUE	0.143829
metabric	C1orf194	total	total	OS	0.22	0.727	0.715	-0.223226	0.467365	TRUE	0.227526
metabric	C1orf194	PAM50	LumA	OS	0.0701	0.87	0.832	-0.901484	0.155111	TRUE	0.107285
metabric	C1orf194	PAM50	LumB	OS	0.0247	0.573	0.701	0.298582	0.60483	FALSE	0.0583339
metabric	C1orf194	PAM50	Her2	OS	0.0547	0.698	0.508	-0.197353	0.776422	TRUE	0.105428
metabric	C1orf194	PAM50	Basal	OS	0.00732	0.687	0.495	-0.99716	0.240072	TRUE	0.0846127
metabric	C1orf194	PAM50	claudin-low	OS	0.284	0.734	0.782	0.150431	0.888384	FALSE	0.291992
metabric	C1orf194	PAM50	Normal	OS	0.0301	0.617	0.828	1.51333	0.200075	FALSE	0.0850408
metabric	SLC14A2	total	total	OS	0.0616	0.741	0.699	-0.119339	0.64766	TRUE	0.084677
metabric	SLC14A2	PAM50	LumA	OS	0.01	0.879	0.832	-0.692741	0.202335	TRUE	0.0404381
metabric	SLC14A2	PAM50	LumB	OS	0.000551	0.614	0.779	1.2564	0.0041598	FALSE	0.0102966
metabric	SLC14A2	PAM50	Her2	OS	0.0441	0.567	0.371	-0.593044	0.407448	TRUE	0.0958891
metabric	SLC14A2	PAM50	Basal	OS	0.0332	0.63	0.391	-0.550742	0.490356	TRUE	0.112234
metabric	SLC14A2	PAM50	claudin-low	OS	0.322	0.726	0.755	0.212794	0.83032	FALSE	0.326502
metabric	SLC14A2	PAM50	Normal	OS	0.196	0.746	0.591	0.170075	0.873691	TRUE	0.220505
metabric	MUC3B	total	total	OS	0.0125	0.734	0.651	-0.198823	0.483926	TRUE	0.0274365
metabric	MUC3B	PAM50	LumA	OS	0.155	0.829	0.856	0.502551	0.386474	FALSE	0.177751
metabric	MUC3B	PAM50	LumB	OS	0.0164	0.689	0.541	-0.824466	0.11274	TRUE	0.0475247
metabric	MUC3B	PAM50	Her2	OS	0.318	0.547	0.487	0.0776227	0.905534	TRUE	0.322165
metabric	MUC3B	PAM50	Basal	OS	0.0263	0.63	0.356	-0.0898578	0.910703	TRUE	0.107332
metabric	MUC3B	PAM50	claudin-low	OS	0.0499	0.764	0.574	-0.827272	0.435566	TRUE	0.10852
metabric	MUC3B	PAM50	Normal	OS	0.185	0.735	0.728	0.500874	0.612702	TRUE	0.211896
metabric	SIX4	total	total	OS	8.82e-08	0.672	0.785	0.23948	7.2196e-07	FALSE	1.97361e-06
metabric	SIX4	PAM50	LumA	OS	4.76e-06	0.793	0.913	0.375498	0.000258462	FALSE	0.000999928
metabric	SIX4	PAM50	LumB	OS	0.000305	0.6	0.806	0.203574	0.0155568	FALSE	0.00814939
metabric	SIX4	PAM50	Her2	OS	0.019	0.48	0.653	0.169641	0.176624	FALSE	0.0710546
metabric	SIX4	PAM50	Basal	OS	0.0171	0.568	0.857	0.0758254	0.668006	FALSE	0.0979962
metabric	SIX4	PAM50	claudin-low	OS	0.0648	0.858	0.718	-0.149645	0.471282	TRUE	0.120391
metabric	SIX4	PAM50	Normal	OS	0.164	0.71	0.923	0.140249	0.492757	FALSE	0.195909
metabric	ZNF613	total	total	OS	1.13e-05	0.639	0.732	0.192084	0.00930244	FALSE	0.000109967
metabric	ZNF613	PAM50	LumA	OS	0.00485	0.774	0.855	0.286997	0.1122	FALSE	0.02937
metabric	ZNF613	PAM50	LumB	OS	1.6e-05	0.474	0.687	0.568291	5.58169e-05	FALSE	0.00276389
metabric	ZNF613	PAM50	Her2	OS	0.0194	0.575	0.326	-0.217609	0.144298	TRUE	0.0713353
metabric	ZNF613	PAM50	Basal	OS	0.132	0.618	0.532	-0.0522389	0.829907	TRUE	0.177408
metabric	ZNF613	PAM50	claudin-low	OS	0.0882	0.723	0.811	0.289303	0.383461	FALSE	0.137597
metabric	ZNF613	PAM50	Normal	OS	0.044	0.525	0.768	0.23087	0.374143	FALSE	0.0997388
metabric	PSME4	total	total	OS	1.23e-10	0.652	0.787	0.319509	1.39263e-07	FALSE	7.80537e-09
metabric	PSME4	PAM50	LumA	OS	0.0071	0.793	0.871	0.350916	0.0524834	FALSE	0.0345611
metabric	PSME4	PAM50	LumB	OS	0.00493	0.514	0.682	0.290644	0.0683466	FALSE	0.0267798
metabric	PSME4	PAM50	Her2	OS	0.0706	0.598	0.462	-0.139567	0.411417	TRUE	0.118443
metabric	PSME4	PAM50	Basal	OS	0.117	0.426	0.621	-0.0218375	0.910426	FALSE	0.16763
metabric	PSME4	PAM50	claudin-low	OS	0.0154	0.684	0.858	0.157442	0.420641	FALSE	0.0730518
metabric	PSME4	PAM50	Normal	OS	0.0246	0.627	0.799	0.334335	0.21533	FALSE	0.0779725
metabric	BSG	total	total	OS	0.003	0.665	0.743	0.184291	0.00461408	FALSE	0.00965579
metabric	BSG	PAM50	LumA	OS	0.0178	0.815	0.886	0.138284	0.331416	FALSE	0.0525758
metabric	BSG	PAM50	LumB	OS	0.0755	0.645	0.73	0.164026	0.197645	FALSE	0.108992
metabric	BSG	PAM50	Her2	OS	0.0176	0.382	0.565	0.0925976	0.541809	FALSE	0.0691625
metabric	BSG	PAM50	Basal	OS	0.066	0.579	0.786	0.0189006	0.916154	FALSE	0.136111
metabric	BSG	PAM50	claudin-low	OS	0.0489	0.668	0.826	0.203779	0.402541	FALSE	0.107516
metabric	BSG	PAM50	Normal	OS	0.113	0.627	0.793	-0.00363612	0.988514	FALSE	0.156632
metabric	CR740913	total	total	OS	0.0067	0.641	0.73	0.0513231	0.867085	FALSE	0.017469
metabric	CR740913	PAM50	LumA	OS	0.0517	0.871	0.819	-0.460429	0.480272	TRUE	0.0903166
metabric	CR740913	PAM50	LumB	OS	0.0879	0.634	0.735	0.630456	0.232745	FALSE	0.11991
metabric	CR740913	PAM50	Her2	OS	0.118	0.486	0.583	-0.141246	0.840539	FALSE	0.154742
metabric	CR740913	PAM50	Basal	OS	0.15	0.49	0.629	0.211269	0.817498	FALSE	0.189674
metabric	CR740913	PAM50	claudin-low	OS	0.0115	0.765	0.563	-1.00362	0.387633	TRUE	0.0664845
metabric	CR740913	PAM50	Normal	OS	0.216	0.557	0.758	0.17488	0.869735	FALSE	0.236519
metabric	HINT3	total	total	OS	1.56e-05	0.628	0.739	0.335974	0.000740885	FALSE	0.000143558
metabric	HINT3	PAM50	LumA	OS	0.0533	0.835	0.906	0.255992	0.333786	FALSE	0.0918085
metabric	HINT3	PAM50	LumB	OS	0.0726	0.619	0.675	0.325589	0.116746	FALSE	0.106451
metabric	HINT3	PAM50	Her2	OS	0.0202	0.404	0.59	0.153604	0.404799	FALSE	0.0721856
metabric	HINT3	PAM50	Basal	OS	0.0947	0.782	0.566	0.0146365	0.948286	TRUE	0.153936
metabric	HINT3	PAM50	claudin-low	OS	0.279	0.854	0.729	0.0460174	0.908941	TRUE	0.287604
metabric	HINT3	PAM50	Normal	OS	0.000416	0.44	0.767	1.15012	0.0387274	FALSE	0.0128771
metabric	AK126330	total	total	OS	0.186	0.732	0.709	0.000734803	0.998048	TRUE	0.197063
metabric	AK126330	PAM50	LumA	OS	0.0936	0.822	0.898	0.692771	0.283765	FALSE	0.127123
metabric	AK126330	PAM50	LumB	OS	0.179	0.677	0.607	-0.201112	0.708702	TRUE	0.196375
metabric	AK126330	PAM50	Her2	OS	0.067	0.594	0.47	-0.447303	0.506821	TRUE	0.11526
metabric	AK126330	PAM50	Basal	OS	0.259	0.618	0.498	0.0803593	0.928827	TRUE	0.271864
metabric	AK126330	PAM50	claudin-low	OS	0.102	0.831	0.727	-0.980058	0.340629	TRUE	0.147536
metabric	AK126330	PAM50	Normal	OS	0.0322	0.843	0.654	-0.978895	0.394577	TRUE	0.0874261
metabric	COMMD5	total	total	OS	5.42e-05	0.681	0.758	0.353142	7.5609e-05	FALSE	0.000400955
metabric	COMMD5	PAM50	LumA	OS	0.053	0.838	0.847	0.315279	0.165093	FALSE	0.0916285
metabric	COMMD5	PAM50	LumB	OS	0.111	0.645	0.734	0.127994	0.416826	FALSE	0.139511
metabric	COMMD5	PAM50	Her2	OS	0.00172	0.475	0.72	0.189629	0.354167	FALSE	0.033638
metabric	COMMD5	PAM50	Basal	OS	0.153	0.682	0.575	-0.0819643	0.717133	TRUE	0.191835
metabric	COMMD5	PAM50	claudin-low	OS	0.152	0.675	0.754	0.0036995	0.991494	FALSE	0.185336
metabric	COMMD5	PAM50	Normal	OS	0.0163	0.573	0.773	0.595795	0.0518653	FALSE	0.0656635
metabric	TEAD3	total	total	OS	0.0298	0.69	0.744	0.21019	0.228749	FALSE	0.0507489
metabric	TEAD3	PAM50	LumA	OS	0.0081	0.895	0.835	0.181345	0.650287	TRUE	0.036811
metabric	TEAD3	PAM50	LumB	OS	0.0529	0.793	0.642	-0.107268	0.756476	TRUE	0.0883831
metabric	TEAD3	PAM50	Her2	OS	0.159	0.442	0.557	0.0881199	0.813923	FALSE	0.186759
metabric	TEAD3	PAM50	Basal	OS	0.143	0.562	0.648	0.0473621	0.907862	FALSE	0.184714
metabric	TEAD3	PAM50	claudin-low	OS	0.0934	0.831	0.699	-0.0518777	0.931245	TRUE	0.141549
metabric	TEAD3	PAM50	Normal	OS	0.284	0.737	0.731	-0.420675	0.539529	TRUE	0.293093
metabric	OR2G3	total	total	OS	0.0103	0.649	0.728	0.381398	0.240985	FALSE	0.0238879
metabric	OR2G3	PAM50	LumA	OS	0.0553	0.819	0.844	0.350111	0.614459	FALSE	0.0936124
metabric	OR2G3	PAM50	LumB	OS	0.268	0.644	0.741	0.0774627	0.895858	FALSE	0.274477
metabric	OR2G3	PAM50	Her2	OS	0.361	0.632	0.518	-0.0998753	0.896349	TRUE	0.362697
metabric	OR2G3	PAM50	Basal	OS	0.000746	0.373	0.647	2.06395	0.0132522	FALSE	0.0524472
metabric	OR2G3	PAM50	claudin-low	OS	0.0355	0.662	0.81	0.751472	0.482568	FALSE	0.0955133
metabric	OR2G3	PAM50	Normal	OS	0.0096	0.762	0.638	-1.16422	0.362941	TRUE	0.0527827
metabric	LOC400236	total	total	OS	0.143	0.724	0.715	-0.091408	0.756547	TRUE	0.158818
metabric	LOC400236	PAM50	LumA	OS	0.000575	0.896	0.811	-1.12879	0.0828963	TRUE	0.0109895
metabric	LOC400236	PAM50	LumB	OS	0.0125	0.453	0.682	0.699944	0.178895	FALSE	0.0417489
metabric	LOC400236	PAM50	Her2	OS	0.00311	0.568	0.452	-1.1084	0.0930141	TRUE	0.0398656
metabric	LOC400236	PAM50	Basal	OS	0.0719	0.643	0.545	-0.182112	0.819702	TRUE	0.139783
metabric	LOC400236	PAM50	claudin-low	OS	0.139	0.716	0.877	0.10585	0.914921	FALSE	0.175146
metabric	LOC400236	PAM50	Normal	OS	0.342	0.72	0.738	-0.0482267	0.964418	FALSE	0.345488
metabric	REP15	total	total	OS	0.000148	0.671	0.746	0.427753	0.0275679	FALSE	0.000907287
metabric	REP15	PAM50	LumA	OS	0.00163	0.798	0.868	0.784127	0.0626353	FALSE	0.0177163
metabric	REP15	PAM50	LumB	OS	4.96e-05	0.548	0.755	0.805495	0.0280786	FALSE	0.00427086
metabric	REP15	PAM50	Her2	OS	0.289	0.601	0.498	-0.280948	0.586159	TRUE	0.295425
metabric	REP15	PAM50	Basal	OS	0.0667	0.707	0.573	-0.30934	0.529364	TRUE	0.136618
metabric	REP15	PAM50	claudin-low	OS	0.116	0.621	0.768	0.636388	0.295322	FALSE	0.158376
metabric	REP15	PAM50	Normal	OS	3.41e-05	0.447	0.778	0.646915	0.259714	FALSE	0.00379429
metabric	BM662626	total	total	OS	0.058	0.713	0.741	0.401945	0.127646	FALSE	0.0810683
metabric	BM662626	PAM50	LumA	OS	0.00682	0.774	0.86	0.810202	0.162512	FALSE	0.0339648
metabric	BM662626	PAM50	LumB	OS	0.0742	0.638	0.677	0.417932	0.380808	FALSE	0.107895
metabric	BM662626	PAM50	Her2	OS	0.103	0.615	0.496	-0.0735732	0.901	TRUE	0.143415
metabric	BM662626	PAM50	Basal	OS	0.0161	0.755	0.553	-0.726584	0.352273	TRUE	0.0966793
metabric	BM662626	PAM50	claudin-low	OS	0.0278	0.771	0.587	0.363418	0.67556	TRUE	0.0881612
metabric	BM662626	PAM50	Normal	OS	0.112	0.749	0.707	1.05163	0.262775	TRUE	0.155937
metabric	CDH16	total	total	OS	0.00957	0.68	0.744	0.210305	0.430408	FALSE	0.0226828
metabric	CDH16	PAM50	LumA	OS	0.0039	0.79	0.878	0.960686	0.0819032	FALSE	0.0266504
metabric	CDH16	PAM50	LumB	OS	0.0394	0.624	0.735	0.248681	0.613165	FALSE	0.0749083
metabric	CDH16	PAM50	Her2	OS	0.0603	0.8	0.499	-1.05132	0.0954705	TRUE	0.110157
metabric	CDH16	PAM50	Basal	OS	0.0666	0.627	0.44	-0.631509	0.427755	TRUE	0.13654
metabric	CDH16	PAM50	claudin-low	OS	0.0221	0.77	0.491	-0.750369	0.435704	TRUE	0.0814724
metabric	CDH16	PAM50	Normal	OS	0.00188	0.572	0.849	1.95394	0.0502826	FALSE	0.0270436
metabric	BC040862	total	total	OS	0.19	0.686	0.723	0.0459666	0.844625	FALSE	0.200534
metabric	BC040862	PAM50	LumA	OS	0.00484	0.877	0.805	-0.561009	0.246389	TRUE	0.0293459
metabric	BC040862	PAM50	LumB	OS	0.0476	0.669	0.631	-0.596166	0.168363	TRUE	0.083178
metabric	BC040862	PAM50	Her2	OS	0.0229	0.438	0.583	0.754732	0.17203	FALSE	0.0750642
metabric	BC040862	PAM50	Basal	OS	0.125	0.619	0.441	0.507734	0.445916	TRUE	0.172764
metabric	BC040862	PAM50	claudin-low	OS	0.0587	0.664	0.819	0.59017	0.468151	FALSE	0.115775
metabric	BC040862	PAM50	Normal	OS	0.393	0.729	0.737	0.468043	0.596347	FALSE	0.394489
metabric	BX340435	total	total	OS	0.0049	0.649	0.727	0.0423215	0.689806	FALSE	0.0139588
metabric	BX340435	PAM50	LumA	OS	0.12	0.853	0.828	0.0224975	0.934132	TRUE	0.149009
metabric	BX340435	PAM50	LumB	OS	0.0821	0.558	0.67	-0.0111068	0.959444	FALSE	0.114727
metabric	BX340435	PAM50	Her2	OS	0.0103	0.478	0.584	-0.00235981	0.990433	FALSE	0.057527
metabric	BX340435	PAM50	Basal	OS	0.079	0.429	0.62	0.405415	0.139961	FALSE	0.143877
metabric	BX340435	PAM50	claudin-low	OS	0.198	0.723	0.788	-0.0237571	0.937704	FALSE	0.220233
metabric	BX340435	PAM50	Normal	OS	2.61e-06	0.492	0.775	1.09863	0.000901102	FALSE	0.00110916
metabric	TMEM65	total	total	OS	0.026	0.657	0.731	0.24899	0.327637	FALSE	0.0461112
metabric	TMEM65	PAM50	LumA	OS	0.256	0.857	0.828	-0.40153	0.530426	TRUE	0.263449
metabric	TMEM65	PAM50	LumB	OS	0.0322	0.614	0.715	-0.003171	0.994204	FALSE	0.0673288
metabric	TMEM65	PAM50	Her2	OS	0.0787	0.545	0.46	0.247706	0.664377	TRUE	0.124757
metabric	TMEM65	PAM50	Basal	OS	0.0886	0.572	0.74	-0.385586	0.592924	FALSE	0.150035
metabric	TMEM65	PAM50	claudin-low	OS	0.0514	0.567	0.784	0.591139	0.39282	FALSE	0.109802
metabric	TMEM65	PAM50	Normal	OS	0.0564	0.766	0.488	-0.408727	0.728283	TRUE	0.111284
metabric	BX105767	total	total	OS	0.0701	0.663	0.728	0.256883	0.381376	FALSE	0.0929935
metabric	BX105767	PAM50	LumA	OS	0.138	0.854	0.787	-0.533937	0.403527	TRUE	0.163369
metabric	BX105767	PAM50	LumB	OS	0.00085	0.489	0.685	1.207	0.0379217	FALSE	0.0125224
metabric	BX105767	PAM50	Her2	OS	0.304	0.579	0.521	-0.106663	0.86694	TRUE	0.309228
metabric	BX105767	PAM50	Basal	OS	0.0479	0.49	0.639	1.51567	0.0912383	FALSE	0.123581
metabric	BX105767	PAM50	claudin-low	OS	0.146	0.848	0.733	0.210889	0.833468	TRUE	0.180449
metabric	BX105767	PAM50	Normal	OS	0.0857	0.754	0.539	-0.20596	0.847402	TRUE	0.136457
metabric	BC039382	total	total	OS	0.0254	0.786	0.709	-0.352533	0.232852	TRUE	0.0453674
metabric	BC039382	PAM50	LumA	OS	0.0774	0.826	0.85	0.162057	0.790001	FALSE	0.113674
metabric	BC039382	PAM50	LumB	OS	0.102	0.624	0.719	0.711209	0.208574	FALSE	0.131754
metabric	BC039382	PAM50	Her2	OS	0.00371	0.728	0.481	-1.68482	0.0173291	TRUE	0.0419319
metabric	BC039382	PAM50	Basal	OS	0.0168	0.644	0.509	-1.43031	0.106141	TRUE	0.097658
metabric	BC039382	PAM50	claudin-low	OS	0.107	0.766	0.579	-0.755718	0.417184	TRUE	0.151777
metabric	BC039382	PAM50	Normal	OS	0.0731	0.734	0.625	-1.03393	0.336865	TRUE	0.125771
metabric	FOXP4	total	total	OS	0.0161	0.662	0.728	0.19242	0.0375695	FALSE	0.0328966
metabric	FOXP4	PAM50	LumA	OS	0.0476	0.83	0.92	0.242404	0.342414	FALSE	0.0861559
metabric	FOXP4	PAM50	LumB	OS	0.0548	0.64	0.794	-0.0440628	0.82704	FALSE	0.0901179
metabric	FOXP4	PAM50	Her2	OS	0.263	0.489	0.554	-0.0969809	0.686216	FALSE	0.272309
metabric	FOXP4	PAM50	Basal	OS	0.24	0.637	0.562	0.0947723	0.597232	TRUE	0.256427
metabric	FOXP4	PAM50	claudin-low	OS	0.000756	0.779	0.452	-0.367142	0.250177	TRUE	0.0267765
metabric	FOXP4	PAM50	Normal	OS	0.0498	0.665	0.858	0.338652	0.41664	FALSE	0.105313
metabric	BQ186063	total	total	OS	0.00991	0.684	0.738	0.437316	0.156763	FALSE	0.0232311
metabric	BQ186063	PAM50	LumA	OS	0.205	0.843	0.846	-0.0696493	0.909374	FALSE	0.219291
metabric	BQ186063	PAM50	LumB	OS	0.128	0.597	0.693	0.583234	0.341736	FALSE	0.154129
metabric	BQ186063	PAM50	Her2	OS	0.053	0.508	0.721	0.810249	0.240156	FALSE	0.103961
metabric	BQ186063	PAM50	Basal	OS	0.163	0.566	0.641	0.333757	0.709323	FALSE	0.198758
metabric	BQ186063	PAM50	claudin-low	OS	0.0169	0.609	0.8	1.47433	0.194434	FALSE	0.0747403
metabric	BQ186063	PAM50	Normal	OS	0.192	0.708	0.885	0.095438	0.927853	FALSE	0.217309
metabric	VN1R1	total	total	OS	0.202	0.773	0.705	-0.112186	0.601521	TRUE	0.21145
metabric	VN1R1	PAM50	LumA	OS	0.0445	0.813	0.88	0.0226465	0.959786	FALSE	0.0832087
metabric	VN1R1	PAM50	LumB	OS	0.0693	0.645	0.665	0.50742	0.171773	FALSE	0.103551
metabric	VN1R1	PAM50	Her2	OS	0.0862	0.614	0.47	-0.734065	0.178147	TRUE	0.130662
metabric	VN1R1	PAM50	Basal	OS	0.0956	0.667	0.566	-0.341695	0.590726	TRUE	0.154594
metabric	VN1R1	PAM50	claudin-low	OS	0.0195	0.707	0.899	0.72259	0.348875	FALSE	0.0783472
metabric	VN1R1	PAM50	Normal	OS	0.0421	0.941	0.701	-1.00087	0.216361	TRUE	0.0975461
metabric	OR4D9	total	total	OS	0.0563	0.68	0.723	0.497955	0.120985	FALSE	0.079398
metabric	OR4D9	PAM50	LumA	OS	0.16	0.835	0.914	0.615428	0.340755	FALSE	0.181927
metabric	OR4D9	PAM50	LumB	OS	0.0716	0.667	0.6	0.0575433	0.920318	TRUE	0.105544
metabric	OR4D9	PAM50	Her2	OS	0.109	0.516	0.614	0.410202	0.571569	FALSE	0.147981
metabric	OR4D9	PAM50	Basal	OS	0.0229	0.458	0.618	1.50028	0.112721	FALSE	0.104048
metabric	OR4D9	PAM50	claudin-low	OS	0.0892	0.697	0.877	1.09178	0.360054	FALSE	0.138492
metabric	OR4D9	PAM50	Normal	OS	0.0713	0.82	0.64	-0.307505	0.794126	TRUE	0.124316
metabric	HCFC1R1	total	total	OS	2.6e-07	0.76	0.648	-0.226493	0.000822812	TRUE	4.8736e-06
metabric	HCFC1R1	PAM50	LumA	OS	0.0204	0.866	0.816	-0.196804	0.176362	TRUE	0.0564446
metabric	HCFC1R1	PAM50	LumB	OS	0.0276	0.69	0.56	-0.139511	0.291467	TRUE	0.0619012
metabric	HCFC1R1	PAM50	Her2	OS	0.00236	0.612	0.393	-0.191394	0.254562	TRUE	0.036653
metabric	HCFC1R1	PAM50	Basal	OS	0.0871	0.68	0.555	-0.259948	0.237577	TRUE	0.148934
metabric	HCFC1R1	PAM50	claudin-low	OS	0.0413	0.717	0.955	0.159062	0.451642	FALSE	0.100882
metabric	HCFC1R1	PAM50	Normal	OS	0.126	0.817	0.695	-0.129187	0.607319	TRUE	0.166443
metabric	TEKT5	total	total	OS	0.0236	0.692	0.736	0.159113	0.620998	FALSE	0.0430646
metabric	TEKT5	PAM50	LumA	OS	0.0343	0.813	0.861	0.59771	0.301478	FALSE	0.0731253
metabric	TEKT5	PAM50	LumB	OS	0.109	0.643	0.661	0.480573	0.426732	FALSE	0.137787
metabric	TEKT5	PAM50	Her2	OS	0.12	0.462	0.603	0.259684	0.751435	FALSE	0.156322
metabric	TEKT5	PAM50	Basal	OS	0.0253	0.792	0.566	-1.60252	0.0960243	TRUE	0.10593
metabric	TEKT5	PAM50	claudin-low	OS	0.00105	0.783	0.569	-2.11849	0.0976308	TRUE	0.0291749
metabric	TEKT5	PAM50	Normal	OS	0.123	0.691	0.78	0.86363	0.498349	FALSE	0.164189
metabric	AW516124	total	total	OS	0.0386	0.703	0.756	-0.0184877	0.936107	FALSE	0.0609911
metabric	AW516124	PAM50	LumA	OS	0.0656	0.935	0.833	-0.00827512	0.985039	TRUE	0.103358
metabric	AW516124	PAM50	LumB	OS	0.14	0.645	0.706	-0.0416826	0.915734	FALSE	0.163677
metabric	AW516124	PAM50	Her2	OS	0.0749	0.5	0.615	-0.287963	0.653721	FALSE	0.121807
metabric	AW516124	PAM50	Basal	OS	0.0518	0.643	0.527	-0.126272	0.882826	TRUE	0.126264
metabric	AW516124	PAM50	claudin-low	OS	0.0785	0.809	0.705	-0.0647848	0.953102	TRUE	0.130564
metabric	AW516124	PAM50	Normal	OS	0.0407	0.642	0.776	1.63119	0.135592	FALSE	0.0962704
metabric	BC038725	total	total	OS	0.0666	0.735	0.688	-0.382239	0.123564	TRUE	0.0895596
metabric	BC038725	PAM50	LumA	OS	0.0375	0.908	0.823	-0.409512	0.441312	TRUE	0.0764302
metabric	BC038725	PAM50	LumB	OS	0.0457	0.591	0.67	0.308562	0.515512	FALSE	0.0810965
metabric	BC038725	PAM50	Her2	OS	0.0126	0.766	0.479	-1.33128	0.0113378	TRUE	0.0615428
metabric	BC038725	PAM50	Basal	OS	0.0865	0.679	0.569	-0.686702	0.323227	TRUE	0.14847
metabric	BC038725	PAM50	claudin-low	OS	0.0135	0.767	0.63	-1.68563	0.0777836	TRUE	0.0697114
metabric	BC038725	PAM50	Normal	OS	0.0287	0.707	0.882	0.722411	0.345993	FALSE	0.0833764
metabric	DNAJC9	total	total	OS	2.94e-09	0.628	0.77	0.489182	6.72022e-11	FALSE	1.12822e-07
metabric	DNAJC9	PAM50	LumA	OS	0.115	0.816	0.873	0.216382	0.391752	FALSE	0.144823
metabric	DNAJC9	PAM50	LumB	OS	0.00346	0.633	0.822	0.219537	0.19012	FALSE	0.0229549
metabric	DNAJC9	PAM50	Her2	OS	0.0005	0.235	0.579	0.314696	0.0983841	FALSE	0.0243194
metabric	DNAJC9	PAM50	Basal	OS	0.000603	0.479	0.71	0.427603	0.00961398	FALSE	0.0500621
metabric	DNAJC9	PAM50	claudin-low	OS	0.186	0.808	0.723	-0.105879	0.686588	TRUE	0.210674
metabric	DNAJC9	PAM50	Normal	OS	0.0479	0.481	0.765	0.384029	0.359955	FALSE	0.103505
metabric	FHOD1	total	total	OS	1.66e-09	0.579	0.746	0.385787	4.65072e-07	FALSE	7.02272e-08
metabric	FHOD1	PAM50	LumA	OS	0.0014	0.768	0.873	0.346311	0.0902974	FALSE	0.0164887
metabric	FHOD1	PAM50	LumB	OS	0.0051	0.473	0.68	0.262106	0.165264	FALSE	0.0272537
metabric	FHOD1	PAM50	Her2	OS	0.0014	0.288	0.577	0.206458	0.231584	FALSE	0.0318239
metabric	FHOD1	PAM50	Basal	OS	0.124	0.568	0.719	0.0293958	0.855654	FALSE	0.172153
metabric	FHOD1	PAM50	claudin-low	OS	1.81e-06	0.468	0.787	1.24848	9.47814e-05	FALSE	0.00339278
metabric	FHOD1	PAM50	Normal	OS	0.178	0.562	0.764	0.100726	0.739178	FALSE	0.206528
metabric	AI216295	total	total	OS	0.000509	0.636	0.74	0.583925	0.0863565	FALSE	0.00243824
metabric	AI216295	PAM50	LumA	OS	0.272	0.84	0.861	-0.00690179	0.992448	FALSE	0.277884
metabric	AI216295	PAM50	LumB	OS	3.96e-05	0.522	0.73	1.12096	0.0643436	FALSE	0.00396228
metabric	AI216295	PAM50	Her2	OS	0.0898	0.454	0.567	0.137799	0.868921	FALSE	0.133291
metabric	AI216295	PAM50	Basal	OS	0.0581	0.574	0.749	0.565141	0.545687	FALSE	0.130567
metabric	AI216295	PAM50	claudin-low	OS	0.00537	0.582	0.798	2.52696	0.0264455	FALSE	0.0521339
metabric	AI216295	PAM50	Normal	OS	0.0452	0.806	0.59	-1.46852	0.27341	TRUE	0.100882
metabric	CMTM5	total	total	OS	0.0308	0.683	0.745	0.431402	0.0731653	FALSE	0.0519725
metabric	CMTM5	PAM50	LumA	OS	0.0109	0.791	0.882	1.05647	0.0903702	FALSE	0.0420071
metabric	CMTM5	PAM50	LumB	OS	0.0253	0.51	0.682	0.837078	0.138621	FALSE	0.0589849
metabric	CMTM5	PAM50	Her2	OS	0.0143	0.498	0.709	0.881077	0.169482	FALSE	0.0641972
metabric	CMTM5	PAM50	Basal	OS	0.112	0.628	0.511	-0.071722	0.896554	TRUE	0.16452
metabric	CMTM5	PAM50	claudin-low	OS	0.0642	0.804	0.662	-0.379725	0.637	TRUE	0.11998
metabric	CMTM5	PAM50	Normal	OS	0.0775	0.665	0.769	0.0492036	0.960483	FALSE	0.12984
metabric	LINC00229	total	total	OS	0.0372	0.661	0.725	0.334632	0.271565	FALSE	0.0595122
metabric	LINC00229	PAM50	LumA	OS	0.0543	0.843	0.842	-0.447848	0.51345	TRUE	0.0926663
metabric	LINC00229	PAM50	LumB	OS	0.0249	0.535	0.672	0.959177	0.0747989	FALSE	0.0585735
metabric	LINC00229	PAM50	Her2	OS	0.0765	0.506	0.743	0.243606	0.69196	FALSE	0.123111
metabric	LINC00229	PAM50	Basal	OS	0.188	0.569	0.722	0.3319	0.702457	FALSE	0.215474
metabric	LINC00229	PAM50	claudin-low	OS	0.179	0.782	0.723	-0.507688	0.616625	TRUE	0.205419
metabric	LINC00229	PAM50	Normal	OS	0.084	0.702	0.767	0.765209	0.508784	FALSE	0.134985
metabric	BM931785	total	total	OS	0.0835	0.747	0.712	0.0278757	0.921633	TRUE	0.105552
metabric	BM931785	PAM50	LumA	OS	0.0561	0.847	0.804	-0.4545	0.449505	TRUE	0.0944614
metabric	BM931785	PAM50	LumB	OS	0.108	0.646	0.729	0.479986	0.374459	FALSE	0.136906
metabric	BM931785	PAM50	Her2	OS	0.2	0.554	0.351	-0.524473	0.429393	TRUE	0.21893
metabric	BM931785	PAM50	Basal	OS	0.0762	0.574	0.81	0.633906	0.417168	FALSE	0.142669
metabric	BM931785	PAM50	claudin-low	OS	0.0634	0.769	0.621	-1.10077	0.265611	TRUE	0.119438
metabric	BM931785	PAM50	Normal	OS	0.0119	0.67	0.887	0.95527	0.269953	FALSE	0.057547
metabric	LOC400238	total	total	OS	0.0687	0.722	0.69	-0.138816	0.660615	TRUE	0.0916451
metabric	LOC400238	PAM50	LumA	OS	0.176	0.849	0.842	-0.22265	0.72455	TRUE	0.194661
metabric	LOC400238	PAM50	LumB	OS	0.0587	0.672	0.561	-0.0904061	0.878811	TRUE	0.0937845
metabric	LOC400238	PAM50	Her2	OS	0.0886	0.589	0.484	-0.324917	0.650354	TRUE	0.132389
metabric	LOC400238	PAM50	Basal	OS	0.00719	0.62	0.379	-0.301842	0.773617	TRUE	0.0842566
metabric	LOC400238	PAM50	claudin-low	OS	0.0523	0.788	0.689	-0.734965	0.492378	TRUE	0.110744
metabric	LOC400238	PAM50	Normal	OS	0.111	0.811	0.672	-0.180926	0.886937	TRUE	0.155255
metabric	GPR128	total	total	OS	0.00142	0.671	0.737	-0.013646	0.86591	FALSE	0.00547336
metabric	GPR128	PAM50	LumA	OS	0.0197	0.835	0.872	0.0202373	0.898542	FALSE	0.0553435
metabric	GPR128	PAM50	LumB	OS	0.205	0.676	0.529	-0.147337	0.372085	TRUE	0.218399
metabric	GPR128	PAM50	Her2	OS	0.0579	0.46	0.588	-0.0464269	0.829276	FALSE	0.108232
metabric	GPR128	PAM50	Basal	OS	0.0336	0.466	0.642	0.302357	0.174498	FALSE	0.112586
metabric	GPR128	PAM50	claudin-low	OS	0.059	0.764	0.521	-0.511577	0.442767	TRUE	0.115963
metabric	GPR128	PAM50	Normal	OS	0.166	0.691	0.787	-0.0303519	0.884611	FALSE	0.197504
metabric	BC043520	total	total	OS	0.121	0.702	0.733	0.228617	0.487813	FALSE	0.139397
metabric	BC043520	PAM50	LumA	OS	0.0156	0.858	0.777	-0.623181	0.388334	TRUE	0.0494846
metabric	BC043520	PAM50	LumB	OS	0.0646	0.634	0.689	0.389317	0.528466	FALSE	0.0992793
metabric	BC043520	PAM50	Her2	OS	0.0722	0.641	0.506	-0.337655	0.598663	TRUE	0.119644
metabric	BC043520	PAM50	Basal	OS	0.029	0.441	0.638	0.558462	0.556385	FALSE	0.108419
metabric	BC043520	PAM50	claudin-low	OS	0.0558	0.633	0.811	0.398308	0.719046	FALSE	0.113719
metabric	BC043520	PAM50	Normal	OS	0.00241	0.457	0.756	1.82235	0.179352	FALSE	0.0295556
metabric	ANO2	total	total	OS	0.0124	0.734	0.655	-0.176364	0.140321	TRUE	0.0272637
metabric	ANO2	PAM50	LumA	OS	0.156	0.807	0.854	0.129444	0.472017	FALSE	0.178554
metabric	ANO2	PAM50	LumB	OS	0.0495	0.814	0.641	-0.299135	0.118384	TRUE	0.0851246
metabric	ANO2	PAM50	Her2	OS	0.0633	0.56	0.437	0.0706549	0.848409	TRUE	0.11255
metabric	ANO2	PAM50	Basal	OS	0.039	0.767	0.574	-0.533667	0.274525	TRUE	0.117237
metabric	ANO2	PAM50	claudin-low	OS	0.0289	0.765	0.577	-1.30255	0.0867376	TRUE	0.0891776
metabric	ANO2	PAM50	Normal	OS	0.285	0.725	0.735	0.31932	0.50043	FALSE	0.294001
metabric	BX118161	total	total	OS	0.0588	0.727	0.67	-0.113005	0.728538	TRUE	0.0819139
metabric	BX118161	PAM50	LumA	OS	0.0137	0.865	0.791	-0.632972	0.35118	TRUE	0.0467369
metabric	BX118161	PAM50	LumB	OS	0.0822	0.613	0.698	0.418424	0.483157	FALSE	0.114788
metabric	BX118161	PAM50	Her2	OS	0.038	0.584	0.439	-0.461074	0.519544	TRUE	0.0902343
metabric	BX118161	PAM50	Basal	OS	0.019	0.518	0.704	1.40657	0.107189	FALSE	0.100476
metabric	BX118161	PAM50	claudin-low	OS	0.0253	0.77	0.421	-0.427094	0.701449	TRUE	0.0856027
metabric	BX118161	PAM50	Normal	OS	0.014	0.929	0.709	-2.0933	0.0669959	TRUE	0.0616465
metabric	DARC	total	total	OS	9.81e-07	0.745	0.617	-0.142842	9.94379e-06	TRUE	1.47712e-05
metabric	DARC	PAM50	LumA	OS	0.0156	0.851	0.767	-0.0889693	0.212716	TRUE	0.0494846
metabric	DARC	PAM50	LumB	OS	0.0823	0.739	0.637	-0.0950802	0.300038	TRUE	0.114901
metabric	DARC	PAM50	Her2	OS	0.0389	0.581	0.363	-0.0290138	0.779308	TRUE	0.0911106
metabric	DARC	PAM50	Basal	OS	0.078	0.513	0.613	0.0513171	0.598469	FALSE	0.143504
metabric	DARC	PAM50	claudin-low	OS	0.0387	0.85	0.717	-0.0964689	0.315375	TRUE	0.0988099
metabric	DARC	PAM50	Normal	OS	0.267	0.772	0.531	-0.0946776	0.461922	TRUE	0.278593
metabric	ZNF318	total	total	OS	0.0741	0.722	0.693	-0.108873	0.349967	TRUE	0.0967357
metabric	ZNF318	PAM50	LumA	OS	0.0324	0.722	0.859	0.197747	0.503092	FALSE	0.0711924
metabric	ZNF318	PAM50	LumB	OS	0.109	0.672	0.577	-0.162345	0.491396	TRUE	0.137787
metabric	ZNF318	PAM50	Her2	OS	0.035	0.742	0.491	-0.377781	0.138717	TRUE	0.0872779
metabric	ZNF318	PAM50	Basal	OS	0.151	0.688	0.577	-0.172051	0.471876	TRUE	0.190365
metabric	ZNF318	PAM50	claudin-low	OS	0.0701	0.875	0.726	-0.547521	0.13437	TRUE	0.124377
metabric	ZNF318	PAM50	Normal	OS	0.105	0.857	0.718	-0.583938	0.257292	TRUE	0.150694
metabric	RAB25	total	total	OS	0.132	0.713	0.729	0.0220741	0.706233	FALSE	0.148991
metabric	RAB25	PAM50	LumA	OS	0.0205	0.86	0.799	-0.226614	0.168665	TRUE	0.0566312
metabric	RAB25	PAM50	LumB	OS	0.00293	0.622	0.74	0.339075	0.019469	FALSE	0.0214088
metabric	RAB25	PAM50	Her2	OS	0.00458	0.499	0.773	0.275261	0.116541	FALSE	0.0452027
metabric	RAB25	PAM50	Basal	OS	0.0664	0.564	0.678	0.225924	0.184145	FALSE	0.136428
metabric	RAB25	PAM50	claudin-low	OS	0.00115	0.85	0.664	-0.174775	0.1309	TRUE	0.0299074
metabric	RAB25	PAM50	Normal	OS	0.206	0.745	0.629	-0.204484	0.487405	TRUE	0.228537
metabric	FAM83B	total	total	OS	0.000592	0.667	0.747	0.366489	0.0014515	FALSE	0.00275355
metabric	FAM83B	PAM50	LumA	OS	0.0522	0.825	0.864	0.328077	0.347749	FALSE	0.0907671
metabric	FAM83B	PAM50	LumB	OS	0.0338	0.6	0.667	0.375461	0.10245	FALSE	0.0690682
metabric	FAM83B	PAM50	Her2	OS	0.0123	0.406	0.568	0.443125	0.0666079	FALSE	0.0610814
metabric	FAM83B	PAM50	Basal	OS	0.0522	0.682	0.526	-0.296345	0.287067	TRUE	0.126543
metabric	FAM83B	PAM50	claudin-low	OS	0.0178	0.923	0.718	-0.790717	0.127512	TRUE	0.075857
metabric	FAM83B	PAM50	Normal	OS	0.0526	0.763	0.466	-0.582112	0.427595	TRUE	0.107783
metabric	LRRC8C	total	total	OS	0.0332	0.709	0.763	0.119228	0.31617	FALSE	0.0549194
metabric	LRRC8C	PAM50	LumA	OS	0.0449	0.829	0.866	0.232816	0.476909	FALSE	0.0835783
metabric	LRRC8C	PAM50	LumB	OS	0.0855	0.613	0.708	-0.0243775	0.932293	FALSE	0.11785
metabric	LRRC8C	PAM50	Her2	OS	0.0888	0.491	0.677	0.381367	0.259338	FALSE	0.132518
metabric	LRRC8C	PAM50	Basal	OS	0.0287	0.567	0.833	0.295818	0.216757	FALSE	0.108227
metabric	LRRC8C	PAM50	claudin-low	OS	0.0165	0.766	0.564	-0.393512	0.29721	TRUE	0.074513
metabric	LRRC8C	PAM50	Normal	OS	0.152	0.671	0.783	0.631967	0.363065	FALSE	0.186624
metabric	ZFP62	total	total	OS	0.00117	0.628	0.728	0.430024	0.0532115	FALSE	0.0046931
metabric	ZFP62	PAM50	LumA	OS	0.0437	0.83	0.851	0.674553	0.161638	FALSE	0.0825106
metabric	ZFP62	PAM50	LumB	OS	0.142	0.617	0.688	0.186285	0.642557	FALSE	0.165452
metabric	ZFP62	PAM50	Her2	OS	0.0429	0.48	0.604	0.821032	0.0534491	FALSE	0.0950438
metabric	ZFP62	PAM50	Basal	OS	0.0202	0.573	0.842	0.771428	0.186955	FALSE	0.101975
metabric	ZFP62	PAM50	claudin-low	OS	0.0588	0.837	0.711	-0.650259	0.441298	TRUE	0.115841
metabric	ZFP62	PAM50	Normal	OS	0.0942	0.646	0.755	0.441932	0.607937	FALSE	0.142824
metabric	GAGE8	total	total	OS	0.0343	0.728	0.633	0.0711329	0.147778	TRUE	0.0562389
metabric	GAGE8	PAM50	LumA	OS	0.202	0.775	0.863	0.33896	0.00297831	FALSE	0.216767
metabric	GAGE8	PAM50	LumB	OS	0.0242	0.692	0.614	-0.0790607	0.440281	TRUE	0.0577181
metabric	GAGE8	PAM50	Her2	OS	0.0376	0.451	0.6	0.0892784	0.359112	FALSE	0.0898183
metabric	GAGE8	PAM50	Basal	OS	0.142	0.635	0.539	-0.368565	0.180126	TRUE	0.183978
metabric	GAGE8	PAM50	claudin-low	OS	0.195	0.65	0.757	0.229966	0.0777687	FALSE	0.217761
metabric	GAGE8	PAM50	Normal	OS	0.0994	0.651	0.755	-0.0953277	0.742126	FALSE	0.146861
metabric	NDUFA3	total	total	OS	0.000553	0.738	0.658	-0.149704	0.135953	TRUE	0.00261305
metabric	NDUFA3	PAM50	LumA	OS	0.0477	0.858	0.798	-0.334468	0.186	TRUE	0.0862728
metabric	NDUFA3	PAM50	LumB	OS	0.135	0.556	0.672	0.153669	0.399296	FALSE	0.159794
metabric	NDUFA3	PAM50	Her2	OS	0.0735	0.485	0.576	0.0976331	0.67533	FALSE	0.120772
metabric	NDUFA3	PAM50	Basal	OS	0.0492	0.694	0.555	0.0123754	0.955342	TRUE	0.124316
metabric	NDUFA3	PAM50	claudin-low	OS	0.167	0.814	0.711	0.0218424	0.953476	TRUE	0.19664
metabric	NDUFA3	PAM50	Normal	OS	0.00526	0.763	0.626	-0.33963	0.459943	TRUE	0.0416561
metabric	BF515229	total	total	OS	0.0727	0.702	0.747	0.111152	0.647245	FALSE	0.0954398
metabric	BF515229	PAM50	LumA	OS	0.0781	0.823	0.863	0.272829	0.577415	FALSE	0.114207
metabric	BF515229	PAM50	LumB	OS	0.00198	0.722	0.623	-0.644257	0.154148	TRUE	0.0180978
metabric	BF515229	PAM50	Her2	OS	0.0186	0.386	0.583	1.13886	0.0446912	FALSE	0.0705439
metabric	BF515229	PAM50	Basal	OS	0.0416	0.621	0.423	-0.541938	0.428941	TRUE	0.11919
metabric	BF515229	PAM50	claudin-low	OS	0.00434	0.698	0.856	1.12795	0.180502	FALSE	0.0486911
metabric	BF515229	PAM50	Normal	OS	0.0116	0.803	0.641	-0.845809	0.395235	TRUE	0.0569208
metabric	GPR152	total	total	OS	0.0124	0.669	0.726	0.199698	0.551958	FALSE	0.0272637
metabric	GPR152	PAM50	LumA	OS	0.00618	0.879	0.814	-0.957455	0.156449	TRUE	0.0324207
metabric	GPR152	PAM50	LumB	OS	0.0508	0.569	0.676	0.286454	0.653795	FALSE	0.0863306
metabric	GPR152	PAM50	Her2	OS	0.0447	0.437	0.581	0.594525	0.433862	FALSE	0.0964108
metabric	GPR152	PAM50	Basal	OS	0.181	0.495	0.618	-0.695814	0.532934	FALSE	0.210762
metabric	GPR152	PAM50	claudin-low	OS	0.0102	0.712	0.903	2.25232	0.0333579	FALSE	0.0642756
metabric	GPR152	PAM50	Normal	OS	0.179	0.913	0.693	0.244981	0.836671	TRUE	0.207363
metabric	MRFAP1L1	total	total	OS	4.16e-09	0.76	0.618	-0.38245	4.08441e-05	TRUE	1.52209e-07
metabric	MRFAP1L1	PAM50	LumA	OS	0.11	0.829	0.876	-0.0150836	0.960053	FALSE	0.1407
metabric	MRFAP1L1	PAM50	LumB	OS	0.0303	0.628	0.671	0.14851	0.432571	FALSE	0.0650701
metabric	MRFAP1L1	PAM50	Her2	OS	0.0177	0.621	0.453	-0.329983	0.106383	TRUE	0.0693096
metabric	MRFAP1L1	PAM50	Basal	OS	0.113	0.548	0.645	0.0669907	0.800364	FALSE	0.165004
metabric	MRFAP1L1	PAM50	claudin-low	OS	0.0913	0.773	0.585	-0.256346	0.468083	TRUE	0.139968
metabric	MRFAP1L1	PAM50	Normal	OS	2.01e-05	0.776	0.484	-1.51221	0.00761935	TRUE	0.0028312
metabric	AK001794	total	total	OS	0.0372	0.695	0.731	0.0104656	0.963708	FALSE	0.0595122
metabric	AK001794	PAM50	LumA	OS	0.088	0.821	0.853	-0.116701	0.811301	FALSE	0.12241
metabric	AK001794	PAM50	LumB	OS	0.0131	0.609	0.691	0.460853	0.240812	FALSE	0.042688
metabric	AK001794	PAM50	Her2	OS	0.047	0.806	0.503	-0.870123	0.110905	TRUE	0.098554
metabric	AK001794	PAM50	Basal	OS	0.0133	0.431	0.619	0.428163	0.50856	FALSE	0.0938588
metabric	AK001794	PAM50	claudin-low	OS	0.0102	0.842	0.681	-1.60808	0.0637892	TRUE	0.0642756
metabric	AK001794	PAM50	Normal	OS	0.0122	0.753	0.535	0.474244	0.646889	TRUE	0.058178
metabric	EEPD1	total	total	OS	0.000963	0.813	0.7	-0.302498	0.036214	TRUE	0.00402097
metabric	EEPD1	PAM50	LumA	OS	0.0128	0.829	0.883	0.179378	0.541734	FALSE	0.0454283
metabric	EEPD1	PAM50	LumB	OS	0.0863	0.726	0.646	-0.322028	0.280554	TRUE	0.118477
metabric	EEPD1	PAM50	Her2	OS	0.00372	0.388	0.587	0.492719	0.144998	FALSE	0.0419671
metabric	EEPD1	PAM50	Basal	OS	0.077	0.633	0.461	-0.126192	0.761917	TRUE	0.143079
metabric	EEPD1	PAM50	claudin-low	OS	0.145	0.728	0.845	-0.0411095	0.925168	FALSE	0.17965
metabric	EEPD1	PAM50	Normal	OS	0.158	0.726	0.787	-0.246897	0.612329	FALSE	0.19134
metabric	ARSH	total	total	OS	0.0714	0.679	0.724	0.208256	0.294091	FALSE	0.094246
metabric	ARSH	PAM50	LumA	OS	0.0611	0.84	0.863	0.0400574	0.932294	FALSE	0.0992061
metabric	ARSH	PAM50	LumB	OS	0.00676	0.599	0.68	0.576515	0.139354	FALSE	0.0311042
metabric	ARSH	PAM50	Her2	OS	0.0112	0.386	0.572	0.459512	0.11669	FALSE	0.0590356
metabric	ARSH	PAM50	Basal	OS	0.0858	0.655	0.514	-0.410629	0.411748	TRUE	0.148072
metabric	ARSH	PAM50	claudin-low	OS	0.16	0.779	0.687	-0.649396	0.410556	TRUE	0.191337
metabric	ARSH	PAM50	Normal	OS	0.00315	0.763	0.462	-1.01788	0.26126	TRUE	0.0333591
metabric	FANK1	total	total	OS	5.88e-06	0.768	0.646	-1.09981	4.68816e-06	TRUE	6.46005e-05
metabric	FANK1	PAM50	LumA	OS	4.88e-06	0.868	0.707	-1.26608	0.0131312	TRUE	0.0010133
metabric	FANK1	PAM50	LumB	OS	0.11	0.795	0.632	-0.374121	0.414019	TRUE	0.138641
metabric	FANK1	PAM50	Her2	OS	0.133	0.593	0.465	-0.613828	0.291758	TRUE	0.166475
metabric	FANK1	PAM50	Basal	OS	0.364	0.586	0.727	0.145774	0.848028	FALSE	0.366103
metabric	FANK1	PAM50	claudin-low	OS	0.000387	0.95	0.684	-1.97125	0.0537555	TRUE	0.0226854
metabric	FANK1	PAM50	Normal	OS	0.1	0.923	0.711	-1.21136	0.170553	TRUE	0.147025
metabric	EEF1E1	total	total	OS	0.00826	0.672	0.73	0.12709	0.069145	FALSE	0.0203601
metabric	EEF1E1	PAM50	LumA	OS	0.0645	0.86	0.84	-0.061696	0.704808	TRUE	0.102453
metabric	EEF1E1	PAM50	LumB	OS	0.00818	0.718	0.611	-0.321158	0.0203616	TRUE	0.0340096
metabric	EEF1E1	PAM50	Her2	OS	0.0382	0.491	0.601	0.225776	0.133598	FALSE	0.0904448
metabric	EEF1E1	PAM50	Basal	OS	0.00492	0.512	0.676	0.327122	0.0928506	FALSE	0.0791398
metabric	EEF1E1	PAM50	claudin-low	OS	0.0303	0.609	0.787	0.290985	0.236022	FALSE	0.090584
metabric	EEF1E1	PAM50	Normal	OS	0.245	0.7	0.761	0.111011	0.730324	FALSE	0.25999
metabric	DPYSL4	total	total	OS	0.00259	0.807	0.709	-0.1232	0.0159438	TRUE	0.00863853
metabric	DPYSL4	PAM50	LumA	OS	0.00493	0.897	0.825	-0.286268	0.0111129	TRUE	0.0295751
metabric	DPYSL4	PAM50	LumB	OS	0.118	0.746	0.647	-0.0617408	0.484324	TRUE	0.145547
metabric	DPYSL4	PAM50	Her2	OS	0.0581	0.483	0.687	-0.0169201	0.894589	FALSE	0.108348
metabric	DPYSL4	PAM50	Basal	OS	0.0184	0.658	0.505	-0.180275	0.190345	TRUE	0.0997804
metabric	DPYSL4	PAM50	claudin-low	OS	0.000962	0.639	0.79	0.357182	0.0382649	FALSE	0.0287797
metabric	DPYSL4	PAM50	Normal	OS	0.0118	0.853	0.707	-0.390327	0.0738181	TRUE	0.0573593
metabric	ITPRIPL1	total	total	OS	0.135	0.77	0.71	-0.111068	0.650863	TRUE	0.151682
metabric	ITPRIPL1	PAM50	LumA	OS	0.11	0.788	0.852	0.389219	0.522134	FALSE	0.1407
metabric	ITPRIPL1	PAM50	LumB	OS	0.0142	0.783	0.635	-0.481682	0.395807	TRUE	0.0442714
metabric	ITPRIPL1	PAM50	Her2	OS	0.0532	0.73	0.495	-0.413413	0.522769	TRUE	0.104127
metabric	ITPRIPL1	PAM50	Basal	OS	0.0176	0.398	0.634	0.162594	0.788098	FALSE	0.098615
metabric	ITPRIPL1	PAM50	claudin-low	OS	0.0199	0.89	0.707	-0.829277	0.263101	TRUE	0.0787085
metabric	ITPRIPL1	PAM50	Normal	OS	0.263	0.658	0.745	0.0548203	0.938417	FALSE	0.275173
metabric	AW303284	total	total	OS	0.365	0.733	0.716	-0.0268132	0.93843	TRUE	0.36551
metabric	AW303284	PAM50	LumA	OS	0.109	0.832	0.897	0.437324	0.5468	FALSE	0.139921
metabric	AW303284	PAM50	LumB	OS	0.0438	0.753	0.639	-0.589566	0.34853	TRUE	0.0793368
metabric	AW303284	PAM50	Her2	OS	0.186	0.458	0.563	0.333189	0.687181	FALSE	0.207806
metabric	AW303284	PAM50	Basal	OS	0.166	0.658	0.55	-0.188779	0.837748	TRUE	0.200699
metabric	AW303284	PAM50	claudin-low	OS	0.00285	0.571	0.797	0.893178	0.464917	FALSE	0.0422181
metabric	AW303284	PAM50	Normal	OS	0.0301	0.688	0.809	1.93194	0.148113	FALSE	0.0850408
metabric	ZNF589	total	total	OS	2.53e-05	0.784	0.681	-0.315317	0.000962818	TRUE	0.000214588
metabric	ZNF589	PAM50	LumA	OS	0.00868	0.885	0.826	-0.352056	0.118512	TRUE	0.0379126
metabric	ZNF589	PAM50	LumB	OS	0.147	0.652	0.703	0.177398	0.342132	FALSE	0.169478
metabric	ZNF589	PAM50	Her2	OS	0.0483	0.673	0.486	-0.195003	0.259822	TRUE	0.0995917
metabric	ZNF589	PAM50	Basal	OS	0.0114	0.84	0.563	-0.286514	0.267185	TRUE	0.090602
metabric	ZNF589	PAM50	claudin-low	OS	0.0293	0.8	0.632	-0.319912	0.317828	TRUE	0.0897527
metabric	ZNF589	PAM50	Normal	OS	0.0666	0.817	0.688	-0.358474	0.335694	TRUE	0.120716
metabric	DUSP13	total	total	OS	0.045	0.675	0.725	-0.0324602	0.872047	FALSE	0.0678564
metabric	DUSP13	PAM50	LumA	OS	0.012	0.851	0.799	-0.218216	0.660608	TRUE	0.0439856
metabric	DUSP13	PAM50	LumB	OS	0.0331	0.686	0.596	-0.344068	0.292667	TRUE	0.0683427
metabric	DUSP13	PAM50	Her2	OS	0.0302	0.475	0.668	0.198147	0.658744	FALSE	0.0824923
metabric	DUSP13	PAM50	Basal	OS	0.0366	0.552	0.702	1.73321	0.0190671	FALSE	0.115497
metabric	DUSP13	PAM50	claudin-low	OS	0.0759	0.772	0.491	-0.292917	0.752806	TRUE	0.128547
metabric	DUSP13	PAM50	Normal	OS	0.0325	0.923	0.681	-1.22075	0.180609	TRUE	0.0878297
metabric	SCAMP2	total	total	OS	0.01	0.704	0.753	0.189239	0.122237	FALSE	0.0233746
metabric	SCAMP2	PAM50	LumA	OS	0.00283	0.811	0.879	0.837504	0.0018481	FALSE	0.0230563
metabric	SCAMP2	PAM50	LumB	OS	0.0145	0.632	0.755	0.423366	0.0868478	FALSE	0.044647
metabric	SCAMP2	PAM50	Her2	OS	0.00948	0.704	0.466	-0.421365	0.107409	TRUE	0.0562202
metabric	SCAMP2	PAM50	Basal	OS	0.0605	0.619	0.494	0.0237889	0.941665	TRUE	0.132079
metabric	SCAMP2	PAM50	claudin-low	OS	0.0873	0.727	0.856	0.401997	0.325961	FALSE	0.137008
metabric	SCAMP2	PAM50	Normal	OS	0.0536	0.693	0.832	0.360434	0.455807	FALSE	0.108699
metabric	ALS2CR4	total	total	OS	1.92e-05	0.66	0.755	0.23944	0.000986566	FALSE	0.000170443
metabric	ALS2CR4	PAM50	LumA	OS	0.0285	0.779	0.852	0.118978	0.51811	FALSE	0.0668741
metabric	ALS2CR4	PAM50	LumB	OS	0.00273	0.598	0.735	0.258387	0.0874436	FALSE	0.0208607
metabric	ALS2CR4	PAM50	Her2	OS	0.133	0.496	0.657	0.142383	0.33327	FALSE	0.166475
metabric	ALS2CR4	PAM50	Basal	OS	0.0443	0.563	0.694	0.0815879	0.63877	FALSE	0.121115
metabric	ALS2CR4	PAM50	claudin-low	OS	0.165	0.697	0.775	0.0570471	0.839599	FALSE	0.19519
metabric	ALS2CR4	PAM50	Normal	OS	0.0283	0.657	0.766	0.0574346	0.870051	FALSE	0.0828067
metabric	C11orf31	total	total	OS	3.32e-05	0.739	0.633	-0.579104	0.000376951	TRUE	0.000267532
metabric	C11orf31	PAM50	LumA	OS	0.00151	0.872	0.805	-0.868281	0.0186322	TRUE	0.0171542
metabric	C11orf31	PAM50	LumB	OS	0.0116	0.687	0.586	-0.51369	0.0550056	TRUE	0.040129
metabric	C11orf31	PAM50	Her2	OS	0.273	0.438	0.549	0.196452	0.608787	FALSE	0.280955
metabric	C11orf31	PAM50	Basal	OS	0.261	0.573	0.608	-0.0513079	0.902335	FALSE	0.273645
metabric	C11orf31	PAM50	claudin-low	OS	0.124	0.814	0.732	-0.530873	0.407038	TRUE	0.163907
metabric	C11orf31	PAM50	Normal	OS	0.00342	0.801	0.564	-2.06644	0.00454928	TRUE	0.034681
metabric	DCN	total	total	OS	0.00012	0.79	0.689	-0.0815418	0.00540704	TRUE	0.000762095
metabric	DCN	PAM50	LumA	OS	0.0208	0.891	0.821	-0.0697495	0.28583	TRUE	0.0570204
metabric	DCN	PAM50	LumB	OS	0.079	0.624	0.678	0.0409703	0.503543	FALSE	0.111903
metabric	DCN	PAM50	Her2	OS	0.0777	0.51	0.698	0.111835	0.165355	FALSE	0.124019
metabric	DCN	PAM50	Basal	OS	0.349	0.686	0.572	-0.026591	0.785002	TRUE	0.351975
metabric	DCN	PAM50	claudin-low	OS	0.138	0.723	0.877	0.049342	0.607639	FALSE	0.174445
metabric	DCN	PAM50	Normal	OS	0.0252	0.825	0.602	-0.197977	0.0618413	TRUE	0.0787274
metabric	AK057885	total	total	OS	0.000429	0.754	0.678	-0.45827	0.0064686	TRUE	0.00213257
metabric	AK057885	PAM50	LumA	OS	0.000824	0.984	0.826	-1.00264	0.00774119	TRUE	0.0130374
metabric	AK057885	PAM50	LumB	OS	4.31e-05	0.754	0.597	-0.671794	0.0365123	TRUE	0.00398164
metabric	AK057885	PAM50	Her2	OS	0.088	0.436	0.569	0.287655	0.454217	FALSE	0.131954
metabric	AK057885	PAM50	Basal	OS	0.195	0.654	0.547	-0.16522	0.725686	TRUE	0.220684
metabric	AK057885	PAM50	claudin-low	OS	0.0192	0.787	0.634	-0.671739	0.243424	TRUE	0.0778997
metabric	AK057885	PAM50	Normal	OS	0.0928	0.712	0.917	0.183248	0.789662	FALSE	0.141893
metabric	DEFB136	total	total	OS	0.0518	0.749	0.7	-0.121122	0.717177	TRUE	0.0748007
metabric	DEFB136	PAM50	LumA	OS	0.0437	0.884	0.816	-0.342312	0.626987	TRUE	0.0825106
metabric	DEFB136	PAM50	LumB	OS	0.0811	0.712	0.642	-0.686624	0.269084	TRUE	0.113872
metabric	DEFB136	PAM50	Her2	OS	0.0623	0.544	0.409	0.366569	0.676478	TRUE	0.111857
metabric	DEFB136	PAM50	Basal	OS	0.026	0.554	0.75	0.493335	0.567251	FALSE	0.10704
metabric	DEFB136	PAM50	claudin-low	OS	0.204	0.847	0.733	-0.547055	0.603569	TRUE	0.225119
metabric	DEFB136	PAM50	Normal	OS	0.024	0.535	0.753	0.717173	0.566452	FALSE	0.0772157
metabric	OR2AE1	total	total	OS	0.0669	0.732	0.705	-0.192753	0.552149	TRUE	0.0898539
metabric	OR2AE1	PAM50	LumA	OS	0.226	0.865	0.834	-0.279642	0.668608	TRUE	0.237378
metabric	OR2AE1	PAM50	LumB	OS	0.0736	0.647	0.725	0.660607	0.302112	FALSE	0.107401
metabric	OR2AE1	PAM50	Her2	OS	0.0708	0.393	0.575	-0.120517	0.871568	FALSE	0.11855
metabric	OR2AE1	PAM50	Basal	OS	0.315	0.661	0.571	-0.203825	0.814864	TRUE	0.3209
metabric	OR2AE1	PAM50	claudin-low	OS	0.00186	0.782	0.447	-2.08424	0.0663495	TRUE	0.0361151
metabric	OR2AE1	PAM50	Normal	OS	0.124	0.817	0.701	-1.14341	0.337996	TRUE	0.164954
metabric	DB005376	total	total	OS	0.136	0.733	0.702	-0.0250215	0.365675	TRUE	0.152566
metabric	DB005376	PAM50	LumA	OS	0.00992	0.777	0.871	0.104475	0.0379884	FALSE	0.0404097
metabric	DB005376	PAM50	LumB	OS	0.0141	0.783	0.633	-0.0616446	0.111658	TRUE	0.0440951
metabric	DB005376	PAM50	Her2	OS	0.053	0.495	0.697	-0.0443081	0.728933	FALSE	0.103961
metabric	DB005376	PAM50	Basal	OS	0.00388	0.409	0.624	0.344028	0.683487	FALSE	0.0745396
metabric	DB005376	PAM50	claudin-low	OS	0.0166	0.885	0.702	-1.10995	0.0592415	TRUE	0.0745776
metabric	DB005376	PAM50	Normal	OS	0.0838	0.538	0.754	0.0517868	0.646738	FALSE	0.134877
metabric	RAB6C	total	total	OS	0.00506	0.704	0.763	0.45949	0.138659	FALSE	0.0142826
metabric	RAB6C	PAM50	LumA	OS	0.0484	0.826	0.906	0.428066	0.506947	FALSE	0.0869324
metabric	RAB6C	PAM50	LumB	OS	0.0335	0.641	0.742	0.551371	0.347117	FALSE	0.068726
metabric	RAB6C	PAM50	Her2	OS	0.029	0.469	0.552	0.578496	0.416784	FALSE	0.081264
metabric	RAB6C	PAM50	Basal	OS	0.147	0.541	0.655	0.166588	0.838005	FALSE	0.187427
metabric	RAB6C	PAM50	claudin-low	OS	0.0143	0.67	0.811	1.58452	0.132355	FALSE	0.0710568
metabric	RAB6C	PAM50	Normal	OS	0.0709	0.834	0.655	-1.29322	0.262531	TRUE	0.124044
metabric	COPB2	total	total	OS	0.000984	0.687	0.743	0.172481	0.0546032	FALSE	0.00409043
metabric	COPB2	PAM50	LumA	OS	0.0211	0.825	0.876	0.456163	0.0247223	FALSE	0.0573717
metabric	COPB2	PAM50	LumB	OS	0.193	0.56	0.667	0.0585944	0.761309	FALSE	0.208172
metabric	COPB2	PAM50	Her2	OS	0.225	0.508	0.657	-0.0375817	0.809309	FALSE	0.239455
metabric	COPB2	PAM50	Basal	OS	0.0212	0.737	0.552	-0.0880424	0.696906	TRUE	0.102622
metabric	COPB2	PAM50	claudin-low	OS	0.0626	0.634	0.789	0.487715	0.198382	FALSE	0.118841
metabric	COPB2	PAM50	Normal	OS	0.0424	0.441	0.762	0.140606	0.716158	FALSE	0.0978968
metabric	CR608907	total	total	OS	8.41e-05	0.749	0.675	-0.265276	0.00833968	TRUE	0.000573565
metabric	CR608907	PAM50	LumA	OS	0.0441	0.851	0.773	0.0505352	0.820541	TRUE	0.0828677
metabric	CR608907	PAM50	LumB	OS	0.0202	0.688	0.618	-0.094704	0.572241	TRUE	0.0525778
metabric	CR608907	PAM50	Her2	OS	0.0681	0.663	0.476	-0.434188	0.0754784	TRUE	0.116241
metabric	CR608907	PAM50	Basal	OS	0.148	0.652	0.569	-0.0693406	0.800213	TRUE	0.188288
metabric	CR608907	PAM50	claudin-low	OS	0.00341	0.927	0.695	-0.839154	0.0602737	TRUE	0.0452435
metabric	CR608907	PAM50	Normal	OS	0.0357	0.81	0.717	-0.543615	0.186325	TRUE	0.0913608
metabric	ENO2	total	total	OS	0.00217	0.73	0.649	-0.0175775	0.685516	TRUE	0.00754653
metabric	ENO2	PAM50	LumA	OS	0.326	0.85	0.842	-0.0391289	0.685285	TRUE	0.328467
metabric	ENO2	PAM50	LumB	OS	0.0132	0.675	0.514	-0.0794955	0.292888	TRUE	0.0428306
metabric	ENO2	PAM50	Her2	OS	0.123	0.661	0.501	-0.0866357	0.353117	TRUE	0.158745
metabric	ENO2	PAM50	Basal	OS	0.0429	0.455	0.631	0.111815	0.337118	FALSE	0.120201
metabric	ENO2	PAM50	claudin-low	OS	0.199	0.676	0.792	0.0901765	0.593999	FALSE	0.221012
metabric	ENO2	PAM50	Normal	OS	0.00847	0.755	0.57	-0.00965745	0.960674	TRUE	0.0500599
metabric	C12orf43	total	total	OS	0.028	0.687	0.737	0.0492723	0.691335	FALSE	0.0485729
metabric	C12orf43	PAM50	LumA	OS	0.125	0.793	0.86	0.146909	0.622617	FALSE	0.152866
metabric	C12orf43	PAM50	LumB	OS	0.00919	0.674	0.543	-0.334442	0.139513	TRUE	0.035825
metabric	C12orf43	PAM50	Her2	OS	0.0411	0.462	0.563	0.299634	0.262044	FALSE	0.0933214
metabric	C12orf43	PAM50	Basal	OS	0.0571	0.482	0.639	0.0960183	0.764676	FALSE	0.129615
metabric	C12orf43	PAM50	claudin-low	OS	0.00236	0.582	0.779	1.11151	0.0194228	FALSE	0.0390948
metabric	C12orf43	PAM50	Normal	OS	0.2	0.591	0.746	0.057492	0.894064	FALSE	0.223642
metabric	AA766245	total	total	OS	0.0457	0.755	0.711	-0.265233	0.301538	TRUE	0.068581
metabric	AA766245	PAM50	LumA	OS	0.172	0.828	0.851	0.0540704	0.910816	FALSE	0.191418
metabric	AA766245	PAM50	LumB	OS	0.0121	0.779	0.64	-0.862338	0.0769196	TRUE	0.0410316
metabric	AA766245	PAM50	Her2	OS	0.0656	0.698	0.481	-0.266709	0.663563	TRUE	0.114247
metabric	AA766245	PAM50	Basal	OS	0.247	0.549	0.617	0.241488	0.753266	FALSE	0.261896
metabric	AA766245	PAM50	claudin-low	OS	0.224	0.568	0.766	-0.151569	0.872747	FALSE	0.241502
metabric	AA766245	PAM50	Normal	OS	0.206	0.766	0.698	-0.296525	0.75309	TRUE	0.228537
metabric	ZBTB2	total	total	OS	0.036	0.737	0.694	-0.24124	0.0944034	TRUE	0.0581537
metabric	ZBTB2	PAM50	LumA	OS	0.0285	0.876	0.801	-0.64359	0.0698656	TRUE	0.0668741
metabric	ZBTB2	PAM50	LumB	OS	0.042	0.789	0.634	-0.519456	0.0355304	TRUE	0.0774407
metabric	ZBTB2	PAM50	Her2	OS	0.124	0.519	0.598	-0.0744819	0.822093	FALSE	0.159638
metabric	ZBTB2	PAM50	Basal	OS	0.334	0.567	0.62	-0.15453	0.720781	FALSE	0.337995
metabric	ZBTB2	PAM50	claudin-low	OS	0.145	0.649	0.759	0.0791789	0.859079	FALSE	0.17965
metabric	ZBTB2	PAM50	Normal	OS	0.0706	0.635	0.81	0.563636	0.36366	FALSE	0.123813
metabric	DB180818	total	total	OS	0.0103	0.703	0.743	0.405569	0.155559	FALSE	0.0238879
metabric	DB180818	PAM50	LumA	OS	0.0354	0.835	0.886	0.234718	0.70521	FALSE	0.0743196
metabric	DB180818	PAM50	LumB	OS	0.0621	0.632	0.706	0.333174	0.478138	FALSE	0.0970096
metabric	DB180818	PAM50	Her2	OS	0.000706	0.432	0.646	1.63452	0.0347124	FALSE	0.0266139
metabric	DB180818	PAM50	Basal	OS	0.139	0.611	0.491	-0.30966	0.658287	TRUE	0.182105
metabric	DB180818	PAM50	claudin-low	OS	0.21	0.895	0.73	-0.384244	0.710166	TRUE	0.229835
metabric	DB180818	PAM50	Normal	OS	0.192	0.695	0.811	0.455294	0.70034	FALSE	0.217309
metabric	FAM149A	total	total	OS	1.37e-09	0.799	0.66	-0.410586	4.04448e-05	TRUE	5.94024e-08
metabric	FAM149A	PAM50	LumA	OS	0.0259	0.868	0.814	-0.164364	0.455236	TRUE	0.063392
metabric	FAM149A	PAM50	LumB	OS	0.000434	0.826	0.604	-0.281712	0.113414	TRUE	0.00947644
metabric	FAM149A	PAM50	Her2	OS	0.0129	0.696	0.477	-0.31544	0.316338	TRUE	0.062247
metabric	FAM149A	PAM50	Basal	OS	0.125	0.455	0.618	0.183506	0.433991	FALSE	0.172764
metabric	FAM149A	PAM50	claudin-low	OS	0.0315	0.827	0.681	-0.31656	0.286622	TRUE	0.0917514
metabric	FAM149A	PAM50	Normal	OS	0.0168	0.797	0.623	-0.564809	0.127672	TRUE	0.0664474
metabric	PM20D2	total	total	OS	7.16e-05	0.762	0.686	-0.194537	0.0574152	TRUE	0.000501797
metabric	PM20D2	PAM50	LumA	OS	9.05e-05	0.903	0.805	-1.15381	0.00054492	TRUE	0.00440667
metabric	PM20D2	PAM50	LumB	OS	0.00462	0.807	0.638	-0.697105	0.0108929	TRUE	0.0260482
metabric	PM20D2	PAM50	Her2	OS	0.0293	0.487	0.666	0.292059	0.444812	FALSE	0.0815887
metabric	PM20D2	PAM50	Basal	OS	0.0285	0.621	0.397	0.0918874	0.616549	TRUE	0.108201
metabric	PM20D2	PAM50	claudin-low	OS	0.0138	0.815	0.656	-0.375768	0.245013	TRUE	0.0702043
metabric	PM20D2	PAM50	Normal	OS	0.183	0.695	0.819	-0.115755	0.763981	FALSE	0.210505
metabric	SLU7	total	total	OS	0.0456	0.746	0.685	-0.151817	0.149088	TRUE	0.0684688
metabric	SLU7	PAM50	LumA	OS	0.201	0.85	0.84	-0.0659319	0.771629	TRUE	0.215922
metabric	SLU7	PAM50	LumB	OS	0.187	0.697	0.599	-0.0694458	0.750679	TRUE	0.203175
metabric	SLU7	PAM50	Her2	OS	0.0101	0.467	0.599	0.129778	0.575122	FALSE	0.0572631
metabric	SLU7	PAM50	Basal	OS	0.0147	0.499	0.655	0.202096	0.492228	FALSE	0.0956975
metabric	SLU7	PAM50	claudin-low	OS	0.194	0.843	0.735	0.0170144	0.969101	TRUE	0.217002
metabric	SLU7	PAM50	Normal	OS	0.139	0.726	0.79	0.569262	0.187881	FALSE	0.176414
metabric	AI184612	total	total	OS	0.0548	0.727	0.683	-0.0813198	0.778107	TRUE	0.0778186
metabric	AI184612	PAM50	LumA	OS	0.0764	0.839	0.872	0.807836	0.197501	FALSE	0.112824
metabric	AI184612	PAM50	LumB	OS	0.0233	0.604	0.676	0.434537	0.421007	FALSE	0.0565907
metabric	AI184612	PAM50	Her2	OS	0.0595	0.686	0.499	-0.565747	0.437711	TRUE	0.109393
metabric	AI184612	PAM50	Basal	OS	0.000223	0.662	0.388	-1.2461	0.105816	TRUE	0.0402523
metabric	AI184612	PAM50	claudin-low	OS	0.112	0.764	0.578	-0.712306	0.389601	TRUE	0.155555
metabric	AI184612	PAM50	Normal	OS	0.0618	0.841	0.671	-0.565883	0.563843	TRUE	0.116424
metabric	BUD13	total	total	OS	0.00122	0.75	0.682	-0.193564	0.23693	TRUE	0.00485212
metabric	BUD13	PAM50	LumA	OS	2.17e-05	0.906	0.779	-1.52084	0.000135065	TRUE	0.00214953
metabric	BUD13	PAM50	LumB	OS	0.00706	0.633	0.807	0.103819	0.730232	FALSE	0.0317238
metabric	BUD13	PAM50	Her2	OS	0.168	0.509	0.596	0.0210154	0.949865	FALSE	0.193662
metabric	BUD13	PAM50	Basal	OS	0.079	0.666	0.522	-0.135079	0.724445	TRUE	0.143877
metabric	BUD13	PAM50	claudin-low	OS	0.00851	0.552	0.771	0.506494	0.399121	FALSE	0.0612439
metabric	BUD13	PAM50	Normal	OS	0.0198	0.784	0.637	-1.05282	0.149392	TRUE	0.071416
metabric	MAML2	total	total	OS	0.0713	0.71	0.735	0.157013	0.455399	FALSE	0.0941599
metabric	MAML2	PAM50	LumA	OS	0.0524	0.893	0.83	-0.6078	0.311907	TRUE	0.090972
metabric	MAML2	PAM50	LumB	OS	0.0674	0.581	0.666	0.623111	0.248653	FALSE	0.101836
metabric	MAML2	PAM50	Her2	OS	0.00592	0.439	0.625	1.24011	0.0545788	FALSE	0.0489169
metabric	MAML2	PAM50	Basal	OS	0.245	0.557	0.658	0.108659	0.778091	FALSE	0.260353
metabric	MAML2	PAM50	claudin-low	OS	0.0201	0.914	0.719	-0.971234	0.150437	TRUE	0.0790888
metabric	MAML2	PAM50	Normal	OS	0.261	0.875	0.711	-0.0657109	0.924779	TRUE	0.27348
metabric	TAT	total	total	OS	1.15e-05	0.849	0.7	-0.130892	1.26462e-05	TRUE	0.000111336
metabric	TAT	PAM50	LumA	OS	0.0487	0.907	0.83	-0.0883763	0.0914812	TRUE	0.0872654
metabric	TAT	PAM50	LumB	OS	0.0149	0.86	0.635	-0.139402	0.0183528	TRUE	0.0451821
metabric	TAT	PAM50	Her2	OS	0.0947	0.638	0.473	-0.114584	0.158073	TRUE	0.137278
metabric	TAT	PAM50	Basal	OS	0.0982	0.693	0.541	-0.0802068	0.706082	TRUE	0.156268
metabric	TAT	PAM50	claudin-low	OS	0.0552	0.768	0.529	-0.166047	0.242492	TRUE	0.113368
metabric	TAT	PAM50	Normal	OS	0.00413	0.755	0.469	-0.125338	0.127849	TRUE	0.0374544
metabric	DB337234	total	total	OS	0.0453	0.758	0.709	-0.385521	0.20734	TRUE	0.0681738
metabric	DB337234	PAM50	LumA	OS	0.069	0.875	0.835	-0.398241	0.529157	TRUE	0.106222
metabric	DB337234	PAM50	LumB	OS	0.0127	0.642	0.793	0.918296	0.102532	FALSE	0.0420538
metabric	DB337234	PAM50	Her2	OS	0.0355	0.568	0.319	-0.709203	0.295642	TRUE	0.0877525
metabric	DB337234	PAM50	Basal	OS	0.0299	0.699	0.54	-1.76487	0.0674798	TRUE	0.10904
metabric	DB337234	PAM50	claudin-low	OS	0.0183	0.79	0.636	-1.77211	0.0992093	TRUE	0.0765553
metabric	DB337234	PAM50	Normal	OS	0.0279	0.787	0.651	-0.975454	0.389232	TRUE	0.0822885
metabric	NECAB3	total	total	OS	0.00806	0.74	0.692	-0.113954	0.0858163	TRUE	0.0200027
metabric	NECAB3	PAM50	LumA	OS	0.0325	0.832	0.924	0.0112333	0.946229	FALSE	0.0712899
metabric	NECAB3	PAM50	LumB	OS	0.00259	0.675	0.577	-0.214353	0.104387	TRUE	0.0203394
metabric	NECAB3	PAM50	Her2	OS	0.0909	0.638	0.486	-0.137934	0.453336	TRUE	0.13414
metabric	NECAB3	PAM50	Basal	OS	0.229	0.583	0.691	-0.0983214	0.704771	FALSE	0.247276
metabric	NECAB3	PAM50	claudin-low	OS	0.0674	0.866	0.728	-0.0300152	0.925739	TRUE	0.122494
metabric	NECAB3	PAM50	Normal	OS	0.213	0.764	0.707	-0.104178	0.750363	TRUE	0.233959
metabric	LOC100128563	total	total	OS	0.123	0.725	0.669	-0.00319896	0.991439	TRUE	0.141114
metabric	LOC100128563	PAM50	LumA	OS	0.106	0.856	0.822	-0.423087	0.515986	TRUE	0.137372
metabric	LOC100128563	PAM50	LumB	OS	0.0664	0.538	0.674	0.311478	0.546805	FALSE	0.100969
metabric	LOC100128563	PAM50	Her2	OS	0.22	0.644	0.5	-0.522854	0.46462	TRUE	0.235336
metabric	LOC100128563	PAM50	Basal	OS	0.185	0.5	0.612	0.517094	0.565125	FALSE	0.213289
metabric	LOC100128563	PAM50	claudin-low	OS	0.0158	0.778	0.444	0.254575	0.816938	TRUE	0.0734901
metabric	LOC100128563	PAM50	Normal	OS	0.0214	0.599	0.765	1.36412	0.229712	FALSE	0.0736443
metabric	FEZF1	total	total	OS	0.00116	0.708	0.785	0.55585	0.0579191	FALSE	0.00466066
metabric	FEZF1	PAM50	LumA	OS	0.0519	0.828	0.875	0.614403	0.305651	FALSE	0.0904584
metabric	FEZF1	PAM50	LumB	OS	0.0139	0.604	0.726	0.56663	0.29303	FALSE	0.0438239
metabric	FEZF1	PAM50	Her2	OS	0.0406	0.503	0.649	0.647501	0.334496	FALSE	0.0927391
metabric	FEZF1	PAM50	Basal	OS	0.157	0.582	0.75	0.132916	0.876204	FALSE	0.194785
metabric	FEZF1	PAM50	claudin-low	OS	0.0132	0.571	0.781	1.42401	0.107731	FALSE	0.0694725
metabric	FEZF1	PAM50	Normal	OS	0.0906	0.867	0.714	-1.57395	0.222135	TRUE	0.140201
metabric	CCDC85C	total	total	OS	0.000613	0.655	0.742	0.152672	0.0385387	FALSE	0.00282588
metabric	CCDC85C	PAM50	LumA	OS	0.00321	0.809	0.855	0.140301	0.45492	FALSE	0.0244977
metabric	CCDC85C	PAM50	LumB	OS	0.00805	0.55	0.691	0.157719	0.250807	FALSE	0.0337107
metabric	CCDC85C	PAM50	Her2	OS	0.047	0.6	0.394	-0.152914	0.366663	TRUE	0.098554
metabric	CCDC85C	PAM50	Basal	OS	0.0793	0.676	0.513	-0.203342	0.292444	TRUE	0.144079
metabric	CCDC85C	PAM50	claudin-low	OS	0.0764	0.606	0.776	0.0807421	0.737234	FALSE	0.12899
metabric	CCDC85C	PAM50	Normal	OS	0.0384	0.49	0.805	0.335911	0.243838	FALSE	0.0942897
metabric	KIAA1797	total	total	OS	0.00148	0.752	0.664	-0.235428	0.0209534	TRUE	0.00565897
metabric	KIAA1797	PAM50	LumA	OS	0.00975	0.861	0.74	-0.343107	0.186871	TRUE	0.0401602
metabric	KIAA1797	PAM50	LumB	OS	0.0193	0.707	0.616	-0.299474	0.128726	TRUE	0.0514385
metabric	KIAA1797	PAM50	Her2	OS	0.178	0.514	0.651	-0.00997725	0.960162	FALSE	0.201604
metabric	KIAA1797	PAM50	Basal	OS	0.0017	0.53	0.77	0.101436	0.618075	FALSE	0.0642202
metabric	KIAA1797	PAM50	claudin-low	OS	0.234	0.713	0.801	-0.0810701	0.82656	FALSE	0.249578
metabric	KIAA1797	PAM50	Normal	OS	0.102	0.76	0.697	-0.308736	0.502588	TRUE	0.148497
metabric	AI367217	total	total	OS	0.0153	0.648	0.727	0.556644	0.0932468	FALSE	0.0317114
metabric	AI367217	PAM50	LumA	OS	0.169	0.839	0.874	0.257968	0.707997	FALSE	0.189038
metabric	AI367217	PAM50	LumB	OS	0.0509	0.669	0.564	-0.147116	0.809894	TRUE	0.0863981
metabric	AI367217	PAM50	Her2	OS	0.0353	0.509	0.639	1.18071	0.170565	FALSE	0.0876493
metabric	AI367217	PAM50	Basal	OS	0.0171	0.523	0.663	0.905901	0.310095	FALSE	0.0979962
metabric	AI367217	PAM50	claudin-low	OS	0.0214	0.714	0.838	0.331465	0.762187	FALSE	0.0806862
metabric	AI367217	PAM50	Normal	OS	0.00313	0.452	0.768	1.63916	0.157734	FALSE	0.0332774
metabric	TTTY18	total	total	OS	0.00519	0.707	0.744	0.248819	0.427934	FALSE	0.0145518
metabric	TTTY18	PAM50	LumA	OS	0.0191	0.884	0.838	-1.14967	0.086686	TRUE	0.0544807
metabric	TTTY18	PAM50	LumB	OS	0.113	0.654	0.658	0.478739	0.413494	FALSE	0.141238
metabric	TTTY18	PAM50	Her2	OS	0.0792	0.509	0.615	0.0651313	0.928219	FALSE	0.125118
metabric	TTTY18	PAM50	Basal	OS	0.0278	0.53	0.698	0.536153	0.559713	FALSE	0.108026
metabric	TTTY18	PAM50	claudin-low	OS	0.0105	0.708	0.811	1.25522	0.181723	FALSE	0.0649236
metabric	TTTY18	PAM50	Normal	OS	0.0465	0.706	1	1.06998	0.328216	FALSE	0.102211
metabric	AW243302	total	total	OS	0.0577	0.728	0.691	-0.197746	0.50558	TRUE	0.080774
metabric	AW243302	PAM50	LumA	OS	0.000272	0.867	0.726	-1.57247	0.0123197	TRUE	0.0074306
metabric	AW243302	PAM50	LumB	OS	0.0104	0.6	0.676	0.379357	0.512277	FALSE	0.0380407
metabric	AW243302	PAM50	Her2	OS	0.112	0.581	0.454	-0.0767031	0.900192	TRUE	0.150271
metabric	AW243302	PAM50	Basal	OS	0.0385	0.804	0.575	-0.304536	0.728875	TRUE	0.116717
metabric	AW243302	PAM50	claudin-low	OS	0.0806	0.865	0.73	0.176855	0.863287	TRUE	0.132207
metabric	AW243302	PAM50	Normal	OS	0.104	0.567	0.756	0.499204	0.66603	FALSE	0.149984
metabric	PIGR	total	total	OS	0.00321	0.733	0.624	-0.0215684	0.537128	TRUE	0.0101665
metabric	PIGR	PAM50	LumA	OS	0.27	0.838	0.858	0.0120586	0.88246	FALSE	0.276073
metabric	PIGR	PAM50	LumB	OS	0.0214	0.577	0.674	0.0534986	0.443359	FALSE	0.0540669
metabric	PIGR	PAM50	Her2	OS	0.0249	0.73	0.505	-0.154305	0.144183	TRUE	0.0771178
metabric	PIGR	PAM50	Basal	OS	0.0526	0.621	0.397	0.105382	0.121437	TRUE	0.126932
metabric	PIGR	PAM50	claudin-low	OS	0.0259	0.787	0.6	-0.104251	0.350191	TRUE	0.0861495
metabric	PIGR	PAM50	Normal	OS	0.0569	0.769	0.566	-0.0487931	0.640619	TRUE	0.111854
metabric	PURA	total	total	OS	3.69e-08	0.782	0.644	-0.416216	5.51918e-06	TRUE	9.46504e-07
metabric	PURA	PAM50	LumA	OS	0.0321	0.865	0.78	-0.250478	0.306581	TRUE	0.0709233
metabric	PURA	PAM50	LumB	OS	0.0418	0.748	0.631	-0.106898	0.533986	TRUE	0.0772414
metabric	PURA	PAM50	Her2	OS	0.0708	0.704	0.475	-0.132243	0.58783	TRUE	0.11855
metabric	PURA	PAM50	Basal	OS	0.162	0.551	0.661	0.100343	0.71427	FALSE	0.198134
metabric	PURA	PAM50	claudin-low	OS	0.0582	0.774	0.682	-0.247941	0.456516	TRUE	0.115528
metabric	PURA	PAM50	Normal	OS	0.0804	0.933	0.704	-0.471678	0.254101	TRUE	0.132154
metabric	CRB1	total	total	OS	0.12	0.723	0.676	-0.260455	0.358933	TRUE	0.138422
metabric	CRB1	PAM50	LumA	OS	0.0238	0.856	0.752	-1.08323	0.0698942	TRUE	0.0607859
metabric	CRB1	PAM50	LumB	OS	0.0584	0.608	0.681	0.15184	0.776652	FALSE	0.0934952
metabric	CRB1	PAM50	Her2	OS	0.376	0.619	0.524	-0.089333	0.909157	TRUE	0.377238
metabric	CRB1	PAM50	Basal	OS	0.0127	0.808	0.551	-1.30149	0.11608	TRUE	0.0925459
metabric	CRB1	PAM50	claudin-low	OS	0.0596	0.658	0.758	0.415309	0.548221	FALSE	0.116429
metabric	CRB1	PAM50	Normal	OS	0.000321	0.539	0.775	1.018	0.39084	FALSE	0.0115201
metabric	KRT76	total	total	OS	0.152	0.719	0.716	0.0790266	0.798541	TRUE	0.166709
metabric	KRT76	PAM50	LumA	OS	0.167	0.838	0.882	0.32404	0.611573	FALSE	0.187489
metabric	KRT76	PAM50	LumB	OS	0.0448	0.637	0.697	0.374607	0.502541	FALSE	0.0802298
metabric	KRT76	PAM50	Her2	OS	0.171	0.482	0.563	-0.114176	0.874809	FALSE	0.196192
metabric	KRT76	PAM50	Basal	OS	0.0125	0.688	0.492	-1.39797	0.120083	TRUE	0.0923975
metabric	KRT76	PAM50	claudin-low	OS	0.0262	0.61	0.767	0.676251	0.519764	FALSE	0.0864745
metabric	KRT76	PAM50	Normal	OS	0.00408	0.768	0.433	-0.194596	0.867331	TRUE	0.0373278
metabric	BX105574	total	total	OS	0.00236	0.751	0.681	-0.333716	0.124607	TRUE	0.00803303
metabric	BX105574	PAM50	LumA	OS	0.0153	0.874	0.787	-0.676763	0.146158	TRUE	0.0491342
metabric	BX105574	PAM50	LumB	OS	0.0616	0.805	0.636	-0.598277	0.132081	TRUE	0.0965628
metabric	BX105574	PAM50	Her2	OS	0.0409	0.512	0.706	0.27552	0.485684	FALSE	0.0930841
metabric	BX105574	PAM50	Basal	OS	0.0365	0.672	0.542	-0.697508	0.324917	TRUE	0.115391
metabric	BX105574	PAM50	claudin-low	OS	0.168	0.727	0.817	0.584467	0.443079	FALSE	0.197179
metabric	BX105574	PAM50	Normal	OS	0.2	0.693	0.774	0.828801	0.417488	FALSE	0.223642
metabric	CK301068	total	total	OS	0.0523	0.707	0.761	0.122316	0.668245	FALSE	0.0752818
metabric	CK301068	PAM50	LumA	OS	0.00615	0.826	0.893	0.793461	0.167339	FALSE	0.0323855
metabric	CK301068	PAM50	LumB	OS	0.0897	0.72	0.642	-0.676383	0.214952	TRUE	0.121522
metabric	CK301068	PAM50	Her2	OS	0.0386	0.674	0.473	-0.986525	0.173243	TRUE	0.0908534
metabric	CK301068	PAM50	Basal	OS	0.0331	0.468	0.634	1.34114	0.0904046	FALSE	0.112181
metabric	CK301068	PAM50	claudin-low	OS	0.0485	0.835	0.67	-0.816029	0.40406	TRUE	0.107178
metabric	CK301068	PAM50	Normal	OS	0.08	0.654	0.771	0.67329	0.529957	FALSE	0.131817
metabric	LOC100128571	total	total	OS	0.1	0.754	0.714	-0.0356305	0.909835	TRUE	0.120407
metabric	LOC100128571	PAM50	LumA	OS	0.0993	0.808	0.861	0.507842	0.447203	FALSE	0.13201
metabric	LOC100128571	PAM50	LumB	OS	0.0171	0.792	0.64	-0.189265	0.739556	TRUE	0.0484301
metabric	LOC100128571	PAM50	Her2	OS	0.248	0.585	0.516	-0.666753	0.389178	TRUE	0.259034
metabric	LOC100128571	PAM50	Basal	OS	0.0955	0.679	0.562	-0.335458	0.656504	TRUE	0.154525
metabric	LOC100128571	PAM50	claudin-low	OS	0.0593	0.706	0.871	0.968161	0.382378	FALSE	0.116197
metabric	LOC100128571	PAM50	Normal	OS	0.0771	0.814	0.702	-0.659509	0.585757	TRUE	0.129562
metabric	WNT2	total	total	OS	0.023	0.696	0.754	0.142158	0.0929728	FALSE	0.0423311
metabric	WNT2	PAM50	LumA	OS	0.0887	0.886	0.836	0.0135851	0.947006	TRUE	0.123026
metabric	WNT2	PAM50	LumB	OS	0.0169	0.521	0.678	0.122474	0.425003	FALSE	0.048228
metabric	WNT2	PAM50	Her2	OS	0.0239	0.471	0.645	0.308118	0.118222	FALSE	0.0761699
metabric	WNT2	PAM50	Basal	OS	0.0279	0.663	0.547	-0.148727	0.562578	TRUE	0.108035
metabric	WNT2	PAM50	claudin-low	OS	0.289	0.772	0.687	0.0118809	0.962571	TRUE	0.29642
metabric	WNT2	PAM50	Normal	OS	0.178	0.737	0.73	0.0422321	0.901841	TRUE	0.206528
metabric	AW104927	total	total	OS	0.156	0.709	0.762	0.116864	0.705853	FALSE	0.170352
metabric	AW104927	PAM50	LumA	OS	0.124	0.879	0.833	-0.215901	0.743018	TRUE	0.15207
metabric	AW104927	PAM50	LumB	OS	0.0223	0.472	0.676	0.0879733	0.881175	FALSE	0.0552804
metabric	AW104927	PAM50	Her2	OS	0.0792	0.513	0.742	-0.00685107	0.991898	FALSE	0.125118
metabric	AW104927	PAM50	Basal	OS	0.0091	0.544	0.749	0.808164	0.383616	FALSE	0.0873227
metabric	AW104927	PAM50	claudin-low	OS	0.168	0.663	0.778	-0.01427	0.988822	FALSE	0.197179
metabric	AW104927	PAM50	Normal	OS	0.0209	0.688	1	0.27721	0.795405	FALSE	0.0730062
metabric	FAM177B	total	total	OS	0.0717	0.725	0.663	0.125422	0.331199	TRUE	0.0945191
metabric	FAM177B	PAM50	LumA	OS	0.0842	0.876	0.832	0.185183	0.522079	TRUE	0.11929
metabric	FAM177B	PAM50	LumB	OS	0.0812	0.6	0.686	0.0407386	0.854838	FALSE	0.113966
metabric	FAM177B	PAM50	Her2	OS	0.00977	0.599	0.325	0.159712	0.448421	TRUE	0.0568006
[truncated: 168,577 more rows]

## Sheet: SCANB
database	gene	variable	grouplevel	eventype	pval	mediantimehigh	mediantimelow	coef	coxP	favorable	padj
SCANB	TSPAN6	total	total	OS	1.36e-06	0.897	0.869	-0.163328605552457	1.78555873781866e-05	TRUE	2.85563e-06
SCANB	TSPAN6	PAM50	LumA	OS	2.14e-08	0.937	0.852	-0.37293020715998	2.87693945229148e-07	TRUE	7.42584e-07
SCANB	TSPAN6	PAM50	LumB	OS	0.00654	0.893	0.864	-0.0368224893946604	0.565730107509787	TRUE	0.0213351
SCANB	TSPAN6	PAM50	Her2	OS	0.0163	0.802	0.871	0.109053848696524	0.320848458095097	FALSE	0.0324077
SCANB	TSPAN6	PAM50	Basal	OS	0.0571	0.709	0.767	-0.0527286658980675	0.670144374165527	FALSE	0.0807013
SCANB	TSPAN6	PAM50	Normal	OS	0.23	0.899	0.919	-0.00105639309930408	0.995023899231713	FALSE	0.239368
SCANB	TNMD	total	total	OS	4.51e-08	0.899	0.86	-0.290719415660743	6.31528678578136e-07	TRUE	1.20278e-07
SCANB	TNMD	PAM50	LumA	OS	0.00453	0.923	0.933	0.0731089631446058	0.446832213511437	FALSE	0.00996951
SCANB	TNMD	PAM50	LumB	OS	0.00495	0.886	0.855	-0.134359482258495	0.386153059532265	TRUE	0.0180262
SCANB	TNMD	PAM50	Her2	OS	0.0887	0.828	0.801	-0.219408434819529	0.256363095302478	TRUE	0.113095
SCANB	TNMD	PAM50	Basal	OS	0.00836	0.822	0.74	-0.210906381046353	0.165663391787855	TRUE	0.0204735
SCANB	TNMD	PAM50	Normal	OS	0.000833	0.928	0.878	-0.392077416966207	0.00272691681868323	TRUE	0.00818022
SCANB	DPM1	total	total	OS	1.55e-07	0.87	0.905	0.363602850683679	3.27517714736476e-07	FALSE	3.79068e-07
SCANB	DPM1	PAM50	LumA	OS	0.000484	0.92	0.934	0.320926647619913	0.0660289357121597	FALSE	0.00185472
SCANB	DPM1	PAM50	LumB	OS	0.0864	0.867	0.876	0.125601355923972	0.321336011846248	FALSE	0.105655
SCANB	DPM1	PAM50	Her2	OS	0.027	0.825	0.778	-0.386420028529298	0.0444348110890068	TRUE	0.0468928
SCANB	DPM1	PAM50	Basal	OS	0.0104	0.783	0.696	-0.197685015932069	0.290013113942522	TRUE	0.0238087
SCANB	DPM1	PAM50	Normal	OS	0.0765	0.871	0.908	-0.0160001349524911	0.954225508729632	FALSE	0.108317
SCANB	SCYL3	total	total	OS	1.99e-05	0.889	0.826	-0.0636242739854762	0.295511101201145	TRUE	3.47329e-05
SCANB	SCYL3	PAM50	LumA	OS	0.0787	0.922	0.931	0.0491009051322001	0.670551365306024	FALSE	0.0900416
SCANB	SCYL3	PAM50	LumB	OS	0.0065	0.858	0.869	0.0795516735318398	0.492498537910114	FALSE	0.0212645
SCANB	SCYL3	PAM50	Her2	OS	0.000884	0.825	0.695	-0.0760169634339187	0.600465756951969	TRUE	0.00408093
SCANB	SCYL3	PAM50	Basal	OS	0.00466	0.788	0.699	-0.26943188399368	0.108318148838698	TRUE	0.0136522
SCANB	SCYL3	PAM50	Normal	OS	4.81e-06	0.787	0.916	0.683719441401267	0.000465651560256161	FALSE	0.000427673
SCANB	C1orf112	total	total	OS	1.25e-10	0.861	0.9	0.320350256187882	1.38479620973843e-07	FALSE	5.1457e-10
SCANB	C1orf112	PAM50	LumA	OS	0.0323	0.932	0.914	-0.0951830960409205	0.497994424888441	TRUE	0.0440951
SCANB	C1orf112	PAM50	LumB	OS	0.0473	0.873	0.825	-0.0971912962069178	0.444520586994044	TRUE	0.0695238
SCANB	C1orf112	PAM50	Her2	OS	0.0156	0.774	0.838	0.270230383083426	0.106969484373424	FALSE	0.0314368
SCANB	C1orf112	PAM50	Basal	OS	0.000841	0.781	0.597	-0.389691923456792	0.00494771355564917	TRUE	0.00405488
SCANB	C1orf112	PAM50	Normal	OS	2.64e-05	0.869	0.922	0.829005738496211	0.000350721245704774	FALSE	0.00113318
SCANB	FGR	total	total	OS	0.165	0.881	0.881	-0.0373479190973807	0.450914485040449	FALSE	0.166093
SCANB	FGR	PAM50	LumA	OS	0.000271	0.915	0.943	0.210112090499415	0.0529188563178922	FALSE	0.00119163
SCANB	FGR	PAM50	LumB	OS	0.133	0.892	0.864	-0.0543431678972128	0.586716488324489	TRUE	0.147281
SCANB	FGR	PAM50	Her2	OS	6.68e-05	0.855	0.764	-0.442841682362963	0.000327514187700492	TRUE	0.000644251
SCANB	FGR	PAM50	Basal	OS	0.000139	0.783	0.692	-0.332696032068737	0.0055367535160462	TRUE	0.00106191
SCANB	FGR	PAM50	Normal	OS	0.00112	0.915	0.877	-0.436691744764411	0.0025934844548476	TRUE	0.0096149
SCANB	CFH	total	total	OS	1.87e-11	0.897	0.852	-0.234139611308866	1.51220141893152e-09	TRUE	8.87558e-11
SCANB	CFH	PAM50	LumA	OS	0.000887	0.939	0.904	-0.123813979766878	0.163230317518775	TRUE	0.00293272
SCANB	CFH	PAM50	LumB	OS	0.0196	0.883	0.854	-0.16526449746239	0.0234166927363425	TRUE	0.0406309
SCANB	CFH	PAM50	Her2	OS	0.0131	0.827	0.774	-0.204760781228212	0.121310561844029	TRUE	0.0277788
SCANB	CFH	PAM50	Basal	OS	0.000527	0.794	0.674	-0.272588642653918	0.00872571541137786	TRUE	0.00289353
SCANB	CFH	PAM50	Normal	OS	0.0235	0.927	0.892	-0.159049191852869	0.296731602352463	TRUE	0.0532693
SCANB	FUCA2	total	total	OS	3.33e-16	0.846	0.901	0.512445653702737	3.72126185972738e-11	FALSE	3.50147e-15
SCANB	FUCA2	PAM50	LumA	OS	8.03e-05	0.902	0.935	0.25089030047358	0.19417505071383	FALSE	0.000464557
SCANB	FUCA2	PAM50	LumB	OS	0.00508	0.843	0.888	0.279356103305022	0.0272424139615733	FALSE	0.018323
SCANB	FUCA2	PAM50	Her2	OS	0.229	0.805	0.82	0.0871789934882025	0.647212025621243	FALSE	0.247121
SCANB	FUCA2	PAM50	Basal	OS	0.111	0.736	0.765	-0.117795825484244	0.561491568477141	FALSE	0.134047
SCANB	FUCA2	PAM50	Normal	OS	0.033	0.893	0.958	0.327669066168122	0.289478866370948	FALSE	0.0649087
SCANB	GCLC	total	total	OS	8.91e-05	0.888	0.841	-0.0444379860876818	0.481822239321934	TRUE	0.00013991
SCANB	GCLC	PAM50	LumA	OS	4.87e-05	0.914	0.935	0.304020838439895	0.00916076758112543	FALSE	0.000315456
SCANB	GCLC	PAM50	LumB	OS	0.0678	0.879	0.852	0.00333777021605153	0.973052777021838	TRUE	0.0888424
SCANB	GCLC	PAM50	Her2	OS	0.000596	0.825	0.73	-0.305900367364803	0.0819655961398397	TRUE	0.00309553
SCANB	GCLC	PAM50	Basal	OS	0.0624	0.771	0.723	-0.232359445376383	0.235798091847656	TRUE	0.0861952
SCANB	GCLC	PAM50	Normal	OS	0.018	0.922	0.89	-0.142053535197034	0.520058790852278	TRUE	0.0458404
SCANB	NFYA	total	total	OS	0.0117	0.885	0.848	0.0134336773694308	0.871879732138886	TRUE	0.0132922
SCANB	NFYA	PAM50	LumA	OS	0.000604	0.942	0.913	-0.639711537461637	0.000843487093228241	TRUE	0.00219458
SCANB	NFYA	PAM50	LumB	OS	0.0134	0.886	0.843	-0.249563821892972	0.118878369471133	TRUE	0.0327887
SCANB	NFYA	PAM50	Her2	OS	0.0375	0.762	0.816	0.096125313514139	0.625998226980744	FALSE	0.0593631
SCANB	NFYA	PAM50	Basal	OS	0.000246	0.804	0.693	-0.494241690263879	0.00335052485441223	TRUE	0.00163709
SCANB	NFYA	PAM50	Normal	OS	0.00425	0.861	0.912	0.214263405520059	0.437340456360047	FALSE	0.0203195
SCANB	STPG1	total	total	OS	0.00167	0.885	0.848	-0.161273661051127	0.134065921858256	TRUE	0.00216559
SCANB	STPG1	PAM50	LumA	OS	0.0227	0.933	0.923	-0.282720532925305	0.22317817421795	TRUE	0.0334417
SCANB	STPG1	PAM50	LumB	OS	0.176	0.87	0.849	-0.0842765034720714	0.655665306082458	TRUE	0.185838
SCANB	STPG1	PAM50	Her2	OS	0.0119	0.771	0.845	0.330039637096359	0.206034732598739	FALSE	0.0259599
SCANB	STPG1	PAM50	Basal	OS	0.00226	0.642	0.774	0.376313323619917	0.0936062614458029	FALSE	0.008231
SCANB	STPG1	PAM50	Normal	OS	0.097	0.914	0.898	-0.0970967066269288	0.786959597356351	TRUE	0.1248
SCANB	NIPAL3	total	total	OS	0.000387	0.891	0.86	-0.0361240633586915	0.601084892265092	TRUE	0.000550763
SCANB	NIPAL3	PAM50	LumA	OS	0.00179	0.934	0.895	-0.0935378046890846	0.561391933753572	TRUE	0.0049844
SCANB	NIPAL3	PAM50	LumB	OS	0.0644	0.858	0.877	0.101796770965243	0.390303323326419	FALSE	0.0856596
SCANB	NIPAL3	PAM50	Her2	OS	0.0665	0.795	0.821	0.183745567887536	0.30498623593886	FALSE	0.0906108
SCANB	NIPAL3	PAM50	Basal	OS	4.52e-05	0.674	0.805	0.435450028704339	0.000835090147474718	FALSE	0.000463393
SCANB	NIPAL3	PAM50	Normal	OS	0.0824	0.922	0.898	0.0450937633306473	0.843436726552194	TRUE	0.113284
SCANB	LAS1L	total	total	OS	0.000178	0.886	0.86	0.0384016836216513	0.717785776766876	TRUE	0.000267061
SCANB	LAS1L	PAM50	LumA	OS	0.0796	0.929	0.924	-0.254506213812941	0.326546310181884	TRUE	0.0909057
SCANB	LAS1L	PAM50	LumB	OS	0.00736	0.875	0.847	-0.14880838738376	0.461206649038878	TRUE	0.0229051
SCANB	LAS1L	PAM50	Her2	OS	0.00559	0.824	0.765	-0.247220856289242	0.271938490991585	TRUE	0.0152016
SCANB	LAS1L	PAM50	Basal	OS	0.000204	0.784	0.675	-0.267578138496239	0.218929054166614	TRUE	0.00142841
SCANB	LAS1L	PAM50	Normal	OS	0.00938	0.934	0.889	-0.446253020656904	0.196754872634879	TRUE	0.0315997
SCANB	ENPP4	total	total	OS	2.37e-06	0.861	0.883	0.095252282914748	0.0391169613192465	FALSE	4.79029e-06
SCANB	ENPP4	PAM50	LumA	OS	1.52e-06	0.912	0.939	0.380514439240598	1.52765330916518e-05	FALSE	2.17586e-05
SCANB	ENPP4	PAM50	LumB	OS	9.11e-07	0.814	0.877	0.294276899866996	0.000153667245037681	FALSE	0.000133037
SCANB	ENPP4	PAM50	Her2	OS	0.0124	0.782	0.824	0.185750793922483	0.159923429971767	FALSE	0.0267476
SCANB	ENPP4	PAM50	Basal	OS	0.000808	0.774	0.632	-0.162616392466727	0.288719291311356	TRUE	0.00394041
SCANB	ENPP4	PAM50	Normal	OS	0.0393	0.857	0.909	0.192896740503386	0.310207103976982	FALSE	0.0717153
SCANB	SEMA3F	total	total	OS	3.78e-06	0.887	0.847	-0.135312365894044	0.00320541539266394	TRUE	7.39591e-06
SCANB	SEMA3F	PAM50	LumA	OS	0.00451	0.907	0.931	0.129616921196584	0.272190055637924	FALSE	0.00993917
SCANB	SEMA3F	PAM50	LumB	OS	0.00174	0.857	0.939	0.0718051138215562	0.453964870647938	FALSE	0.00982063
SCANB	SEMA3F	PAM50	Her2	OS	0.0739	0.874	0.8	-0.051939181315553	0.661123084608542	TRUE	0.0981748
SCANB	SEMA3F	PAM50	Basal	OS	0.0541	0.729	0.791	0.146642707137215	0.264258265615068	FALSE	0.0775543
SCANB	SEMA3F	PAM50	Normal	OS	0.0816	0.892	0.902	-0.116396390049874	0.4594262902821	FALSE	0.112592
SCANB	CFTR	total	total	OS	0.0284	0.879	0.9	0.105087094977886	0.262540808778701	FALSE	0.0307334
SCANB	CFTR	PAM50	LumA	OS	0.028	0.924	0.946	0.157719799343513	0.454519048871588	FALSE	0.0394493
SCANB	CFTR	PAM50	LumB	OS	0.0256	0.859	0.887	-0.249543809304433	0.47043038276883	FALSE	0.0471768
SCANB	CFTR	PAM50	Her2	OS	0.0718	0.857	0.802	0.0413030098747877	0.793600119165921	TRUE	0.0960769
SCANB	CFTR	PAM50	Basal	OS	0.0065	0.809	0.703	-0.0431800327423427	0.8320781356851	TRUE	0.0170811
SCANB	CFTR	PAM50	Normal	OS	0.0228	0.881	0.917	0.212600913203031	0.35712437146278	FALSE	0.0524813
SCANB	ANKIB1	total	total	OS	0.000136	0.89	0.86	-0.215278142329389	0.0362921022110296	TRUE	0.000207725
SCANB	ANKIB1	PAM50	LumA	OS	0.000105	0.94	0.901	-0.713946526690969	0.00161785023509186	TRUE	0.000571555
SCANB	ANKIB1	PAM50	LumB	OS	0.000894	0.878	0.809	-0.447456432244093	0.00832029890616228	TRUE	0.00673134
SCANB	ANKIB1	PAM50	Her2	OS	0.0501	0.829	0.797	-0.0419987825688432	0.846803142213159	TRUE	0.0734013
SCANB	ANKIB1	PAM50	Basal	OS	0.000116	0.777	0.597	-0.557139100669427	0.011092037712549	TRUE	0.000937076
SCANB	ANKIB1	PAM50	Normal	OS	0.0104	0.85	0.917	0.521840269877826	0.16718020542191	FALSE	0.0335135
SCANB	CYP51A1	total	total	OS	0.0817	0.869	0.883	0.0556627125347671	0.380980809950052	FALSE	0.0843023
SCANB	CYP51A1	PAM50	LumA	OS	0.214	0.908	0.931	0.064658438603844	0.664909800928958	FALSE	0.217864
SCANB	CYP51A1	PAM50	LumB	OS	0.00096	0.887	0.846	-0.303304389540416	0.0135205660700732	TRUE	0.00705109
SCANB	CYP51A1	PAM50	Her2	OS	0.0138	0.792	0.886	0.0342879520578342	0.794690432810855	FALSE	0.0288237
SCANB	CYP51A1	PAM50	Basal	OS	0.00239	0.701	0.784	0.215011499567626	0.0952913526772453	FALSE	0.00854922
SCANB	CYP51A1	PAM50	Normal	OS	0.0363	0.899	0.922	0.223535428314228	0.234321294940606	FALSE	0.0687609
SCANB	KRIT1	total	total	OS	2.79e-06	0.892	0.846	-0.313188304035448	0.000261376998152757	TRUE	5.5721e-06
SCANB	KRIT1	PAM50	LumA	OS	0.0366	0.932	0.91	-0.225562748178454	0.20563270855468	TRUE	0.0486773
SCANB	KRIT1	PAM50	LumB	OS	0.0085	0.882	0.843	-0.31649016995957	0.0422390207435855	TRUE	0.0249389
SCANB	KRIT1	PAM50	Her2	OS	0.0164	0.84	0.79	-0.403202723641842	0.0493814091698808	TRUE	0.0325327
SCANB	KRIT1	PAM50	Basal	OS	0.01	0.781	0.678	-0.0583659397153084	0.746673155251424	TRUE	0.0232065
SCANB	KRIT1	PAM50	Normal	OS	0.0211	0.914	0.876	-0.0544864362294352	0.839728976428036	TRUE	0.0502336
SCANB	RAD52	total	total	OS	1.39e-08	0.894	0.846	-0.463493361912059	1.13656408984209e-07	TRUE	4.02497e-08
SCANB	RAD52	PAM50	LumA	OS	0.0318	0.945	0.927	-0.233945926183982	0.193374597442095	TRUE	0.043585
SCANB	RAD52	PAM50	LumB	OS	0.0451	0.875	0.844	-0.304585778912209	0.0737970331286152	TRUE	0.067367
SCANB	RAD52	PAM50	Her2	OS	0.000554	0.826	0.69	-0.594915745164214	0.0082761097637107	TRUE	0.00294191
SCANB	RAD52	PAM50	Basal	OS	0.0305	0.837	0.749	-0.358878806913803	0.0283462997807381	TRUE	0.0509911
SCANB	RAD52	PAM50	Normal	OS	0.0313	0.915	0.868	-0.192048251411789	0.467522091794765	TRUE	0.0628054
SCANB	BAD	total	total	OS	0.193	0.886	0.876	-0.00926532855640522	0.869987789248505	TRUE	0.193891
SCANB	BAD	PAM50	LumA	OS	0.0641	0.902	0.931	0.120775395248962	0.303269948273541	FALSE	0.0759402
SCANB	BAD	PAM50	LumB	OS	0.202	0.865	0.881	0.0762856755571626	0.452192001393708	FALSE	0.209561
SCANB	BAD	PAM50	Her2	OS	0.0119	0.788	0.852	0.181744665322611	0.207705019954708	FALSE	0.0259599
SCANB	BAD	PAM50	Basal	OS	0.00156	0.608	0.775	0.200047542876253	0.179016501907418	FALSE	0.00631272
SCANB	BAD	PAM50	Normal	OS	0.143	0.89	0.919	-0.10972658413406	0.533164986449606	FALSE	0.163768
SCANB	LAP3	total	total	OS	0.000149	0.864	0.893	0.0921518558741908	0.169112727012446	FALSE	0.000226403
SCANB	LAP3	PAM50	LumA	OS	0.00127	0.911	0.942	0.465644914690226	0.00667430166238108	FALSE	0.00383309
SCANB	LAP3	PAM50	LumB	OS	0.000742	0.915	0.859	-0.114265378962622	0.359120333991493	TRUE	0.00611113
SCANB	LAP3	PAM50	Her2	OS	0.000335	0.852	0.769	-0.482004785564704	0.00107571209025647	TRUE	0.00204477
SCANB	LAP3	PAM50	Basal	OS	1.4e-08	0.848	0.693	-0.608462551075806	2.89925371376841e-06	TRUE	1.05296e-06
SCANB	LAP3	PAM50	Normal	OS	0.039	0.916	0.893	-0.013567697544487	0.952350445857462	TRUE	0.0714822
SCANB	CD99	total	total	OS	0.00452	0.86	0.886	-0.0534317846751231	0.322766212028089	FALSE	0.00547313
SCANB	CD99	PAM50	LumA	OS	0.00317	0.933	0.898	-0.21993734462614	0.0522518687919913	TRUE	0.00761675
SCANB	CD99	PAM50	LumB	OS	0.0349	0.832	0.872	-0.0510911533647986	0.555769884224045	FALSE	0.0574765
SCANB	CD99	PAM50	Her2	OS	0.00448	0.79	0.858	0.500351549118604	0.00413601172682865	FALSE	0.0129294
SCANB	CD99	PAM50	Basal	OS	0.261	0.778	0.747	-0.0574448093904013	0.672500629596214	TRUE	0.276649
SCANB	CD99	PAM50	Normal	OS	0.0303	0.891	0.919	0.0968420256689273	0.643190410690907	FALSE	0.0616147
SCANB	HS3ST1	total	total	OS	2.93e-06	0.855	0.897	0.495769524118605	4.5138541760455e-06	FALSE	5.83319e-06
SCANB	HS3ST1	PAM50	LumA	OS	0.031	0.921	0.938	0.294525662324956	0.236512256051385	FALSE	0.0426981
SCANB	HS3ST1	PAM50	LumB	OS	0.0404	0.844	0.877	0.226461420931794	0.285848795552274	FALSE	0.062904
SCANB	HS3ST1	PAM50	Her2	OS	0.000356	0.742	0.832	0.70686908218635	0.00670968058028392	FALSE	0.00213429
SCANB	HS3ST1	PAM50	Basal	OS	0.376	0.76	0.753	-0.0260995146718731	0.917773064633468	TRUE	0.387412
SCANB	HS3ST1	PAM50	Normal	OS	0.117	0.932	0.894	-0.194252646200248	0.606083705447553	TRUE	0.141614
SCANB	AOC1	total	total	OS	0.0347	0.88	0.887	0.057963418011423	0.273028640347672	FALSE	0.0371789
SCANB	AOC1	PAM50	LumA	OS	0.00149	0.937	0.921	-0.111852981683314	0.450048469297733	TRUE	0.00433641
SCANB	AOC1	PAM50	LumB	OS	0.0254	0.871	0.863	-0.0144879815195899	0.867185892262862	TRUE	0.0469426
SCANB	AOC1	PAM50	Her2	OS	0.000843	0.832	0.742	-0.109776810787645	0.365649106462877	TRUE	0.0039394
SCANB	AOC1	PAM50	Basal	OS	3.22e-05	0.789	0.661	-0.306185066765601	0.102070819514605	TRUE	0.000355831
SCANB	AOC1	PAM50	Normal	OS	0.172	0.896	0.942	-0.137729438738673	0.520085244750276	FALSE	0.188483
SCANB	WNT16	total	total	OS	1.61e-10	0.907	0.866	-0.481419990941847	0.0949854697437083	TRUE	6.51056e-10
SCANB	WNT16	PAM50	LumA	OS	0.00554	0.941	0.921	0.0694268733705934	0.9127234227005	TRUE	0.0115439
SCANB	WNT16	PAM50	LumB	OS	0.00159	0.926	0.861	-2.16542167327286	0.123008163742747	TRUE	0.00935376
SCANB	WNT16	PAM50	Her2	OS	0.0119	0.853	0.79	0.471431635913598	0.329868462441074	TRUE	0.0259599
SCANB	WNT16	PAM50	Basal	OS	0.000673	0.847	0.729	-0.638498228685546	0.330904263030927	TRUE	0.00345489
SCANB	WNT16	PAM50	Normal	OS	0.131	0.906	0.883	-0.627902540802614	0.218027269303677	TRUE	0.153392
SCANB	HECW1	total	total	OS	7.64e-05	0.85	0.887	0.737870584732732	0.000385824137317311	FALSE	0.000121352
SCANB	HECW1	PAM50	LumA	OS	0.0192	0.917	0.93	0.991675030832599	0.00655539750402024	FALSE	0.0293727
SCANB	HECW1	PAM50	LumB	OS	0.00232	0.831	0.88	0.497104850027975	0.158887359563676	FALSE	0.0116053
SCANB	HECW1	PAM50	Her2	OS	0.00375	0.762	0.823	0.610837941949196	0.192996205319682	FALSE	0.0114168
SCANB	HECW1	PAM50	Basal	OS	0.0311	0.836	0.742	-0.316413598824315	0.678260156143352	TRUE	0.0517217
SCANB	HECW1	PAM50	Normal	OS	0.0166	0.897	0.922	-0.691717837951564	0.522448384617512	FALSE	0.0438448
SCANB	MAD1L1	total	total	OS	1.7e-06	0.818	0.888	0.394764349587129	6.04910534361227e-05	FALSE	3.51798e-06
SCANB	MAD1L1	PAM50	LumA	OS	0.0124	0.899	0.932	0.221818559277454	0.286904117524116	FALSE	0.0209944
SCANB	MAD1L1	PAM50	LumB	OS	0.0521	0.886	0.862	-0.0686707974899579	0.681331232287684	TRUE	0.0741033
SCANB	MAD1L1	PAM50	Her2	OS	0.219	0.752	0.817	0.157269158546794	0.478879392626247	FALSE	0.237426
SCANB	MAD1L1	PAM50	Basal	OS	2.6e-05	0.683	0.815	0.772794981150381	0.000449416536508007	FALSE	0.000304888
SCANB	MAD1L1	PAM50	Normal	OS	0.0876	0.92	0.899	-0.48516716436561	0.0845247531937242	TRUE	0.117503
SCANB	LASP1	total	total	OS	0.036	0.892	0.872	-0.0442288990356623	0.325267202666826	TRUE	0.0385062
SCANB	LASP1	PAM50	LumA	OS	0.0437	0.923	0.937	0.130216774293298	0.194796093085145	FALSE	0.0561178
SCANB	LASP1	PAM50	LumB	OS	0.122	0.865	0.898	0.0372336268365205	0.655157519275752	FALSE	0.137607
SCANB	LASP1	PAM50	Her2	OS	0.00115	0.885	0.794	-0.192467290336536	0.0173944036246329	TRUE	0.00492849
SCANB	LASP1	PAM50	Basal	OS	0.0853	0.821	0.739	-0.0467105223166844	0.718309225416468	TRUE	0.109256
SCANB	LASP1	PAM50	Normal	OS	0.101	0.896	0.923	-0.0660165531921074	0.649868759112797	FALSE	0.127953
SCANB	SNX11	total	total	OS	4.16e-06	0.888	0.837	-0.0342711548943385	0.697035233296875	TRUE	8.0909e-06
SCANB	SNX11	PAM50	LumA	OS	0.00383	0.903	0.932	0.0399160095399772	0.843554212435161	FALSE	0.00877131
SCANB	SNX11	PAM50	LumB	OS	0.0058	0.842	0.88	0.207412969412321	0.142953283197884	FALSE	0.0198723
SCANB	SNX11	PAM50	Her2	OS	0.205	0.775	0.817	-0.0383837484438345	0.810025673067695	FALSE	0.224148
SCANB	SNX11	PAM50	Basal	OS	2.74e-09	0.795	0.577	-1.29380851292894	8.33546959938333e-08	TRUE	2.91526e-07
SCANB	SNX11	PAM50	Normal	OS	0.00404	0.912	0.883	-0.284404768514445	0.375159371828695	TRUE	0.0198045
SCANB	TMEM176A	total	total	OS	0.000107	0.884	0.86	-0.0147893934714729	0.696522484786663	TRUE	0.000165583
SCANB	TMEM176A	PAM50	LumA	OS	0.00713	0.892	0.933	-0.0329940343381512	0.700002052533155	FALSE	0.0138667
SCANB	TMEM176A	PAM50	LumB	OS	0.151	0.85	0.88	0.019488764519803	0.739345397776394	FALSE	0.163525
SCANB	TMEM176A	PAM50	Her2	OS	0.0207	0.817	0.757	-0.197501152324241	0.0637297094742837	TRUE	0.0384714
SCANB	TMEM176A	PAM50	Basal	OS	0.000118	0.783	0.671	-0.337432507247763	0.0007469030135658	TRUE	0.000950592
SCANB	TMEM176A	PAM50	Normal	OS	0.00482	0.904	0.89	-0.263036474833463	0.0885492756787915	TRUE	0.0217274
SCANB	M6PR	total	total	OS	0.000882	0.884	0.863	-0.0711699592376522	0.446593080331686	TRUE	0.00119043
SCANB	M6PR	PAM50	LumA	OS	0.00491	0.95	0.923	-0.53367774785767	0.00882216491681159	TRUE	0.0105679
SCANB	M6PR	PAM50	LumB	OS	0.0476	0.871	0.866	-0.155430043910654	0.382959582423525	TRUE	0.0697641
SCANB	M6PR	PAM50	Her2	OS	0.000361	0.833	0.737	-0.425850356869365	0.0583035807011596	TRUE	0.00215322
SCANB	M6PR	PAM50	Basal	OS	0.00154	0.797	0.68	-0.484714191933327	0.00703669693590544	TRUE	0.00626228
SCANB	M6PR	PAM50	Normal	OS	0.0945	0.91	0.887	-0.0352462810910717	0.903781848435323	TRUE	0.122661
SCANB	KLHL13	total	total	OS	6.68e-10	0.896	0.857	-0.153670061504333	1.85596827546845e-05	TRUE	2.39808e-09
SCANB	KLHL13	PAM50	LumA	OS	2.81e-10	0.947	0.891	-0.413866087552753	1.01961415934681e-06	TRUE	2.00147e-08
SCANB	KLHL13	PAM50	LumB	OS	0.0111	0.877	0.79	-0.0467303039894358	0.618156953003781	TRUE	0.0292977
SCANB	KLHL13	PAM50	Her2	OS	0.0341	0.82	0.78	-0.0265807939170315	0.772546195577248	TRUE	0.0552639
SCANB	KLHL13	PAM50	Basal	OS	0.12	0.735	0.801	0.0715655152773757	0.429855907621445	FALSE	0.142518
SCANB	KLHL13	PAM50	Normal	OS	0.0667	0.896	0.934	0.0936315067694174	0.326337480909716	FALSE	0.099536
SCANB	CYP26B1	total	total	OS	0.00422	0.883	0.862	0.00549359032604884	0.930033513906902	TRUE	0.00513173
SCANB	CYP26B1	PAM50	LumA	OS	0.00276	0.908	0.934	0.11808008213199	0.333772557679497	FALSE	0.00688845
SCANB	CYP26B1	PAM50	LumB	OS	0.0113	0.872	0.848	-0.258627173433043	0.104844701084764	TRUE	0.029574
SCANB	CYP26B1	PAM50	Her2	OS	0.147	0.797	0.847	0.0964915870873363	0.592311218163726	FALSE	0.168975
SCANB	CYP26B1	PAM50	Basal	OS	0.0635	0.626	0.774	0.11319597106572	0.385040220382153	FALSE	0.0873275
SCANB	CYP26B1	PAM50	Normal	OS	4.17e-05	0.924	0.863	-0.689934630508749	0.000608397199185734	TRUE	0.00153313
SCANB	ICA1	total	total	OS	0.00441	0.876	0.882	-0.0295550093702755	0.588097289120938	FALSE	0.00534692
SCANB	ICA1	PAM50	LumA	OS	0.000212	0.907	0.936	0.324022761850476	0.0151909673629164	FALSE	0.000985134
SCANB	ICA1	PAM50	LumB	OS	0.0489	0.864	0.901	0.166719049989295	0.119771398015461	FALSE	0.0710403
SCANB	ICA1	PAM50	Her2	OS	0.00655	0.722	0.823	0.22143837515243	0.118070534133703	FALSE	0.0169897
SCANB	ICA1	PAM50	Basal	OS	0.00374	0.684	0.768	0.036129703192963	0.794714989220691	FALSE	0.0116931
SCANB	ICA1	PAM50	Normal	OS	1.23e-05	0.859	0.918	0.582604841737977	0.00320043420584839	FALSE	0.000716897
SCANB	DBNDD1	total	total	OS	2.53e-06	0.856	0.899	0.17753202174637	2.81908182998367e-05	FALSE	5.08221e-06
SCANB	DBNDD1	PAM50	LumA	OS	0.0251	0.929	0.926	0.000961528055029215	0.992053585983611	TRUE	0.0362222
SCANB	DBNDD1	PAM50	LumB	OS	0.00186	0.923	0.858	-0.0756390768737556	0.360925899800989	TRUE	0.0102385
SCANB	DBNDD1	PAM50	Her2	OS	0.154	0.816	0.808	0.0122329227184638	0.906769254744985	TRUE	0.175514
SCANB	DBNDD1	PAM50	Basal	OS	0.0302	0.676	0.775	0.127476940004338	0.1676376595819	FALSE	0.0506546
SCANB	DBNDD1	PAM50	Normal	OS	0.0278	0.877	0.915	0.171268666479915	0.153160614730147	FALSE	0.0585959
SCANB	ALS2	total	total	OS	7.16e-07	0.892	0.834	-0.457671698083669	7.77760699661332e-05	TRUE	1.56844e-06
SCANB	ALS2	PAM50	LumA	OS	0.025	0.943	0.921	-0.197464745704687	0.437206818577123	TRUE	0.0360926
SCANB	ALS2	PAM50	LumB	OS	0.0121	0.897	0.849	-0.294991692740824	0.154115177929534	TRUE	0.0307913
SCANB	ALS2	PAM50	Her2	OS	0.000409	0.834	0.78	-0.595898830253519	0.0185668224803512	TRUE	0.00234994
SCANB	ALS2	PAM50	Basal	OS	0.00219	0.79	0.683	-0.378971521335906	0.115967942239712	TRUE	0.00803983
SCANB	ALS2	PAM50	Normal	OS	0.00493	0.842	0.91	0.0390277904938826	0.916779307460977	FALSE	0.0220069
SCANB	CASP10	total	total	OS	2.32e-05	0.886	0.855	-0.103780577327679	0.0757339151347591	TRUE	4.00052e-05
SCANB	CASP10	PAM50	LumA	OS	0.0037	0.942	0.912	-0.127161252253929	0.362088782171157	TRUE	0.00855601
SCANB	CASP10	PAM50	LumB	OS	0.00413	0.878	0.839	-0.215672855177806	0.077725691440605	TRUE	0.0161829
SCANB	CASP10	PAM50	Her2	OS	0.0079	0.891	0.795	-0.273027559868099	0.0265151145785619	TRUE	0.0193459
SCANB	CASP10	PAM50	Basal	OS	1.87e-06	0.836	0.688	-0.498270035607803	0.000247425329962957	TRUE	4.08893e-05
SCANB	CASP10	PAM50	Normal	OS	0.154	0.92	0.898	-0.083736765014456	0.678733120478668	TRUE	0.173056
SCANB	CFLAR	total	total	OS	0.16	0.88	0.885	0.0132819676869836	0.839688862240321	FALSE	0.161152
SCANB	CFLAR	PAM50	LumA	OS	0.153	0.927	0.931	0.0561235534872471	0.706725711281345	FALSE	0.159756
SCANB	CFLAR	PAM50	LumB	OS	0.013	0.937	0.857	-0.129239320257796	0.298739703414658	TRUE	0.0321907
SCANB	CFLAR	PAM50	Her2	OS	0.000349	0.885	0.775	-0.420248923335931	0.00876005968247459	TRUE	0.00210312
SCANB	CFLAR	PAM50	Basal	OS	0.000183	0.799	0.654	-0.58388555061239	0.000491643282945369	TRUE	0.00131623
SCANB	CFLAR	PAM50	Normal	OS	0.0118	0.915	0.887	-0.349359285284245	0.125237804041111	TRUE	0.0360327
SCANB	TFPI	total	total	OS	1.73e-14	0.902	0.855	-0.269243341263325	4.22312516705587e-11	TRUE	1.36655e-13
SCANB	TFPI	PAM50	LumA	OS	6.62e-07	0.937	0.884	-0.279657174097067	0.00237998604427354	TRUE	1.14294e-05
SCANB	TFPI	PAM50	LumB	OS	0.00442	0.897	0.86	-0.27644075080828	0.00266472749916392	TRUE	0.0168482
SCANB	TFPI	PAM50	Her2	OS	0.00302	0.831	0.775	-0.168544454697479	0.0966999586535702	TRUE	0.00978234
SCANB	TFPI	PAM50	Basal	OS	0.207	0.781	0.74	-0.0218979644490289	0.843243315827041	TRUE	0.225282
SCANB	TFPI	PAM50	Normal	OS	0.000144	0.916	0.841	-0.385686539407936	0.00475223278010314	TRUE	0.00314472
SCANB	NDUFAF7	total	total	OS	0.00543	0.869	0.888	0.191357490002997	0.0739335866627477	FALSE	0.00649911
SCANB	NDUFAF7	PAM50	LumA	OS	0.111	0.922	0.932	0.0253451660753494	0.909797129548818	FALSE	0.12027
SCANB	NDUFAF7	PAM50	LumB	OS	0.0794	0.861	0.879	0.168523755184542	0.401567010701063	FALSE	0.0991673
SCANB	NDUFAF7	PAM50	Her2	OS	0.00312	0.833	0.767	-0.386451961421871	0.139736224756453	TRUE	0.00999906
SCANB	NDUFAF7	PAM50	Basal	OS	0.248	0.785	0.751	-0.0314891823607801	0.890657184537087	TRUE	0.264169
SCANB	NDUFAF7	PAM50	Normal	OS	0.111	0.916	0.831	-0.176487187600462	0.61186324907629	TRUE	0.1366
SCANB	RBM5	total	total	OS	0	0.899	0.81	-0.901002389588185	3.818742942745e-26	TRUE	0
SCANB	RBM5	PAM50	LumA	OS	7.59e-05	0.961	0.923	-0.484675636037592	0.00563422717860656	TRUE	0.000445103
SCANB	RBM5	PAM50	LumB	OS	0.000776	0.879	0.789	-0.348721552180604	0.0327117653619127	TRUE	0.00626933
SCANB	RBM5	PAM50	Her2	OS	2.21e-07	0.871	0.754	-1.28455954205659	5.4550527158877e-09	TRUE	8.34656e-06
SCANB	RBM5	PAM50	Basal	OS	0.0251	0.779	0.702	-0.521360073348524	0.0319677080292931	TRUE	0.0444053
SCANB	RBM5	PAM50	Normal	OS	0.00056	0.912	0.837	-0.441453719899214	0.0949225388900347	TRUE	0.00662534
SCANB	MTMR7	total	total	OS	4.46e-07	0.896	0.863	-0.141365733093946	0.0567189197144481	TRUE	1.01052e-06
SCANB	MTMR7	PAM50	LumA	OS	0.00848	0.939	0.913	0.0907097769359852	0.460214729557675	TRUE	0.0157688
SCANB	MTMR7	PAM50	LumB	OS	0.0252	0.875	0.863	-0.143297319048143	0.187243030936272	TRUE	0.046742
SCANB	MTMR7	PAM50	Her2	OS	0.0235	0.846	0.796	-0.22585537258738	0.478784542305435	TRUE	0.0422981
SCANB	MTMR7	PAM50	Basal	OS	0.000783	0.794	0.706	-0.751554246285793	0.0195436708538844	TRUE	0.00385078
SCANB	MTMR7	PAM50	Normal	OS	0.0725	0.916	0.888	-0.0395696125975851	0.926980372346447	TRUE	0.104738
SCANB	SLC7A2	total	total	OS	0	0.908	0.818	-0.221400939933987	2.13790941665183e-25	TRUE	0
SCANB	SLC7A2	PAM50	LumA	OS	8.97e-10	0.935	0.87	-0.200324470614037	2.21657544392195e-06	TRUE	5.20822e-08
SCANB	SLC7A2	PAM50	LumB	OS	0.00101	0.885	0.831	-0.0687248142932992	0.0519784061501697	TRUE	0.00723785
SCANB	SLC7A2	PAM50	Her2	OS	0.00626	0.839	0.777	-0.165912554316714	0.0166360867950112	TRUE	0.0164493
SCANB	SLC7A2	PAM50	Basal	OS	0.0238	0.837	0.748	-0.250026883410091	0.0553643799390283	TRUE	0.0427821
SCANB	SLC7A2	PAM50	Normal	OS	0.000199	0.914	0.802	-0.153825814750485	0.172557273310455	TRUE	0.00376136
SCANB	ARF5	total	total	OS	0.000164	0.861	0.888	0.133887692488794	0.097426833980104	FALSE	0.00024751
SCANB	ARF5	PAM50	LumA	OS	0.0256	0.93	0.923	-0.070202069331317	0.700599576914196	TRUE	0.0367898
SCANB	ARF5	PAM50	LumB	OS	0.0153	0.871	0.835	-0.151656032295896	0.26812862481003	TRUE	0.0353568
SCANB	ARF5	PAM50	Her2	OS	0.228	0.815	0.782	-0.0321686149851501	0.856333790184044	TRUE	0.246193
SCANB	ARF5	PAM50	Basal	OS	0.0788	0.722	0.768	-0.0261292696123972	0.875337314530831	FALSE	0.102856
SCANB	ARF5	PAM50	Normal	OS	0.0563	0.894	0.918	0.0196768844944248	0.94226218156679	FALSE	0.089651
SCANB	SARM1	total	total	OS	2.83e-13	0.894	0.848	-0.463404902366449	2.99810014977681e-09	TRUE	1.82285e-12
SCANB	SARM1	PAM50	LumA	OS	0.00274	0.935	0.909	-0.241404437864369	0.120042523860141	TRUE	0.00685409
SCANB	SARM1	PAM50	LumB	OS	0.103	0.875	0.861	-0.128712879769981	0.25915247611094	TRUE	0.12038
SCANB	SARM1	PAM50	Her2	OS	2.6e-07	0.866	0.742	-0.750653779502403	0.000252976596383682	TRUE	9.43321e-06
SCANB	SARM1	PAM50	Basal	OS	0.18	0.768	0.717	-0.00533205288742173	0.982701892320303	TRUE	0.199455
SCANB	SARM1	PAM50	Normal	OS	0.00208	0.975	0.894	-0.862273128415067	0.00562324409890564	TRUE	0.0138036
SCANB	POLDIP2	total	total	OS	0.00556	0.859	0.888	0.0751725593806367	0.342768042594544	FALSE	0.00664523
SCANB	POLDIP2	PAM50	LumA	OS	0.00464	0.906	0.938	0.308186365637011	0.146612505188191	FALSE	0.0101494
SCANB	POLDIP2	PAM50	LumB	OS	0.0413	0.871	0.856	-0.126276819744012	0.395364067441949	TRUE	0.0637456
SCANB	POLDIP2	PAM50	Her2	OS	0.000658	0.838	0.779	-0.409381763997074	0.00469959678629232	TRUE	0.00332108
SCANB	POLDIP2	PAM50	Basal	OS	0.223	0.764	0.731	-0.00870801181606609	0.966739247663342	TRUE	0.240356
SCANB	POLDIP2	PAM50	Normal	OS	0.0362	0.857	0.908	0.103578577894707	0.726969338260662	FALSE	0.0686685
SCANB	PLXND1	total	total	OS	0.00427	0.855	0.889	0.0428417308873239	0.485604108746783	FALSE	0.00518931
SCANB	PLXND1	PAM50	LumA	OS	0.06	0.921	0.935	0.148249859251669	0.244063239388201	FALSE	0.0722011
SCANB	PLXND1	PAM50	LumB	OS	0.0025	0.807	0.881	0.118204174548359	0.266949432663729	FALSE	0.0120983
SCANB	PLXND1	PAM50	Her2	OS	0.00629	0.867	0.797	-0.230089098774586	0.113363052271444	TRUE	0.0165034
SCANB	PLXND1	PAM50	Basal	OS	3.5e-06	0.601	0.793	0.144919575083408	0.354578179923592	FALSE	6.63821e-05
SCANB	PLXND1	PAM50	Normal	OS	0.151	0.89	0.919	-0.0386877566737916	0.839490242488999	FALSE	0.170576
SCANB	AK2	total	total	OS	2.07e-10	0.816	0.89	0.281534880226022	0.00119710074331638	FALSE	8.17379e-10
SCANB	AK2	PAM50	LumA	OS	0.0029	0.898	0.932	0.166067342243238	0.3988639065714	FALSE	0.00714362
SCANB	AK2	PAM50	LumB	OS	0.04	0.865	0.896	-0.051215949767279	0.75891948362052	FALSE	0.0625164
SCANB	AK2	PAM50	Her2	OS	0.025	0.745	0.818	0.202374619983815	0.35362773263322	FALSE	0.0443107
SCANB	AK2	PAM50	Basal	OS	0.078	0.761	0.731	-0.0346675393133353	0.829949327959084	TRUE	0.10211
SCANB	AK2	PAM50	Normal	OS	0.0216	0.886	0.912	0.422582444272647	0.156657861361378	FALSE	0.0509368
SCANB	CD38	total	total	OS	2.02e-07	0.884	0.866	-0.00762324764129247	0.866945663171758	TRUE	4.85721e-07
SCANB	CD38	PAM50	LumA	OS	1.53e-08	0.936	0.899	-0.413438006320559	0.0146867059861024	TRUE	5.54996e-07
SCANB	CD38	PAM50	LumB	OS	0.0075	0.905	0.863	-0.163563051744538	0.0918015045876132	TRUE	0.0231295
SCANB	CD38	PAM50	Her2	OS	3.45e-05	0.845	0.749	-0.476910399794213	3.39109692358606e-06	TRUE	0.000393349
SCANB	CD38	PAM50	Basal	OS	6.95e-06	0.778	0.565	-0.446769076628572	3.55463376623975e-06	TRUE	0.000113762
SCANB	CD38	PAM50	Normal	OS	0.0848	0.906	0.885	0.0231632207993025	0.8927331941407	TRUE	0.115148
SCANB	FKBP4	total	total	OS	0.00326	0.871	0.887	0.0452379755363643	0.309177330870672	FALSE	0.00403731
SCANB	FKBP4	PAM50	LumA	OS	0.00246	0.907	0.939	0.124883342010887	0.227727262571488	FALSE	0.00631807
SCANB	FKBP4	PAM50	LumB	OS	0.365	0.874	0.863	-0.000172199812673977	0.998599191285769	TRUE	0.365716
SCANB	FKBP4	PAM50	Her2	OS	0.0495	0.862	0.802	-0.118161926986833	0.313948881520917	TRUE	0.0728022
SCANB	FKBP4	PAM50	Basal	OS	0.0646	0.786	0.738	-0.0644891708141158	0.533576539366049	TRUE	0.0884083
SCANB	FKBP4	PAM50	Normal	OS	0.0102	0.888	0.904	0.237291769110858	0.0886355001411113	FALSE	0.033151
SCANB	KDM1A	total	total	OS	3.84e-09	0.887	0.831	-0.145081625014398	0.168288420692475	TRUE	1.21669e-08
SCANB	KDM1A	PAM50	LumA	OS	3.61e-09	0.935	0.87	-1.19280284795356	1.79899209844734e-06	TRUE	1.66695e-07
SCANB	KDM1A	PAM50	LumB	OS	0.000227	0.901	0.852	-0.638654272729956	0.00068492306700118	TRUE	0.00309397
SCANB	KDM1A	PAM50	Her2	OS	0.0253	0.883	0.799	-0.301691689708349	0.221630967542372	TRUE	0.0446798
SCANB	KDM1A	PAM50	Basal	OS	0.00485	0.682	0.774	0.120506972581447	0.50310226857575	FALSE	0.0140321
SCANB	KDM1A	PAM50	Normal	OS	0.0525	0.91	0.852	0.177398483195515	0.630623812736021	TRUE	0.0858836
SCANB	RBM6	total	total	OS	1.24e-08	0.888	0.818	-0.469726574327484	2.85223473702829e-08	TRUE	3.61797e-08
SCANB	RBM6	PAM50	LumA	OS	0.115	0.938	0.926	-0.0547196394401685	0.745244880084334	TRUE	0.124077
SCANB	RBM6	PAM50	LumB	OS	0.0225	0.874	0.822	-0.256109151481355	0.109194566774661	TRUE	0.0438543
SCANB	RBM6	PAM50	Her2	OS	1.96e-08	0.877	0.746	-1.03483821153871	6.45002064426454e-08	TRUE	1.24446e-06
SCANB	RBM6	PAM50	Basal	OS	0.0266	0.772	0.649	-0.0957565687809972	0.647518962097426	TRUE	0.0462755
SCANB	RBM6	PAM50	Normal	OS	0.00847	0.916	0.855	-0.341941473584064	0.158877648751156	TRUE	0.0299527
SCANB	CAMKK1	total	total	OS	0.000777	0.855	0.884	0.214923828665574	0.00545279169257014	FALSE	0.00105869
SCANB	CAMKK1	PAM50	LumA	OS	0.000717	0.904	0.931	0.44658822826445	0.00359969878743266	FALSE	0.00249984
SCANB	CAMKK1	PAM50	LumB	OS	1.03e-05	0.853	0.904	0.517443359153336	0.000115362985707987	FALSE	0.000545712
SCANB	CAMKK1	PAM50	Her2	OS	0.0999	0.784	0.836	0.205174884100138	0.287675003801853	FALSE	0.124125
SCANB	CAMKK1	PAM50	Basal	OS	0.00018	0.696	0.787	0.444283153515159	0.00606783507718764	FALSE	0.00130055
SCANB	CAMKK1	PAM50	Normal	OS	0.139	0.9	0.928	0.162866106712308	0.547202051377919	FALSE	0.160262
SCANB	RECQL	total	total	OS	2.42e-05	0.885	0.852	-0.0534014904414679	0.589046233645663	TRUE	4.16197e-05
SCANB	RECQL	PAM50	LumA	OS	0.00207	0.932	0.894	-0.31994647199759	0.125118505324114	TRUE	0.00554131
SCANB	RECQL	PAM50	LumB	OS	0.0116	0.901	0.861	-0.293316752129484	0.0907748875863419	TRUE	0.0300424
SCANB	RECQL	PAM50	Her2	OS	0.0594	0.859	0.797	-0.134119087474961	0.606328015372928	TRUE	0.0832274
SCANB	RECQL	PAM50	Basal	OS	0.016	0.793	0.708	-0.306612014326948	0.120956697179681	TRUE	0.0324406
SCANB	RECQL	PAM50	Normal	OS	0.0103	0.908	0.851	-0.223895313387873	0.509392649755281	TRUE	0.0333144
SCANB	VPS50	total	total	OS	2.14e-08	0.893	0.847	-0.293556397657036	1.65834305064641e-05	TRUE	6.00433e-08
SCANB	VPS50	PAM50	LumA	OS	0.0155	0.955	0.925	-0.292049715179766	0.0147073531259086	TRUE	0.0248761
SCANB	VPS50	PAM50	LumB	OS	0.00901	0.879	0.832	-0.11994412127422	0.363465448518082	TRUE	0.0257738
SCANB	VPS50	PAM50	Her2	OS	0.0585	0.829	0.781	-0.0774412598476546	0.669812556795546	TRUE	0.0824079
SCANB	VPS50	PAM50	Basal	OS	0.114	0.768	0.688	-0.137857288041945	0.475009503047394	TRUE	0.13677
SCANB	VPS50	PAM50	Normal	OS	0.0213	0.842	0.908	0.346926685653183	0.126380049107256	FALSE	0.0505715
SCANB	HSPB6	total	total	OS	1.4e-11	0.902	0.856	-0.15159854299347	7.25703895681019e-08	TRUE	6.78553e-11
SCANB	HSPB6	PAM50	LumA	OS	0.024	0.92	0.929	0.0752210702009264	0.218563453082112	FALSE	0.0349559
SCANB	HSPB6	PAM50	LumB	OS	0.00227	0.876	0.79	-0.0784785611766374	0.318939155833002	TRUE	0.0114775
SCANB	HSPB6	PAM50	Her2	OS	0.0202	0.833	0.794	-0.0473106441450994	0.565665003279524	TRUE	0.0378229
SCANB	HSPB6	PAM50	Basal	OS	0.0153	0.728	0.791	0.146163161518731	0.0562959381687724	FALSE	0.0314082
SCANB	HSPB6	PAM50	Normal	OS	0.0626	0.911	0.892	-0.0960139722344544	0.271307343891467	TRUE	0.0956956
SCANB	ARHGAP33	total	total	OS	0.0165	0.866	0.888	0.155957367498866	0.0375920904656955	FALSE	0.0183724
SCANB	ARHGAP33	PAM50	LumA	OS	0.118	0.927	0.935	0.0696685697176923	0.657378278028058	FALSE	0.126917
SCANB	ARHGAP33	PAM50	LumB	OS	0.0367	0.866	0.878	0.00836712834802055	0.950880673759019	FALSE	0.0592891
SCANB	ARHGAP33	PAM50	Her2	OS	0.013	0.817	0.753	-0.291354533052224	0.192514107299971	TRUE	0.0276069
SCANB	ARHGAP33	PAM50	Basal	OS	0.247	0.731	0.782	0.0929880564523299	0.563561728994942	FALSE	0.2632
SCANB	ARHGAP33	PAM50	Normal	OS	0.152	0.907	0.865	0.0359892442411326	0.900780840134186	TRUE	0.171372
SCANB	NDUFAB1	total	total	OS	9.69e-09	0.855	0.891	0.439665426837191	6.86517614596045e-09	FALSE	2.87003e-08
SCANB	NDUFAB1	PAM50	LumA	OS	0.000529	0.917	0.944	0.604281421548349	0.000228945799688018	FALSE	0.00198015
SCANB	NDUFAB1	PAM50	LumB	OS	0.0142	0.858	0.879	0.249141939848429	0.100114784229624	FALSE	0.0338269
SCANB	NDUFAB1	PAM50	Her2	OS	0.0308	0.797	0.865	0.287609580868978	0.161251890735437	FALSE	0.0513793
SCANB	NDUFAB1	PAM50	Basal	OS	0.106	0.774	0.716	-0.178190924568123	0.393124416303793	TRUE	0.129342
SCANB	NDUFAB1	PAM50	Normal	OS	0.136	0.878	0.908	0.162044228487095	0.573311017806137	FALSE	0.157763
SCANB	PDK4	total	total	OS	5.21e-10	0.89	0.839	-0.167091979413608	1.15383092235241e-11	TRUE	1.90529e-09
SCANB	PDK4	PAM50	LumA	OS	0.057	0.935	0.917	-0.00447465965563227	0.928389239951461	TRUE	0.0693932
SCANB	PDK4	PAM50	LumB	OS	0.00068	0.882	0.833	-0.10435335823888	0.0493342996564554	TRUE	0.00581834
[truncated: 104,637 more rows]
