# Supplementary material for: Subtype-Stratified Consensus Gene Signatures: Bridging Tumor Cell Biology, Immune Microenvironment, and Clinical Prognosis in Breast Cancer
Source: Int J Mol Sci. 2026 Mar 31;27(7):3162. doi: 10.3390/ijms27073162 (PMC13072871; doi:10.3390/ijms27073162)
Supplement: Supplementary file 1 [file ijms-27-03162-s001.zip › Supplementary Table S2.gene.intersect.xlsx]

## Sheet: total.total.good
intersect
TSPAN6
RBM5
RBM6
PDK4
ZMYND10
DVL2
MEOX1
ACSM3
ITGA3
TMEM98
MAP3K14
TAC1
SPATA20
CACNA1G
PAF1
DNAH9
GAS7
BAIAP3
PIGQ
MYLIP
DLEC1
SS18L2
MMP25
RHOBTB2
RPS20
PHF7
SEMA3G
FUZ
LRRC23
ERCC1
CD22
SEMA3B
LTF
CLDN11
MVP
NUB1
SLC30A9
CHDH
ATP1A2
VSIG2
SYT13
SERPINB1
CPS1
ZDHHC6
SNX1
GAB2
SLC4A7
MYOM2
SLC18A1
AGA
MAT2B
PHF23
MYO16
PARP3
ADRB1
OFD1
SCML1
ZNF800
H6PD
PER3
ELN
NEDD4L
PTGER3
NRIP2
LAMA3
SDCCAG8
CYFIP2
IL17RB
LAMC2
CDK14
CAMK2B
CROCC
SNRNP40
ACAA1
LTK
RPL18
CASP8
SPA17
CDON
HIPK2
SNCAIP
CHI3L2
ZNF76
DGKA
ROPN1
COL17A1
NFYC
MPPED2
DNTTIP2
ROGDI
IFI35
IP6K2
RASGRP2
SDK2
PLA2G10
RAB27A
ST6GALNAC2
RPL31
PTPN18
TP63
PTGS2
MOCOS
TUBA3D
ICAM3
XAB2
USP33
FBLN1
AMPH
FGF20
ITM2A
PCM1
TNRC6C
UBE2D4
CLUL1
THOC1
CIC
RFX3
CXCL2
TCF7
HSPB11
SMARCD3
STRADB
EPB41L3
TRAF5
TDRD3
ZNF671
ZNF586
ZNF446
RPS5
NKAIN1
TXLNA
CD59
SLC25A24
ABCB1
WNT11
POMGNT1
FAT2
ATXN7L3
C3orf18
TESC
RBBP9
CHGB
SLC26A3
IL5RA
CMTM6
TF
CDV3
TMEM101
PSME1
RPGRIP1
TOX4
TINF2
CAPN3
LRRFIP2
MAP3K1
SORBS1
JAK2
HSD3B7
CIRBP
IGFALS
IZUMO4
PALM
SLC7A4
GGT5
RNF215
SEC14L2
CARD10
LGALS2
PATZ1
DDX17
GTPBP1
NEFH
CBX7
RPL3
MTMR3
CHADL
SDR39U1
PIGH
VTI1B
GSTZ1
ALKBH1
SNW1
ITPK1
DHRS7
SRSF5
TCL1A
ZC3H14
PAPLN
RPS6KA5
C14orf93
DCAF11
GMPR2
ISM1
CDS2
MANBAL
CST9L
MAP1LC3A
ZNF516
RBFA
RNF125
POLI
RBBP8
CHRDL1
CACNA1F
SYP
PIM2
RBM3
SYTL4
GLA
MRPS31
DHRS12
ZNF629
TSNAXIP1
PARD6A
NME3
HCFC1R1
CRISPLD2
RHBDL1
ZNF174
EARS2
PYCARD
STX4
TMC5
SGK3
SFRP1
PLAT
GDAP1
ANXA13
NEFM
FCGRT
FCER2
SNAPC2
AKAP8
CD79A
MEIS3
BCAT2
PLEKHA4
MAG
HPN
CADM4
PMPCB
BET1
PTN
PTPRZ1
GLCCI1
AGR2
GIMAP2
GLI3
SLC1A1
RLN2
RLN1
KDM4C
NSMCE4A
PPP3CB
FBXW4
SORCS1
DNAJC12
RPL19
UBTF
P2RX1
CDK5RAP3
PIGL
CPD
B9D1
C17orf75
DHX58
RND2
SLC16A6
RANGRF
RAB34
UCP1
UGDH
SNX15
AMBRA1
RPS13
PSMD9
LTA4H
ITFG2
KCNA1
ALDH2
CDKN1B
MGP
ARHGDIB
FZD10
MDM1
CHPT1
GYS2
KLRB1
BTN3A3
FRK
NEDD9
BACH2
RBM24
CCR6
PHF1
IL12B
CCNG1
SUB1
FAM172A
SLC27A6
LIFR
STC2
CNTN3
BCL6
WNT5A
USP4
GNAI2
TUSC2
NPRL2
RPL24
IQCG
ROPN1B
SCAP
NEK11
PLSCR4
DNAH1
NKTR
EEF1B2
DNAJC27
PCSK4
ST3GAL5
CHST10
IL18R1
MLPH
PROC
DCAF17
PLCL1
SLC1A4
CD207
MORN1
RPL22
STXBP3
ERRFI1
PARK7
SRSF4
C1orf21
GADD45A
WLS
AMPD1
SRSF11
OSCP1
LGALS8
ACADM
RPF1
SSX2IP
PLA2G2D
GBP3
KIF17
CD160
CR2
PTCH2
ABCD3
SYF2
RCOR3
APOA1
RPS25
MED28
WDR35
CCND2
TRPM6
CCDC92
CSF3R
IFI27L2
ACOT2
PPP4R4
RBM25
KLHL29
FKBP1B
BCL11A
OGFRL1
RCL1
TNN
TAF12
TNFRSF10B
SORBS3
PTK2B
PPP3CC
SPOP
FAM117A
ECHDC2
POLR3GL
TMEM156
HPCA
FLT3
XPNPEP2
CD244
RPL5
WIPF3
RAMP3
SPINK4
DNAI1
EGR2
MED13L
CDKN2C
BHLHE41
ATP7B
OPTN
PFDN5
NFE2
G0S2
SNX21
PREX1
ZNF831
EDN3
CHST8
BTN2A2
LRRC29
GRK4
OPRL1
PSD4
GRIA3
RPL23
C3
OVOL2
ZNF436
MAX
TMEM115
UROD
PRRG2
STAT5A
WNK4
CFP
HSPA2
TRMT5
RGS13
FGD3
HIVEP3
FGFRL1
KLF2
FBXL16
KDM4B
IL17B
FGL2
A4GALT
TST
KRT17
POT1
CCDC136
NDUFA5
CGNL1
ALDH1A2
TPH1
SOX15
USP6
RIPK3
RAB2B
BCL2L2
FOXA1
EAPP
CDKN1C
SHC2
CNN1
SLC27A1
MRPL34
NDUFA10
PGPEP1
TRPM4
SULT4A1
TNNT3
NPAS1
GMFG
EIF3G
GGT7
ACSS2
ZNF227
ZNF428
HACL1
PDLIM4
RPL27
NINJ1
CKMT2
TNS4
RARA
ZNF132
SPATA6
PPARG
NUP210
ENOSF1
IQCA1
PTPRE
CLEC10A
GUCY2D
GPS2
REEP2
FLOT2
CASP9
PEMT
LGR6
TPT1
BEX1
PRAM1
LGALS12
GSTT2B
MKRN1
SFTPD
ELP3
PEBP4
CAMK1
BHLHE40
GSTM1
PRPF38B
GSTM5
VAV3
TRIM45
SAA2
IL6ST
FST
GRP
KCTD1
KLRC1
DDB2
DAGLA
TCN1
ADAMTS8
FAM189A2
P2RX4
CCDC146
TMEM60
RDH5
HNRNPA1
PKIB
EMX1
GLUL
CYP27A1
TSGA10
VILL
FLNB
SPRY2
MTHFS
CHAD
GYPC
C9orf78
IL33
RANBP6
CCL21
SPAG8
RPS6
FRS3
TJAP1
GCM1
TUBB2B
IER3
TTC29
NUMA1
RAB30
C11orf1
ARHGAP20
RPLP1
BCAR3
GTF2B
CH25H
EXOC6
RBP4
MDH1B
OLA1
CIR1
FAM117B
SLC40A1
CILP
PARP16
LEF1
ERP27
TMEM117
CLSTN3
TAPBPL
RBP5
CCDC65
N4BP2L1
MORN3
REM2
RTN1
SLC27A2
ANP32A
NEIL1
MAN2C1
IGF1R
PCSK6
CELF6
WDR93
SEC11A
MED9
SGSM2
SKAP1
SCRN2
RHBDL3
ARSG
SS18
OSBPL1A
GREB1L
RNF165
SMAD4
FBXO15
PMAIP1
IGFBP4
CCDC97
TMEM91
NTN5
RPS11
RPL13A
RPL11
MAP3K6
SYTL1
ITGB3BP
BCL10
TMEM61
CELSR2
ITGA10
CASQ1
RFX5
EIF2D
RAB13
SLC39A1
LYST
OSR1
RHOB
RPS27A
ABHD1
SFXN5
THNSL2
RABL2A
LIPT1
FAHD2B
AFF3
THSD7B
PKP4
ZNF385B
RHBDD1
ANKMY1
CSRNP1
SLC25A38
CAND2
LRIG1
AMT
TIFA
RPS3A
GLRA3
ROPN1L
NKD2
RPL37
GZMA
PIK3R1
BHMT
BTF3
TSLP
ARHGAP26
CXCL14
SLC25A48
TNIP1
GPR174
IGSF1
RPL10
HMBOX1
GNRH1
BIN3
CHMP7
ADHFE1
SYBU
DPYS
ZCCHC7
NTRK2
UGCG
CRB2
ASTN2
ST8SIA6
FRA10AC1
HABP2
PAOX
LIN7C
LRRC4C
ZNF214
EML3
PLCH2
DUSP15
DOC2A
LYPD6B
PDCD4
GPM6A
SPATA4
FSIP1
RILPL2
ENKUR
DCP1B
NGLY1
NPAS3
ME3
QDPR
NR3C2
INPP1
SAV1
GFRA1
DST
CCDC74B
TUBA3E
HAUS1
CAMK4
ZFP36L2
IGSF10
SPEF2
SPARCL1
MBNL1
GJA1
CLEC4F
FARP1
HHEX
MR1
BANK1
ACMSD
NR4A2
C16orf89
KCNJ16
FBXO36
ZNF599
DDAH1
CABYR
ANKRD29
C16orf74
ABCA10
NEIL2
ZNF18
SLC25A28
PPM1J
OXA1L
LRGUK
BATF
TSPAN7
SFXN2
SH3RF2
TYSND1
GHRL
SYN2
PAXIP1
SUSD3
DHRS4
IL34
DHRS1
AASDH
TNFRSF14
PEX10
UBXN11
NLRP14
LRRC43
XKR8
AUTS2
MITD1
CD1C
CD1B
CLIC6
CCDC24
RUNX1
ATP13A2
BTG2
TMEM69
C16orf86
ZNF230
CCDC28B
IQCC
ZNF362
TFF3
TFF1
TMPRSS3
RSPH1
SPTBN4
CHRNB2
CCDC12
FCRL3
ZNF394
ORAI2
ALKBH4
SCGB3A1
KLHL10
NAGS
RPL26
UBXN1
BEND5
KLHL21
SLC45A1
JAK1
RBP7
RBBP4
TMCO4
UBXN10
DIRAS3
NFIA
OMA1
MYSM1
TYW3
GBP2
ZNF496
VANGL2
DENND2D
TDRD5
PIGR
TRIM17
CCDC74A
DCAF16
EIF4E3
NEK10
ICA1L
TIPARP
RPL9
DNASE1L3
PRRT3
SNRK
LZTFL1
NMNAT3
DNALI1
KLF15
BAP1
ARHGEF3
ZNF691
ZNF589
PLXNB1
ATRIP
TEX264
PPM1M
HPGD
TMEM144
NPY1R
NPY5R
LSM6
F2RL2
ENPP6
ERAP1
NSA2
TXLNB
PI16
RPS14
STEAP1
ADCY1
CA3
FREM1
NUDT2
TMEM71
ALDH1A1
FBP1
RNF183
ATP7A
SLC7A3
LRFN5
ZCCHC24
HEPACAM
RPL36AL
ZNF22
TTC8
STOX1
NDRG2
ZNF219
CASP7
SALL2
FRAT1
AGBL2
MOAP1
SERPINA12
CACNB2
POLL
LARP6
ALKBH3
ANAPC16
ATP9B
RIC3
WDR72
TMEM130
C16orf46
ZSCAN21
ACSM1
CATSPER2
YPEL4
FAM111A
NAB2
STAT6
PBX3
PIP5KL1
CCDC103
PRRT2
ZNF226
RPL13
SERTAD3
GPD1
SERPINF2
KLK1
KLK13
IGFBP6
ZNF558
TMC8
ATG16L2
TTC21A
RPSA
CCDC88B
SCARA5
NUDT16L1
PTGDR
TTC39C
PDHB
KCTD6
ING5
HEXIM2
ING2
DYNLRB2
AXIN2
GSTM4
ADAL
ZBTB49
JMJD7-PLA2G4B
CPLX1
UPF3A
AFAP1L2
P2RY12
GP2
SNUPN
RASSF6
CCDC8
BNC1
NFU1
ZNF32
PYDC1
TMEM42
MYRIP
SERPINA6
ANKK1
FOS
CST2
MZB1
KIAA0232
RPS9
PKHD1
XKR6
TADA3
SOSTDC1
KRT15
KSR2
DLK2
PTGER4
MAP6
S100Z
PAH
BCL2
EXOSC10
CYP4F11
TLN2
ATPAF2
CYP4F22
LAMB2
KRCC1
CD8B
MBOAT1
AZU1
TPSAB1
C1QTNF4
STARD5
IL16
ARNT2
TTC36
IL17D
RASGRP1
THEMIS
CCL19
RAB37
NBEA
CCDC96
ZNF483
STOX2
CST9
INSM1
SAA1
AGR3
MST1
CCDC106
HAP1
HOXB2
MSRB3
TLR10
FAM53A
SNAPC5
LEP
RPL15
PCP2
PDZK1
GPR171
CD164L2
VWA3A
PHYHD1
SCUBE2
EIF3F
PCSK1
POLD4
MSRA
A2M
LRRN1
CCDC57
SLCO3A1
PHLDB3
GNG7
CNTD1
PFN4
MTHFR
DEAF1
FZD8
CCDC71
ACOT4
IRX3
PNPLA2
DNAJC28
NAALADL2
MYOZ1
RPS27
ODF3B
IMPDH2
GRAMD1C
DALRD3
WDR6
AQP11
CALML3
P4HTM
DTX3
DPY19L3
HYI
ZNF552
GIMAP7
FUCA1
TMEM125
ZNF664
LDLRAD3
NSUN7
HLA-DQB1
EGR3
FCER1A
MRGPRX3
CITED4
CCDC66
ZNF571
KCNE1
PCGF5
MAP6D1
CAPS2
GPR62
ACBD4
P2RY13
SIAH2
FAM181B
TMEM30B
KCNIP1
C1S
YBEY
TSHZ2
FES
TSPAN10
HOXB4
RPS17
C16orf72
LCK
RPL35A
SLC25A21
ABAT
CBX6
PTP4A2
DENND5A
TSPYL2
ACOT1
CLECL1
CSF1
CEND1
NELL2
ZBTB7C
BTBD6
TCEAL2
LCN12
ANO9
C6orf120
MFSD6L
LRRC37B
SIGIRR
RAB11B
CDNF
RBM11
IL3RA
METTL7A
SH3BGR
TMEM179B
DBX2
SRL
IRS2
KRT5
AGBL4
CYP2R1
CYP4F12
ZNF555
RPS23
ZNF396
PRR5
C17orf58
FSCN2
KRT14
MAPT
TNFRSF18
SERPINA11
PLCD1
RNF220
ANGPTL5
BCAM
RSBN1L
CIDEC
KCNJ11
DHRS4L2
CCDC157
PLA2G2C
RILPL1
TMEM215
HEPACAM2
ENO4
ZNF559
SERPINA5
C19orf54
DUSP28
FBLL1
NOXA1
BEND4
APOD
S100A13
MAOA
PNRC2
GSPT2
PTPRT
MYBPC1
SERPINA3
AKR1C3
ACADSB
SRGAP3
ZNF471
SUPT3H
ASB13
EVL
ZNF775
ESRRG
NACA
ZNF136
FAM180B
ARID5A
LAMB3
TMEM26
ZNF138
ZNF429
SERTAD1
SIGLEC15
ACSL5
SLC22A4
SERPINA1
GSTK1
TTC30A
COL4A6
HHLA3
SPTAN1
RPL37A
FCHSD1
MBP
ELOVL2
CLEC9A
RPS4X
SFI1
MIER1
CACNA1E
RPL23A
NTRK1
ANKRD35
ATL1
ZNF43
ZNF789
ARC
NUDT16
KLHL9
STK39
TAT
ECI2
RPL10A
RASSF9
ZNF521
ZNF358
HMGN2
RYR3
TOX
CES1
RUNDC1
NOS1AP
TBKBP1
CAPN8
SAMD5
FANK1
CCDC160
RING1
HSD17B8
SP5
MBD5
LY6G5C
C6orf47
APOM
ZNF814
GNL1
TBC1D8
GPR20
RGL3
KLRC2
KLRC3
TTC23L
PCOTH
SERPINB5
COL6A6
TMEM200C
COLQ
CRIP1
GSTM2
KRT222
RPS29
AP1G2
FIS1
MBLAC1
CPEB1
PHB2
GOLGA8B
HOMEZ
MYL5
NBPF1
FADS3
HLA-DPB1
NTF4
ZNF688
RPS18
PHGR1
KIAA0040
C2orf74
LRRC37A2
CDRT4
APOBEC3G
C1orf226
AMY2B
PPIL3
TNFRSF13B
L1TD1
C1QTNF9
PNMA2
RPL36A
C8orf58
C22orf39
CFB
ZNF512
APOBEC3C
ZCCHC3
ABHD14A
ZNF345
CHMP4A
CTSO
C17orf100
MGAM
ZNF578
THTPA
RBM15B
ANXA8
FXYD1
AARSD1
ZNF224
SPIB
TAF15
MMP28
NUDT18
FCGBP
DET1
FAM50B
TRIM74
ASPRV1

## Sheet: total.total.poor
intersect
FUCA2
CD99
PLXND1
FKBP4
SLC25A13
HCCS
SLC25A5
YBX2
RALA
GGCT
DNAJC11
E2F2
CYB561
CELSR3
IYD
METTL13
STARD3NL
ANLN
BRCA1
PGM3
ZFP64
SLC45A4
ABCC2
SEC63
TBPL1
HMGB3
TBC1D23
MSR1
CDH10
DCUN1D1
ZIC2
XK
TSPAN17
GUCA1A
ERCC8
LTBP1
MAPK9
RAD51
CYBA
EIF2AK2
USP13
RIMBP2
COL11A1
BCAT1
SPAG4
CS
ISOC2
TAF2
CTSA
MCM10
MTHFD2
DIP2B
CD84
ELOVL1
MTFR1
PRR11
VPS35
DNAJA2
MAPK6
CLTCL1
ASNS
WDR1
TRIP13
ATP6AP1
FAM3A
PDCD2
TFRC
MARK2
HMMR
P4HA2
PVR
ST6GAL1
ENO1
NUP37
GRAMD4
SLC25A3
UBE2T
ACTN2
GPR137B
SLC25A43
UBE2A
SMC1B
RIMS1
SLC35C2
CPB2
KCNN2
HSP90AA1
DLG3
SERTAD4
GSK3B
GRHL2
PREP
IGSF9
CPNE3
RAD54L
EIF2AK1
EPDR1
SEPHS1
ZW10
PIR
DNMT3B
TPX2
TMEM40
KIF4A
DLL3
ORC6
EZR
COMT
SRPK1
HSP90AB1
CDC34
MAPK1
GGT1
CCDC134
CENPM
RASD2
HIF1A
PSMA6
BRMS1L
ZMYND8
TPD52L2
DNAJC5
PSMA7
PLCB4
TTI1
FAM83D
CSTF2
PSMD10
ABCD1
SLC35A2
PGK1
CDK16
CENPI
KLF5
ELMO3
PHKB
POLR2C
CYB5B
PSMD7
SLC38A7
COG4
SLC7A6
SLC7A5
NOMO1
LAPTM4B
POP1
NIPAL2
STK3
RAB2A
ESRP1
NDRG1
ARMC1
SQLE
GSR
AMH
ILVBL
CASP14
CCNE1
ANKRD27
SLC1A5
CEACAM5
RAB3D
LILRB5
ARMC6
ATP6V0A4
OGDH
STX1A
CHCHD2
EIF3B
AIMP2
YKT6
LHX2
TGFBR1
NCS1
CA9
LARP4B
GTPBP4
MTPAP
PITRM1
CUL2
RAD51C
TMEM97
CWH43
MAPK10
HSPA8
FOXRED1
CPT1A
CHORDC1
PANX1
PTGES3
WNT5B
GPN3
CAND1
ACRBP
GOLT1B
RNGTT
HINT3
FBXO5
MTRF1L
STK38
MRPL18
RNF8
SNX3
PERP
PHACTR2
SLC39A7
BYSL
TBP
PCDHB2
HARS2
DAP
FAF2
PCDHB6
CLINT1
DROSHA
GOLPH3
NPR3
BRIX1
PCDH12
NUP155
KNG1
KPNA1
FGF12
ECT2
PLCH1
EIF4G1
PSMD14
PPM1G
FN1
HDLBP
SDC1
KYNU
CACYBP
SCAMP3
IVNS1ABP
SMG7
ACTL8
RBBP5
CDC20
IPO13
AKR1A1
PRDX1
TNFSF4
FASTKD2
RPN2
PCDH17
ELL2
RAD23B
ONECUT2
DCAF4
FAM98A
YIPF4
NUP43
MTHFD1L
LRP11
PCMT1
WDR55
PCDHB8
CENPL
TCP1
NUDCD1
ENY2
HSPH1
COPS5
MND1
OCRL
MRPS2
HS3ST2
KLHL7
CBX3
P4HA1
NLN
SPATS2
HOXC13
HOXC11
TUBA1B
AMD1
NDUFAF4
STAU1
PMEPA1
FASTKD3
STAMBP
MPHOSPH10
MRS2
SOX4
RIOK1
EEF1E1
CNOT1
GOT2
ABCC4
INSIG2
SDCBP2
RRBP1
BFSP1
SNRPB2
EIF2S2
FFAR2
TRAP1
AIF1L
TIMM8A
PKMYT1
TUBA4A
SRD5A3
PPAT
SPECC1
CPA4
VGF
CALU
CHN1
PHF20L1
SLC44A2
RTN4IP1
QRSL1
POMT1
FIBCD1
DKC1
PRRG1
UBA1
COX7B
CAP1
MGAT1
MAP1B
PDHA1
LIN28A
PTCD3
RAP1GAP2
SEC61G
GRSF1
PPP1R3D
CDK8
MORC4
SLC39A11
EPHB2
MACROD1
MED10
KRAS
THUMPD3
TIMM17A
FADS2
TMEM165
UBQLN1
PSAT1
NT5E
EHF
REPS1
CCT7
MPHOSPH6
FHOD1
KCNK1
STX6
MFSD9
SCYL2
SCRN1
KDELR2
BZW2
TBRG4
ADAMTS7
CIB2
STAM
TOR1B
SLC31A1
TEX10
NCBP1
DSCC1
DERL1
TMEM63B
TCF19
C6orf52
MRPL15
MMP13
TMPRSS13
ACTR2
CENPO
CHRNA1
WDR12
NAAA
G3BP2
CENPE
ENPEP
KIF21A
GAS2L3
TMEM132B
RDH16
VPS37B
DENR
NIPA2
BAHD1
DISP2
ETFA
USP3
SH3GL3
PMM2
MYLK3
CPNE2
TMC6
CARD14
ZNF750
PFKL
SAE1
PADI3
SH3BGRL3
FCN3
TIPRL
ADAM15
ILF2
HCN3
SNAP47
FBXO28
SOX13
MRPS5
CDCA7
HSPD1
FANCD2
ATG3
SRPRB
ECE2
ENOPH1
KLHL8
CAMK2D
SRD5A1
MYO10
SKP2
LHFPL2
NHP2
RPL7L1
MMS22L
RARS2
MDH2
CCT6A
PSPH
NONO
NXF3
PXDNL
MTDH
RSPO2
MAL2
UTP23
TATDN1
GSDMC
POLE3
SURF4
SURF6
GTF3C5
PDSS1
CAMK2G
CCDC81
ZP1
YTHDF1
CCT5
SLC7A11
PLBD2
CDC123
ACSL1
PABPC3
SLC30A6
PELO
GPR180
MERTK
ASAP1
LPCAT1
RMND5A
NUS1
MRPL39
OTUD6B
CDK19
HEATR3
LARP1
NUP205
VSIG4
GRIP1
ADK
PHF6
LRFN2
GLYATL2
AIFM1
NSMCE2
SLC6A1
SLC35B2
C2CD2
ACAN
CIB4
GRHL3
TMSB15A
SLC13A3
CDC25C
TAGLN2
F11R
B4GALT3
TOMM40L
DONSON
SIM2
TCHH
ATP6V0D1
KALRN
G6PD
TRAPPC10
LSS
ANO10
FGFR4
NACC1
VPS28
TONSL
RECQL4
USP41
ITGA5
FAM171A2
RACGAP1
TBC1D24
LHX8
BPNT1
PEX13
S100A11
TGFA
CCNYL1
MRPS18C
SLC15A2
LRRC58
TMEM183A
CCT3
STT3B
CHCHD4
PPM1L
CADPS
HPS3
YEATS2
LIPH
TMEM41A
RNF168
HSPA4L
MAD2L1
NAA15
ABCE1
CDCA7L
SYTL3
YWHAZ
DCAF13
INTS8
TMEM65
ZHX1
SUGT1
PGM2L1
AKR1E2
NUDT5
VDAC2
QSOX2
ZMYND19
BMS1
SPINT1
BRD7
CCT2
SERPINB7
CENPN
CLEC3A
TMED3
PLK1
PIP4K2C
B4GALNT2
SAMD14
DOLPP1
TP53I13
TUBA1C
PSCA
NXN
KRT80
RCOR2
KCTD5
NT5DC2
STIP1
HR
CHRM1
SLC20A2
ADAM9
FAM178B
USP39
UBE2V2
NMD3
PTK2
MMGT1
CLIC4
AVEN
TM4SF4
GPR37L1
CMTM8
PA2G4
TMC7
SMAGP
SIX2
KIF5B
CEL
LSM3
MTM1
MFN1
FUT3
NETO2
PGAM1
CLCN5
MRPL36
ENC1
RRM2
PPIH
THOP1
KLF11
MTBP
MRPL13
C5orf34
EGFL7
LCLAT1
HPSE
COQ2
CKS1B
RNF26
SLC19A1
PSMD1
AGFG1
JUP
CBX2
EXO1
TMEM81
IL20RB
CMKLR1
RSRC1
DHX36
UBE2C
SH3BP5L
DCTN2
CCNE2
KCNE3
LONRF3
GPR156
CALCB
SLC35A4
BNIP3
HSD11B2
LMNB2
MYO1D
FAM91A1
SOX11
ZDHHC13
UMODL1
ZBTB33
PGBD5
CALML5
BEND3
RPP25
GRINA
AURKB
EXOC3L1
CYC1
PTPN11
TMEM31
MAF1
B3GNT3
PUF60
HOXC10
NQO1
ZNF707
DHTKD1
MRPS23
EXT1
SHMT2
BACE2
TEX19
RNASE10
NTM
ACBD3
PYCR1
IGSF5
PTTG1IP
CMTM4
ASCL2
IQGAP3
SMTN
TMPRSS2
ADAP2
KCNJ12
IRAK1
OLIG1
ZDHHC23
SRPK3
PTP4A3
XPOT
ATL3
TMED9
WT1
MAGEA11
TMEM105
MRPL30
P4HB
PRAME
BCAP31
WWOX
BCR
POFUT2
ERCC6L
COL4A1
HSPA14
SPRY4
MCRS1
CARD9
EIF4EBP1
NCCRP1
S100A16
ZDHHC9
FSIP2
FAM78B
KLRG2
SP6
ALG1L
TMEM63A
STK31
LONP1
EPHB4
PRPF40A
SLC6A9
FAM72A
PLXNB2
HDAC2
MMP1
LAGE3
IGF2R
GAL3ST4
ZGPAT
RAD54B
RPF2
DMBX1
PSAP
TAF13
ATAD3A
GPAA1
ZNF560
PRIM1
AKR1B10
ZNF485
GFPT1
TXNRD1
CNGA1
CALM1
PLXNB3
PNP
OPA1
ATG9A
MFAP3L
SMG5
CENPW
GDI1
ASAH2B
AGPAT1
PRRC2A
DHX16
CCDC85C
LNP1
STK38L
VDAC1
ATF6B
CAPN14
FAM72D
PPP3R1
TMEM185B
DHFR
SPINK8
GET4
PSMB9
EFNA4
DDOST
FOXD1
BOP1
PPIAL4A
TIMM23
SRXN1
CD24
PIGW
TAB2
CLN3

## Sheet: PAM50.LumA.good
intersect
TSPAN6
ZMYND10
ACSM3
DNAH9
ST7L
CLDN11
MED17
ADRB1
AKR7A2
PITHD1
SNRNP40
ACAA1
PMS1
COL17A1
RPL31
ING3
TRNT1
SMARCA2
CDC14B
RPS5
SLCO1A2
FAT2
RPLP0
TMEM101
MTAP
LGALS2
HSCB
RPL3
PHF5A
MAP1LC3A
MYL12A
WDR13
GLA
SGK3
ANXA13
RPS16
CLEC11A
RPL18A
TMEM59L
MYL7
RLN1
RPL28
RPL19
KLHL2
RPS13
KLRB1
FGF1
RPL24
EEF1B2
RPL22
PARK7
CTH
OSCP1
RPF1
SSX2IP
PLA2G2D
GBP3
CNN3
RPS25
SMNDC1
RCL1
TNN
TNFSF11
FLT3
RPL21
RPL5
PMS2
EBPL
PFDN5
C4BPA
GRIA3
KRT17
PSMG2
ALDH1A2
SERGEF
EAPP
RPL36
SULT4A1
PDLIM4
GUCY2D
TPT1
MED6
DSG3
CARS2
ADAMTS8
TMEM60
APPL2
POLR1E
RPS6
FGFBP1
TTC29
RSL24D1
GTF2B
ATAD1
NAB1
CILP
PIK3C2G
RAB20
SEC11A
RPS2
RPS11
RPL13A
RPL11
MAP3K6
ITGB3BP
BCL10
PSMA5
DYRK3
EIF2D
ETNK2
OSR1
RPS27A
PLAC8
RPS3A
ARHGAP26
SLC25A48
RPL10
ADHFE1
SYT8
EIF3M
RILPL2
EIF4E
ME3
CCDC74B
DDAH1
AK5
C10orf90
RPL30
SUSD3
AASDH
FAM81A
KRTCAP3
GPR153
CCDC24
TMEM69
FAM189B
ZNF394
CPSF4
BEND5
MAGOH
DIRAS3
ACTG2
CCDC74A
CLDN1
NEK10
SLC6A20
NPY1R
ABCE1
LSM6
RPS14
RPUSD4
TUB
CLPX
ZNF180
RPL13
KLK1
IGFBP6
RPSA
PCSK9
ZNF32
ARMC10
RPS9
PKHD1
SOSTDC1
NPTX1
S100Z
RPS7
CYP4F11
CYP4F22
C1QTNF4
RCAN2
LRRN3
SCAI
RPL4
UGT8
CD164L2
EIF3F
SFN
CCDC121
TGIF1
ACOT4
RPS27
IMPDH2
DALRD3
LCORL
CALML3
MRGPRX3
CITED4
TSPAN10
RPS17
KIAA2026
TCEAL2
DBX2
ZNF555
RPS23
KRT16
KRT14
NAP1L1
COMMD6
PNRC2
NACA
TOMM7
ZNF33B
S100A2
LAMB3
CASP4
C6orf141
GSTK1
ZNF624
RPL37A
RPL12
RPS4X
RPL23A
ANKRD35
RPL10A
ZNF277
GNL1
PSENEN
RPS29
ARL16
PHB2
ZNF883
RPS18
RPS28
CLEC2L
RPL36A
ANXA8
GAS2L2
ZNF8

## Sheet: PAM50.LumA.poor
intersect
ST3GAL1
SLC45A4
HMGB3
ZIC2
USP13
TNK2
ELMO2
PDIA5
ABCC9
ATP6AP1
HLTF
GRAMD4
GTF3C1
UBE2K
RIMS1
SMAP2
MECOM
CPNE3
EZR
HSP90AB1
CERK
SIX4
ZMYND8
TTI1
CTCF
SLC38A7
SLC7A5
DNAJA3
MYEF2
NBN
GPI
ZMIZ1
MANBA
VWF
CSRNP2
SASH1
PPARD
EXOC2
FAF2
CSNK1A1
NCBP2
ABCC5
EPB41L5
IGFBP5
RAB3GAP1
AAK1
ARID3A
ONECUT2
MASTL
TEX14
OCRL
RAP2C
ATP8A1
TRERF1
MRS2
MCM8
SBDS
SIX1
PHF20L1
SH3BP4
RTN4IP1
MAP1B
SLC39A11
EPHB2
MTO1
REPS1
DYSF
KIAA0513
TOR1B
SYTL2
ZNF365
SRRM4
NCOA2
SOX13
EIF2B5
SLC30A5
SHROOM2
SLC16A2
PXDNL
SRFBP1
PTPRO
GPR180
ASAP1
SH3RF1
LARP1
NSMCE2
SLC6A1
TRAPPC10
USP41
TBC1D24
CNST
WDR26
U2SURP
TMEM41A
FBXW12
ZHX1
ASB11
PSMC3
CLEC3A
PIP4K2C
ZNF646
VWCE
IRF2BP2
RFWD3
STIP1
MAT2A
CMTM8
CST5
SOCS6
PPP1CA
JUP
CCNE2
BASP1
TALDO1
THAP5
OR51E1
TTC3
FBXL7
TRIM52
ATL3
NDUFA12
OSBP2
BRWD1
PRAME
WWOX
SPIN2B
RALGAPA2
SLX4
SRGAP3
CACNA1H
SLC22A25
TLE1
FAM114A1
CALM1
SLC9A6
GDI1
SNX2
PPME1
FOXD1
TRIL
SRXN1

## Sheet: PAM50.LumB.good
intersect
MEOX1
ADAM22
SEMA3G
CD22
CHDH
IGF1
PRDM11
SH2D2A
SLC39A9
GAB2
ADRB1
NRIP2
GALC
SDK2
CLEC2D
IPCEF1
CDH7
IMPG2
IL5RA
CAPN3
LGALS2
CYP2D6
NIN
TMED8
ZC3H14
MYOM1
ANKRD12
NXT2
ACP5
ZDHHC2
PEX11G
JAK3
DNAJC2
TFEC
VIPR2
CLDN15
RGP1
NSMCE4A
LUC7L3
SNX15
AMBRA1
BIN2
MDGA1
TREML2
C7
IL12B
S100PBP
CD160
PTCH2
PHF3
NEK9
ECHDC2
BCL2L14
MED13L
ACVR1C
G0S2
CPNE5
CFP
ATG14
HIVEP3
SMO
KCNA5
TNNT3
CCDC62
ZNF236
VPS25
CLEC10A
PTPN22
WNT2B
TMEM60
TSGA10
FLNB
TBC1D4
LIMD2
TMEM8B
IRF4
SLTM
FGF2
GRTP1
HMG20A
IGF1R
SS18
ESCO1
RERE
ZNF92
NPFFR1
FADS1
HAUS1
ANKRD29
ABCA10
SFXN2
CCDC24
CCDC28B
CCR5
ZNF333
NAGS
ITIH3
RBBP4
MYSM1
DCAF16
CLASP2
RPP14
LZTFL1
GRIK3
LSM6
FABP7
ANKRD55
ADCY1
AQP7
HEPACAM
RIC3
C16orf46
MCM7
PLIN1
PLIN4
TMC8
COL4A3
MYO7B
FABP4
TPPP
WIPF2
BCL2
THEMIS
RAB37
CCR9
TLR10
SELP
LEP
GPR171
CIDEA
CRLF3
AKAP5
GPR135
KCNJ14
YBEY
LCK
ACOT1
IMMP2L
MFSD6L
NF2
CERKL
ZDHHC11
BEND4
RELN
SUPT3H
ZNF138
ZNF273
CLEC4C
LRBA
CCDC69
LRIG2
TOX
DCAF12
ITPRIPL1
GPRASP1
RGL3
TMEM200C
METTL6
FAM133B
C2orf15
SYNRG
TADA2A
ZNF8

## Sheet: PAM50.LumB.poor
intersect
GPRC5A
MAPK9
CS
BCS1L
ENO1
GPR137B
GPI
SERPINE1
SNX3
FAF2
TTC1
MRPL3
IGFBP5
STK25
HOXC13
MRPS12
PRR7
MAP1B
COQ3
KRAS
GRHL1
KCNK1
SLC38A4
SCAMP2
HAX1
SNAP47
NHP2
HIGD2A
NXF3
ZNF462
ALAD
ZP1
SIM2
PDE9A
SQSTM1
AP2M1
S100A11
CCT3
CADPS
ZNF503
SLC39A2
RNF187
ZNF692
LCLAT1
SHMT2
NXPH4
NTM
PRAME
CD55
RPF2
HMGN5
TMEM185B

## Sheet: PAM50.Her2.good
intersect
MSL3
MATK
CD79B
DLEC1
SS18L2
MED24
PHF7
CD22
SEMA3B
DPEP1
GLT8D1
PLEKHO1
POU2F2
APBA2
STAP1
SOX30
CAPG
TNFRSF17
TRAF1
PARP12
CACNB1
CLEC2D
SLC12A3
DDX43
TCF7
TFAP4
MYO3A
DERL3
APOL1
GZMB
SLC17A9
KCND1
PIM2
ACP5
CORO1A
NME3
ABCC1
IL21R
MAP4K1
CD79A
USF2
PBX4
CYP27B1
AICDA
TTL
POMC
CYTIP
IL1RL1
FBXO6
PHTF1
ZMIZ2
HS3ST3B1
HCST
TPST2
TRIM21
XAF1
CCNA1
IL2RA
NAT10
SPAG8
GCM1
FCHSD2
PLCB2
AOX1
PML
CTRL
GPA33
NAT8
ZNF385B
PNRC1
PAOX
HSPB8
TXNDC11
MCOLN2
SLA
BATF
PHKG2
DUSP2
RNF166
CCDC17
TNFRSF13C
AIM2
CTLA4
HDX
PLEKHF1
TAF10
MEI1
TRANK1
PNOC
XPO6
KCNAB3
CHD7
STARD5
ABCD2
DNAJC30
DNHD1
PIPOX
KCNB2
GBP6
DENND5A
PRMT3
CDNF
LSAMP
BTN3A2
PLEKHN1
ZNF107
SUPT3H
DTHD1
ACSL5
SIPA1L1
KEL
ANKRD13B
TOX
CR1
PSMB10
CRLF2
ARRDC5
FAM166B
PATL2
TAPBP
HLA-DOB
P2RY11
ABHD14A
NDST2

## Sheet: PAM50.Her2.poor
intersect
ENPP4
VPS41
DNAJC11
RSF1
SLC12A2
AP3D1
ZC3H15
FRMPD1
SNX13
AFF4
KCNN2
DLD
PGK1
TSC22D1
FA2H
LSM5
YIPF4
CRIPT
DUSP4
SEC22A
RAB25
GCHFR
PREPL
FGD4
BAHD1
ZFHX3
ENSA
PELO
NPTN
STC1
ABCG1
LRP5
CXCR1
CAMK2N2
CPA6
CRYL1
SPINT1
GPX4
CACNB3
RAB4A
DTWD2
TOR1AIP2
CANT1
ZDHHC16
ENC1
TMEM217
RSRC1
TLE1
ZNF718

## Sheet: PAM50.Basal.good
intersect
CYFIP2
ST3GAL5
CCND2
WIPF3
FADS2
DNAJB5
MYO7A
CXCL9
TAPBPL
LINS1
CCDC150
INA
GBP5
PDIA4
GBP2
CWC22
CXCL11
ZBED2
GPR19
PGAP1
LTA
TNFRSF13B
ZNF432

## Sheet: PAM50.Basal.poor
intersect
ALG1
ELMO3
ELAVL2
HES1
ZIC5
DYM
CAMLG
SNAPC4
CTSF
TMEM80
EIF4EBP1
SYCP2
PPT2
HBB
ITGB3

[truncated: 2 more sheets: PAM50.Normal.good, PAM50.Normal.poor]
