# Supplementary material for: Subtype-Stratified Consensus Gene Signatures: Bridging Tumor Cell Biology, Immune Microenvironment, and Clinical Prognosis in Breast Cancer
Source: Int J Mol Sci. 2026 Mar 31;27(7):3162. doi: 10.3390/ijms27073162 (PMC13072871; doi:10.3390/ijms27073162)
Supplement: Supplementary file 1 [file ijms-27-03162-s001.zip › Supplementary Table S3.evaluation.xlsx]

## Sheet: Cindex
database	geneset	thispaper	gene70	endoPredict
TCGA	total.total	0.772	0.672	0.5
TCGA	PAM50.LumA	0.739	0.59	NA
TCGA	PAM50.LumB	0.881	0.288	0.404
TCGA	PAM50.Her2	0.88	NA	NA
TCGA	PAM50.Basal	0.699	NA	0.365
TCGA	PAM50.Normal	NA	0.649	NA
metabric	total.total	0.75	0.769	0.626
metabric	PAM50.LumA	0.784	0.677	NA
metabric	PAM50.LumB	0.732	0.449	0.622
metabric	PAM50.Her2	0.687	NA	0.49
metabric	PAM50.Basal	0.81	NA	0.478
metabric	PAM50.Normal	0.794	0.728	NA
SCANB	total.total	0.659	0.641	0.648
SCANB	PAM50.LumA	0.639	0.497	0.546
SCANB	PAM50.LumB	0.621	0.506	0.535
SCANB	PAM50.Her2	0.648	0.487	NA
SCANB	PAM50.Basal	0.683	0.458	NA
SCANB	PAM50.Normal	0.709	0.567	0.585

## Sheet: AUC
thispaper	gene70	endoPredict	database	geneset	time
0.683	0.618	0.533	TCGA	total.total	t=1
0.673	0.585	0.506	TCGA	total.total	t=3
0.647	0.554	0.488	TCGA	total.total	t=5
0.584	0.622	0.5	TCGA	PAM50.LumA	t=1
0.63	0.508	0.5	TCGA	PAM50.LumA	t=3
0.6	0.502	0.5	TCGA	PAM50.LumA	t=5
0.806	0.298	0.468	TCGA	PAM50.LumB	t=1
0.701	0.467	0.49	TCGA	PAM50.LumB	t=3
0.698	0.477	0.484	TCGA	PAM50.LumB	t=5
0.705	0.531	0.477	TCGA	PAM50.Her2	t=1
0.8	0.533	0.45	TCGA	PAM50.Her2	t=3
0.676	0.562	0.406	TCGA	PAM50.Her2	t=5
0.493	0.5	0.537	TCGA	PAM50.Basal	t=1
0.629	0.5	0.486	TCGA	PAM50.Basal	t=3
0.635	0.5	0.456	TCGA	PAM50.Basal	t=5
0.955	0.758	0.5	TCGA	PAM50.Normal	t=1
0.95	0.75	0.5	TCGA	PAM50.Normal	t=3
0.77	0.42	0.5	TCGA	PAM50.Normal	t=5
0.659	0.534	0.594	metabric	total.total	t=1
0.688	0.551	0.545	metabric	total.total	t=3
0.683	0.553	0.533	metabric	total.total	t=5
0.272	0.616	0.5	metabric	PAM50.LumA	t=1
0.638	0.597	0.5	metabric	PAM50.LumA	t=3
0.645	0.579	0.5	metabric	PAM50.LumA	t=5
0.683	0.507	0.484	metabric	PAM50.LumB	t=1
0.61	0.49	0.5	metabric	PAM50.LumB	t=3
0.649	0.502	0.525	metabric	PAM50.LumB	t=5
0.719	0.502	0.536	metabric	PAM50.Her2	t=1
0.639	0.503	0.487	metabric	PAM50.Her2	t=3
0.617	0.504	0.504	metabric	PAM50.Her2	t=5
0.632	0.5	0.597	metabric	PAM50.Basal	t=1
0.614	0.5	0.496	metabric	PAM50.Basal	t=3
0.604	0.5	0.48	metabric	PAM50.Basal	t=5
0.449	0.353	0.5	metabric	PAM50.Normal	t=1
0.642	0.543	0.5	metabric	PAM50.Normal	t=3
0.605	0.568	0.5	metabric	PAM50.Normal	t=5
0.58	0.6	0.558	SCANB	total.total	t=1
0.605	0.609	0.556	SCANB	total.total	t=3
0.6	0.596	0.552	SCANB	total.total	t=5
0.504	0.488	0.507	SCANB	PAM50.LumA	t=1
0.524	0.489	0.532	SCANB	PAM50.LumA	t=3
0.572	0.512	0.524	SCANB	PAM50.LumA	t=5
0.548	0.371	0.5	SCANB	PAM50.LumB	t=1
0.563	0.485	0.493	SCANB	PAM50.LumB	t=3
0.565	0.516	0.504	SCANB	PAM50.LumB	t=5
0.586	0.496	0.5	SCANB	PAM50.Her2	t=1
0.56	0.514	0.5	SCANB	PAM50.Her2	t=3
0.567	0.498	0.5	SCANB	PAM50.Her2	t=5
0.661	0.501	0.5	SCANB	PAM50.Basal	t=1
0.605	0.502	0.5	SCANB	PAM50.Basal	t=3
0.576	0.502	0.5	SCANB	PAM50.Basal	t=5
0.66	0.567	0.489	SCANB	PAM50.Normal	t=1
0.598	0.566	0.526	SCANB	PAM50.Normal	t=3
0.581	0.545	0.553	SCANB	PAM50.Normal	t=5

## Sheet: NRI
thispaper vs gene70	thispaper vs endoPredict	database	geneset
0.294(95%CI:0.128-0.403)	0.296(95%CI:0.183-0.402)	TCGA	total.total
0.201(95%CI:-0.022-0.4)	0.201(95%CI:-0.006-0.406)	TCGA	PAM50.LumA
0.396(95%CI:0.116-0.621)	0.396(95%CI:0.104-0.632)	TCGA	PAM50.LumB
0.227(95%CI:-0.099-0.539)	0.165(95%CI:-0.138-0.49)	TCGA	PAM50.Her2
NA	0.202(95%CI:-0.037-0.433)	TCGA	PAM50.Basal
0.544(95%CI:-0.604-0.96)	0.202(95%CI:-0.037-0.433)	TCGA	PAM50.Normal
0.259(95%CI:0.203-0.315)	0.365(95%CI:0.251-0.413)	metabric	total.total
0.29(95%CI:0.097-0.4)	0.365(95%CI:0.251-0.413)	metabric	PAM50.LumA
0.298(95%CI:0.194-0.371)	0.298(95%CI:0.16-0.358)	metabric	PAM50.LumB
0.228(95%CI:0.083-0.355)	0.235(95%CI:0.074-0.365)	metabric	PAM50.Her2
NA	0.208(95%CI:-0.046-0.31)	metabric	PAM50.Basal
0.075(95%CI:-0.147-0.282)	0.208(95%CI:-0.046-0.31)	metabric	PAM50.Normal
0.199(95%CI:-0.017-0.23)	0.099(95%CI:0.065-0.135)	SCANB	total.total
0.143(95%CI:0.067-0.209)	0.143(95%CI:-0.024-0.209)	SCANB	PAM50.LumA
0.131(95%CI:0.06-0.187)	0.131(95%CI:0.06-0.186)	SCANB	PAM50.LumB
0.134(95%CI:0.044-0.216)	0.131(95%CI:0.06-0.186)	SCANB	PAM50.Her2
0.151(95%CI:0.078-0.222)	0.131(95%CI:0.06-0.186)	SCANB	PAM50.Basal
0.162(95%CI:-0.06-0.256)	0.064(95%CI:-0.03-0.237)	SCANB	PAM50.Normal

## Sheet: IDI
thispaper vs gene70	thispaper vs endoPredict	database	geneset
0.033(95%CI:0.014-0.059)	0.038(95%CI:0.013-0.073)	TCGA	total.total
0.025(95%CI:-0.004-0.063)	0.025(95%CI:-0.001-0.067)	TCGA	PAM50.LumA
0.128(95%CI:-0.021-0.265)	0.133(95%CI:0.005-0.263)	TCGA	PAM50.LumB
0.158(95%CI:-0.044-0.404)	0.139(95%CI:-0.059-0.406)	TCGA	PAM50.Her2
NA	0.063(95%CI:-0.014-0.182)	TCGA	PAM50.Basal
0.448(95%CI:-0.355-0.831)	0.063(95%CI:-0.014-0.182)	TCGA	PAM50.Normal
0.037(95%CI:0.022-0.051)	0.046(95%CI:0.031-0.062)	metabric	total.total
0.017(95%CI:0.005-0.033)	0.046(95%CI:0.031-0.062)	metabric	PAM50.LumA
0.038(95%CI:0.016-0.058)	0.035(95%CI:0.004-0.058)	metabric	PAM50.LumB
0.04(95%CI:0.005-0.097)	0.042(95%CI:0.007-0.1)	metabric	PAM50.Her2
NA	0.093(95%CI:0.011-0.176)	metabric	PAM50.Basal
0.04(95%CI:-0.014-0.145)	0.093(95%CI:0.011-0.176)	metabric	PAM50.Normal
0.002(95%CI:-0.001-0.006)	0.007(95%CI:0.004-0.012)	SCANB	total.total
0.006(95%CI:0.002-0.012)	0.005(95%CI:0.001-0.011)	SCANB	PAM50.LumA
0.008(95%CI:0.002-0.014)	0.007(95%CI:0.002-0.014)	SCANB	PAM50.LumB
0.015(95%CI:0.002-0.035)	0.007(95%CI:0.002-0.014)	SCANB	PAM50.Her2
0.024(95%CI:0.007-0.052)	0.007(95%CI:0.002-0.014)	SCANB	PAM50.Basal
0.013(95%CI:0.002-0.03)	0.012(95%CI:0.002-0.028)	SCANB	PAM50.Normal
