# Supplementary material for: Subtype-Stratified Consensus Gene Signatures: Bridging Tumor Cell Biology, Immune Microenvironment, and Clinical Prognosis in Breast Cancer
Source: Int J Mol Sci. 2026 Mar 31;27(7):3162. doi: 10.3390/ijms27073162 (PMC13072871; doi:10.3390/ijms27073162)
Supplement: Supplementary file 1 [file ijms-27-03162-s001.zip › Supplementary Table S4.function_BRCA_intersect3.xlsx]

## Sheet: total.total.good.ego
ID	Description	GeneRatio	BgRatio	pvalue	p.adjust	qvalue	geneID	Count
GO:0002181	cytoplasmic translation	43/1152	146/18800	1.43959e-18	7.81987e-15	7.1222e-15	RPS20/RPL18/RPL31/RPS5/RPL3/RPL19/RPS13/RBM24/RPL24/RPL22/RPS25/RPL5/RPL23/RPL27/RPS6/RPLP1/RPS11/RPL13A/RPL11/EIF2D/RPS27A/RPS3A/RPL37/RPL10/RPL26/RPL9/RPS14/RPL13/RPSA/RPS9/RPL15/RPS27/RPS17/RPL35A/RPS23/RPL37A/RPS4X/RPL23A/RPL10A/RPS29/CPEB1/RPS18/RPL36A	43
GO:0030098	lymphocyte differentiation	49/1152	382/18800	7.59594e-07	0.00206306	0.001879	TMEM98/ITM2A/TCF7/PATZ1/SFRP1/CD79A/GLI3/PPP3CB/AMBRA1/ITFG2/CCR6/IL12B/BCL6/TUSC2/IL18R1/RPL22/PLA2G2D/CR2/PTK2B/FLT3/PREX1/BTN2A2/FGL2/RIPK3/RARA/GPS2/KLRC1/RPS6/LEF1/CAMK4/ZFP36L2/HHEX/MR1/BATF/RUNX1/FCRL3/ATP7A/STAT6/PTGER4/BCL2/RASGRP1/THEMIS/CCL19/LEP/FZD8/EGR3/LCK/NTRK1/TOX	49
GO:1903131	mononuclear cell differentiation	53/1152	433/18800	1.17307e-06	0.00212404	0.00193454	TMEM98/ITM2A/TCF7/PATZ1/SFRP1/CD79A/GLI3/PPP3CB/AMBRA1/ITFG2/CCR6/IL12B/BCL6/TUSC2/IL18R1/RPL22/PLA2G2D/CR2/PTK2B/FLT3/PREX1/BTN2A2/FGL2/RIPK3/RARA/PPARG/GPS2/KLRC1/RPS6/LEF1/CAMK4/ZFP36L2/HHEX/MR1/BATF/IL34/RUNX1/FCRL3/ATP7A/STAT6/PTGER4/BCL2/RASGRP1/THEMIS/CCL19/LEP/FZD8/EGR3/FES/LCK/CSF1/NTRK1/TOX	53
GO:0030217	T cell differentiation	37/1152	263/18800	1.94722e-06	0.00264433	0.0024084	TMEM98/TCF7/PATZ1/GLI3/PPP3CB/AMBRA1/CCR6/IL12B/BCL6/IL18R1/RPL22/PLA2G2D/PREX1/BTN2A2/FGL2/RIPK3/RARA/KLRC1/RPS6/LEF1/CAMK4/ZFP36L2/MR1/BATF/RUNX1/ATP7A/STAT6/PTGER4/BCL2/RASGRP1/THEMIS/CCL19/LEP/FZD8/EGR3/LCK/TOX	37
GO:0001676	long-chain fatty acid metabolic process	21/1152	111/18800	3.31493e-06	0.00360134	0.00328004	ACAA1/PLA2G10/PTGS2/SLC27A6/ABCD3/ACOT2/SLC27A1/HACL1/GSTM1/DAGLA/SLC27A2/ACSM1/GSTM4/CYP4F11/ACOT4/ACOT1/CYP4F12/AKR1C3/ACSL5/ELOVL2/GSTM2	21
GO:0002697	regulation of immune effector process	44/1152	353/18800	5.85486e-06	0.0053006	0.00482769	CD22/GAB2/PARP3/THOC1/CD59/STX4/FCER2/PPP3CB/DHX58/IL12B/BCL6/WNT5A/IL18R1/CD160/CR2/APOA1/CD244/C3/FGL2/RIPK3/TRPM4/RARA/PRAM1/KLRC1/RBP4/BCL10/MR1/PAXIP1/TNFRSF14/CD1C/CD1B/FCRL3/DNASE1L3/STAT6/MZB1/RASGRP1/CCL19/LEP/A2M/FES/ARID5A/KLRC2/KLRC3/PHB2	44
GO:0046394	carboxylic acid biosynthetic process	40/1152	316/18800	1.06346e-05	0.00766318	0.00697949	PDK4/ACSM3/CPS1/PLA2G10/PTGS2/HSD3B7/GGT5/BCAT2/UGDH/LTA4H/SCAP/PARK7/ABCD3/APOA1/ALDH1A2/GGT7/GSTM1/GLUL/CYP27A1/SLC27A2/OSBPL1A/ABHD1/THNSL2/BHMT/ACMSD/NAGS/ALDH1A1/ACSM1/GSTM4/PAH/CYP4F11/MTHFR/ACOT4/ABAT/AKR1C3/ELOVL2/CES1/HSD17B8/GSTM2/FADS3	40
GO:0016053	organic acid biosynthetic process	40/1152	318/18800	1.23614e-05	0.00766318	0.00697949	PDK4/ACSM3/CPS1/PLA2G10/PTGS2/HSD3B7/GGT5/BCAT2/UGDH/LTA4H/SCAP/PARK7/ABCD3/APOA1/ALDH1A2/GGT7/GSTM1/GLUL/CYP27A1/SLC27A2/OSBPL1A/ABHD1/THNSL2/BHMT/ACMSD/NAGS/ALDH1A1/ACSM1/GSTM4/PAH/CYP4F11/MTHFR/ACOT4/ABAT/AKR1C3/ELOVL2/CES1/HSD17B8/GSTM2/FADS3	40
GO:0021700	developmental maturation	38/1152	296/18800	1.26967e-05	0.00766318	0.00697949	BAIAP3/LTF/CAMK2B/ROPN1/PLA2G10/RFX3/SLC26A3/PALM/SYP/CCR6/WNT5A/TUSC2/ROPN1B/PCSK4/BCL11A/PTK2B/C3/KLF2/ALDH1A2/FOXA1/CDKN1C/PPARG/CCL21/ROPN1L/SYBU/GJA1/NR4A2/CABYR/SPTBN4/NFIA/TDRD5/PLXNB1/CATSPER2/BNC1/BCL2/CCL19/LEP/CEND1	38
GO:0003351	epithelial cilium movement involved in extracellular fluid movement	11/1152	41/18800	2.5032e-05	0.0135974	0.0123843	DNAH9/OFD1/SPA17/RFX3/DNAH1/DNAI1/ROPN1L/SPEF2/CABYR/NEK10/CCDC103	11
GO:0002366	leukocyte activation involved in immune response	36/1152	285/18800	3.02303e-05	0.0149283	0.0135964	TMEM98/ERCC1/GAB2/PARP3/IFI35/RAB27A/ITM2A/THOC1/PYCARD/STX4/ITFG2/CCR6/IL12B/BCL6/IL18R1/STXBP3/PTK2B/CD244/FGL2/RARA/PRAM1/RPS6/LEF1/BATF/PAXIP1/CD1C/DNASE1L3/ATP7A/STAT6/PTGDR/PTGER4/RASGRP1/CCL19/FES/S100A13/KLRC2	36
GO:0002263	cell activation involved in immune response	36/1152	289/18800	4.07267e-05	0.0184356	0.0167908	TMEM98/ERCC1/GAB2/PARP3/IFI35/RAB27A/ITM2A/THOC1/PYCARD/STX4/ITFG2/CCR6/IL12B/BCL6/IL18R1/STXBP3/PTK2B/CD244/FGL2/RARA/PRAM1/RPS6/LEF1/BATF/PAXIP1/CD1C/DNASE1L3/ATP7A/STAT6/PTGDR/PTGER4/RASGRP1/CCL19/FES/S100A13/KLRC2	36
GO:0071695	anatomical structure maturation	32/1152	246/18800	4.62487e-05	0.0191942	0.0174817	LTF/ROPN1/PLA2G10/RFX3/SLC26A3/CCR6/WNT5A/TUSC2/ROPN1B/PCSK4/BCL11A/PTK2B/C3/KLF2/ALDH1A2/FOXA1/CDKN1C/PPARG/CCL21/ROPN1L/GJA1/NR4A2/CABYR/SPTBN4/TDRD5/PLXNB1/CATSPER2/BNC1/BCL2/CCL19/LEP/CEND1	32
GO:0006858	extracellular transport	11/1152	44/18800	5.12872e-05	0.0191942	0.0174817	DNAH9/OFD1/SPA17/RFX3/DNAH1/DNAI1/ROPN1L/SPEF2/CABYR/NEK10/CCDC103	11
GO:0048469	cell maturation	26/1152	183/18800	5.30031e-05	0.0191942	0.0174817	ROPN1/PLA2G10/RFX3/SLC26A3/CCR6/TUSC2/ROPN1B/PCSK4/BCL11A/PTK2B/C3/KLF2/FOXA1/CDKN1C/PPARG/CCL21/ROPN1L/GJA1/NR4A2/CABYR/SPTBN4/TDRD5/CATSPER2/BNC1/BCL2/CCL19	26
GO:0009072	aromatic amino acid family metabolic process	9/1152	31/18800	6.96278e-05	0.0236386	0.0215296	GSTZ1/PARK7/TPH1/QDPR/ACMSD/ATP7A/PAH/TTC36/TAT	9
GO:0016054	organic acid catabolic process	31/1152	242/18800	8.07638e-05	0.0258064	0.023504	ACAA1/GSTZ1/BCAT2/ACADM/ABCD3/ECHDC2/TST/HACL1/ENOSF1/GLUL/MTHFS/SLC27A2/ABHD1/THNSL2/AMT/ADHFE1/QDPR/ACMSD/DDAH1/TYSND1/PAH/CYP4F11/LEP/ACOT4/SLC25A21/ABAT/IRS2/CYP4F12/ACADSB/TAT/ECI2	31
GO:0007389	pattern specification process	49/1152	463/18800	0.000135364	0.039276	0.0357719	DVL2/MEOX1/FUZ/OFD1/HIPK2/TP63/RFX3/HSPB11/SMARCD3/WNT11/SFRP1/MEIS3/GLI3/WNT5A/WLS/DNAI1/EGR2/BHLHE41/C3/OVOL2/ALDH1A2/FOXA1/BHLHE40/FST/EMX1/LEF1/PCSK6/SMAD4/CELSR2/OSR1/CRB2/ENKUR/GJA1/HHEX/BTG2/VANGL2/TDRD5/TTC8/PBX3/CCDC103/AXIN2/SOSTDC1/HOXB2/IRX3/HOXB4/RNF220/ARC/RING1/NTF4	49
GO:0070661	leukocyte proliferation	38/1152	330/18800	0.000137379	0.039276	0.0357719	CD22/IL5RA/JAK2/PYCARD/CD79A/PPP3CB/IL12B/BCL6/PLA2G2D/CR2/FKBP1B/FLT3/BTN2A2/RIPK3/SFTPD/VAV3/IL6ST/IL33/RPS6/LEF1/GJA1/HHEX/IL34/TNFRSF14/CHRNB2/FCRL3/CCDC88B/MZB1/BCL2/RASGRP1/CCL19/LEP/IMPDH2/CLECL1/CSF1/IRS2/HLA-DPB1/TNFRSF13B	38
GO:0006631	fatty acid metabolic process	43/1152	395/18800	0.000184382	0.0500781	0.0456103	PDK4/ACSM3/ACAA1/PLA2G10/PTGS2/GGT5/SLC27A6/SCAP/ACADM/ABCD3/APOA1/ACOT2/ECHDC2/C3/SLC27A1/HACL1/PPARG/GSTM1/DAGLA/SLC27A2/ABHD1/THNSL2/TYSND1/AASDH/HPGD/ACSM1/GSTM4/CYP4F11/LEP/ACOT4/ACBD4/ACOT1/IRS2/CYP4F12/AKR1C3/ACADSB/ACSL5/ELOVL2/ECI2/CES1/HSD17B8/GSTM2/FADS3	43
GO:0000038	very long-chain fatty acid metabolic process	9/1152	35/18800	0.000195323	0.0505237	0.0460161	ACAA1/SLC27A6/ABCD3/ACOT2/SLC27A2/ACOT4/ACOT1/CYP4F12/ELOVL2	9
GO:0010038	response to metal ion	39/1152	351/18800	0.000237999	0.058764	0.0535212	CACNA1G/ERCC1/SYT13/CPS1/NEDD4L/CASP8/RASGRP2/PTGS2/SLC25A24/TF/CAPN3/MAP1LC3A/SLC1A1/LTA4H/KCNA1/CDKN1B/WNT5A/PARK7/PTK2B/HPCA/ATP7B/CASP9/P2RX4/SLC40A1/ATP13A2/TFF1/ADCY1/FBP1/ATP7A/FOS/BCL2/PCSK1/ABAT/MAPT/AKR1C3/MBP/TAT/RYR3/CRIP1	39
GO:0033674	positive regulation of kinase activity	49/1152	476/18800	0.000261458	0.0617495	0.0562403	DVL2/LTF/LTK/STRADB/WNT11/JAK2/CARD10/TCL1A/SLC1A1/AMBRA1/CDKN1B/FZD10/NEDD9/IL12B/WNT5A/PARK7/CCND2/TNFRSF10B/PTK2B/FLT3/EDN3/RIPK3/SLC27A1/CAMK1/VAV3/SPRY2/CCL21/RPLP1/PARP16/IGF1R/BCL10/NTRK2/GHRL/IL34/NEK10/STOX1/NAB2/AXIN2/AFAP1L2/P2RY12/AZU1/RASGRP1/CCL19/LEP/FZD8/CSF1/MAPT/NTRK1/PHB2	49
GO:0003002	regionalization	39/1152	354/18800	0.0002831	0.0640749	0.0583583	DVL2/MEOX1/FUZ/HIPK2/TP63/HSPB11/SMARCD3/WNT11/SFRP1/GLI3/WNT5A/WLS/EGR2/BHLHE41/C3/OVOL2/ALDH1A2/FOXA1/BHLHE40/EMX1/LEF1/PCSK6/SMAD4/CELSR2/OSR1/CRB2/HHEX/BTG2/TDRD5/PBX3/AXIN2/SOSTDC1/HOXB2/IRX3/HOXB4/RNF220/ARC/RING1/NTF4	39
GO:0046395	carboxylic acid catabolic process	29/1152	238/18800	0.000320493	0.0696367	0.0634238	ACAA1/GSTZ1/BCAT2/ACADM/ABCD3/ECHDC2/HACL1/ENOSF1/GLUL/MTHFS/SLC27A2/ABHD1/AMT/ADHFE1/QDPR/ACMSD/DDAH1/TYSND1/PAH/CYP4F11/LEP/ACOT4/SLC25A21/ABAT/IRS2/CYP4F12/ACADSB/TAT/ECI2	29
GO:0032943	mononuclear cell proliferation	34/1152	300/18800	0.000405074	0.0729401	0.0664325	CD22/JAK2/PYCARD/CD79A/PPP3CB/IL12B/BCL6/PLA2G2D/CR2/FKBP1B/FLT3/BTN2A2/RIPK3/SFTPD/VAV3/IL6ST/RPS6/LEF1/GJA1/TNFRSF14/CHRNB2/FCRL3/CCDC88B/MZB1/BCL2/RASGRP1/CCL19/LEP/IMPDH2/CLECL1/CSF1/IRS2/HLA-DPB1/TNFRSF13B	34
GO:0046632	alpha-beta T cell differentiation	17/1152	111/18800	0.000413035	0.0729401	0.0664325	TMEM98/GLI3/IL12B/BCL6/IL18R1/RPL22/PLA2G2D/RARA/LEF1/BATF/RUNX1/ATP7A/STAT6/PTGER4/BCL2/CCL19/TOX	17
GO:0043367	CD4-positive, alpha-beta T cell differentiation	14/1152	82/18800	0.000425441	0.0729401	0.0664325	TMEM98/IL12B/BCL6/IL18R1/PLA2G2D/RARA/LEF1/BATF/RUNX1/ATP7A/STAT6/PTGER4/CCL19/TOX	14
GO:0034694	response to prostaglandin	8/1152	31/18800	0.000430763	0.0729401	0.0664325	SFRP1/AKAP8/CCL21/PTGDR/PTGER4/CCL19/A2M/AKR1C3	8
GO:0048240	sperm capacitation	8/1152	31/18800	0.000430763	0.0729401	0.0664325	ROPN1/SLC26A3/CCR6/ROPN1B/PCSK4/ROPN1L/CABYR/CATSPER2	8
GO:0002706	regulation of lymphocyte mediated immunity	23/1152	175/18800	0.000444108	0.0729401	0.0664325	PARP3/THOC1/FCER2/PPP3CB/IL12B/BCL6/IL18R1/CD160/CR2/C3/RIPK3/TRPM4/KLRC1/MR1/PAXIP1/CD1C/CD1B/STAT6/RASGRP1/LEP/ARID5A/KLRC2/KLRC3	23
GO:0002638	negative regulation of immunoglobulin production	5/1152	12/18800	0.000471758	0.0729401	0.0664325	CD22/PARP3/THOC1/BCL6/FCRL3	5
GO:1904667	negative regulation of ubiquitin protein ligase activity	5/1152	12/18800	0.000471758	0.0729401	0.0664325	RPS20/RPL5/RPL23/RPL11/RPL37	5
GO:0099111	microtubule-based transport	25/1152	198/18800	0.0004737	0.0729401	0.0664325	DNAH9/OFD1/SPA17/PCM1/RFX3/NEFH/DNAH1/SSX2IP/KIF17/WDR35/DNAI1/FLOT2/ROPN1L/SYBU/DST/SPEF2/CABYR/NEK10/CCDC103/TTC21A/RASGRP1/HAP1/AGBL4/MAPT/TTC30A	25
GO:0003341	cilium movement	24/1152	187/18800	0.000479752	0.0729401	0.0664325	ZMYND10/DNAH9/OFD1/SPA17/ROPN1/RFX3/CCR6/IQCG/ROPN1B/DNAH1/DNAI1/TTC29/CCDC65/CELSR2/ROPN1L/ENKUR/SPEF2/CABYR/NEK10/CATSPER2/CCDC103/TTC21A/ING2/ENO4	24
GO:0048678	response to axon injury	14/1152	83/18800	0.000483403	0.0729401	0.0664325	JAK2/MAG/PTN/SLC1A1/FKBP1B/MAX/P2RX4/IGF1R/P2RY12/BCL2/LAMB2/PCSK1/APOD/NTRK1	14
GO:0002819	regulation of adaptive immune response	24/1152	188/18800	0.00051876	0.0737909	0.0672074	PARP3/THOC1/PYCARD/FCER2/PPP3CB/IL12B/BCL6/IL18R1/CD160/CR2/C3/RIPK3/TRPM4/IL6ST/KLRC1/SKAP1/MR1/PAXIP1/TNFRSF14/CD1C/CD1B/STAT6/CCL19/ARID5A	24
GO:0006749	glutathione metabolic process	12/1152	65/18800	0.000518839	0.0737909	0.0672074	GGT5/GSTZ1/GDAP1/SLC1A1/PARK7/GGT7/GSTT2B/GSTM1/GSTM5/GSTM4/GSTK1/GSTM2	12
GO:0042303	molting cycle	17/1152	114/18800	0.000566754	0.0737909	0.0672074	FUZ/PLA2G10/TP63/PTGS2/WNT5A/PTCH2/KRT17/FST/NUMA1/SMAD4/LRIG1/SAV1/MYSM1/ATP7A/SOSTDC1/BCL2/KRT14	17
GO:0042633	hair cycle	17/1152	114/18800	0.000566754	0.0737909	0.0672074	FUZ/PLA2G10/TP63/PTGS2/WNT5A/PTCH2/KRT17/FST/NUMA1/SMAD4/LRIG1/SAV1/MYSM1/ATP7A/SOSTDC1/BCL2/KRT14	17
GO:0060396	growth hormone receptor signaling pathway	7/1152	25/18800	0.000576197	0.0737909	0.0672074	JAK2/STAT5A/PIK3R1/GHRL/JAK1/STAT6/MBD5	7
GO:0002285	lymphocyte activation involved in immune response	25/1152	201/18800	0.000593329	0.0737909	0.0672074	TMEM98/ERCC1/PARP3/RAB27A/ITM2A/THOC1/ITFG2/CCR6/IL12B/BCL6/IL18R1/PTK2B/CD244/FGL2/RARA/RPS6/LEF1/BATF/PAXIP1/CD1C/ATP7A/STAT6/PTGER4/CCL19/KLRC2	25
GO:0002703	regulation of leukocyte mediated immunity	28/1152	236/18800	0.000618962	0.0737909	0.0672074	GAB2/PARP3/THOC1/STX4/FCER2/PPP3CB/IL12B/BCL6/IL18R1/CD160/CR2/C3/RIPK3/TRPM4/PRAM1/KLRC1/MR1/PAXIP1/CD1C/CD1B/DNASE1L3/STAT6/RASGRP1/LEP/FES/ARID5A/KLRC2/KLRC3	28
GO:0046651	lymphocyte proliferation	33/1152	296/18800	0.000653699	0.0737909	0.0672074	CD22/JAK2/PYCARD/CD79A/PPP3CB/IL12B/BCL6/PLA2G2D/CR2/FKBP1B/FLT3/BTN2A2/RIPK3/SFTPD/VAV3/IL6ST/RPS6/LEF1/GJA1/TNFRSF14/CHRNB2/FCRL3/CCDC88B/MZB1/BCL2/RASGRP1/CCL19/LEP/IMPDH2/CLECL1/IRS2/HLA-DPB1/TNFRSF13B	33
GO:0032024	positive regulation of insulin secretion	12/1152	67/18800	0.00069007	0.0737909	0.0672074	BAIAP3/JAK2/STX4/PPP3CB/PSMD9/TRPM4/GLUL/RBP4/GHRL/MYRIP/ABAT/IRS2	12
GO:0071300	cellular response to retinoic acid	12/1152	67/18800	0.00069007	0.0737909	0.0672074	LTK/WNT11/TESC/SNW1/FZD10/WNT5A/PTK2B/ALDH1A2/RARA/OSR1/LEP/PHB2	12
GO:0048608	reproductive structure development	44/1152	433/18800	0.000690453	0.0737909	0.0672074	ERCC1/CASP8/TP63/PTGS2/PATZ1/ALKBH1/SFRP1/PTN/GLI3/CDKN1B/STC2/WNT5A/C3/OVOL2/SOX15/BCL2L2/FOXA1/CDKN1C/RARA/PPARG/FST/RPS6/GCM1/RBP4/LEF1/GREB1L/SMAD4/RAB13/OSR1/GNRH1/GFRA1/GJA1/GHRL/KLHL10/TIPARP/ING2/BCL2/STOX2/LEP/A2M/AKR1C3/NTRK1/SERPINB5/CRIP1	44
GO:0006584	catecholamine metabolic process	11/1152	58/18800	0.000692642	0.0737909	0.0672074	SNCAIP/SLC1A1/ALDH2/PARK7/NR4A2/CHRNB2/ATP7A/PAH/INSM1/ABAT/MAOA	11
GO:0009712	catechol-containing compound metabolic process	11/1152	58/18800	0.000692642	0.0737909	0.0672074	SNCAIP/SLC1A1/ALDH2/PARK7/NR4A2/CHRNB2/ATP7A/PAH/INSM1/ABAT/MAOA	11
GO:0006520	cellular amino acid metabolic process	32/1152	285/18800	0.000693775	0.0737909	0.0672074	CPS1/GGT5/GSTZ1/EARS2/BCAT2/PARK7/TST/TPH1/ENOSF1/GLUL/MTHFS/THNSL2/AMT/BHMT/ADHFE1/QDPR/ACMSD/DDAH1/AASDH/NAGS/ALDH1A1/ATP7A/PAH/TTC36/MSRA/MTHFR/DALRD3/SLC25A21/ABAT/ACADSB/TAT/AARSD1	32
GO:0051797	regulation of hair follicle development	6/1152	19/18800	0.000709577	0.0737909	0.0672074	WNT5A/KRT17/FST/NUMA1/SMAD4/MYSM1	6
GO:0072330	monocarboxylic acid biosynthetic process	26/1152	215/18800	0.000715353	0.0737909	0.0672074	PDK4/ACSM3/PLA2G10/PTGS2/HSD3B7/SCAP/PARK7/ABCD3/APOA1/ALDH1A2/GSTM1/CYP27A1/SLC27A2/OSBPL1A/ABHD1/THNSL2/ACMSD/ACSM1/GSTM4/ACOT4/AKR1C3/ELOVL2/CES1/HSD17B8/GSTM2/FADS3	26
GO:1903532	positive regulation of secretion by cell	31/1152	274/18800	0.000734853	0.0737909	0.0672074	CACNA1G/BAIAP3/GAB2/PLA2G10/RAB27A/JAK2/SYTL4/PARD6A/STX4/PPP3CB/PSMD9/WLS/EDN3/RAB2B/TRPM4/PPARG/GRP/P2RX4/GLUL/RBP4/SMAD4/GHRL/ATP13A2/CHRNB2/CACNB2/MYRIP/LEP/PCSK1/ABAT/IRS2/KLRC2	31
GO:0044782	cilium organization	40/1152	384/18800	0.000735361	0.0737909	0.0672074	ZMYND10/FUZ/OFD1/SDCCAG8/CROCC/ROPN1/PCM1/RFX3/RPGRIP1/B9D1/IQCG/ROPN1B/DNAH1/SSX2IP/WDR35/DNAI1/SPATA6/TTC29/CCDC65/CELSR2/RILPL2/SPEF2/LRGUK/CCDC28B/RSPH1/UBXN10/VANGL2/TTC8/CCDC103/TTC21A/TTC39C/PKHD1/TTC36/CCDC96/HAP1/CCDC57/CCDC66/RILPL1/ENO4/TTC30A	40
GO:0071378	cellular response to growth hormone stimulus	7/1152	26/18800	0.000747146	0.0737909	0.0672074	JAK2/STAT5A/PIK3R1/GHRL/JAK1/STAT6/MBD5	7
GO:0061458	reproductive system development	44/1152	436/18800	0.000795865	0.0761946	0.0693967	ERCC1/CASP8/TP63/PTGS2/PATZ1/ALKBH1/SFRP1/PTN/GLI3/CDKN1B/STC2/WNT5A/C3/OVOL2/SOX15/BCL2L2/FOXA1/CDKN1C/RARA/PPARG/FST/RPS6/GCM1/RBP4/LEF1/GREB1L/SMAD4/RAB13/OSR1/GNRH1/GFRA1/GJA1/GHRL/KLHL10/TIPARP/ING2/BCL2/STOX2/LEP/A2M/AKR1C3/NTRK1/SERPINB5/CRIP1	44
GO:0050714	positive regulation of protein secretion	18/1152	128/18800	0.000807975	0.0761946	0.0693967	BAIAP3/JAK2/SYTL4/PARD6A/STX4/PPP3CB/PSMD9/WLS/TRPM4/PPARG/GLUL/RBP4/GHRL/ATP13A2/MYRIP/PCSK1/ABAT/IRS2	18
GO:0051047	positive regulation of secretion	33/1152	300/18800	0.000825203	0.0761946	0.0693967	CACNA1G/BAIAP3/GAB2/PLA2G10/RAB27A/JAK2/SYTL4/PARD6A/STX4/PPP3CB/PSMD9/GNAI2/WLS/EDN3/OPRL1/RAB2B/TRPM4/PPARG/GRP/P2RX4/GLUL/RBP4/SMAD4/GHRL/ATP13A2/CHRNB2/CACNB2/MYRIP/LEP/PCSK1/ABAT/IRS2/KLRC2	33
GO:0042417	dopamine metabolic process	9/1152	42/18800	0.000837766	0.0761946	0.0693967	SNCAIP/SLC1A1/ALDH2/PARK7/NR4A2/CHRNB2/ATP7A/ABAT/MAOA	9
GO:0033238	regulation of cellular amine metabolic process	8/1152	34/18800	0.000841619	0.0761946	0.0693967	ALDH2/PARK7/BHMT/PAOX/ACMSD/NR4A2/CHRNB2/ABAT	8
GO:0044282	small molecule catabolic process	39/1152	376/18800	0.00092265	0.0821612	0.074831	ACAA1/GSTZ1/BCAT2/ALDH2/PARK7/ACADM/ABCD3/ECHDC2/TST/HACL1/ENOSF1/GLUL/CYP27A1/MTHFS/SLC27A2/ABHD1/THNSL2/AMT/ADHFE1/QDPR/INPP1/ACMSD/DDAH1/TYSND1/ADAL/PAH/CYP4F11/LEP/ACOT4/SLC25A21/ABAT/IRS2/CYP4F12/AKR1C3/ACADSB/TAT/ECI2/APOBEC3G/APOBEC3C	39
GO:0071260	cellular response to mechanical stimulus	12/1152	70/18800	0.00103383	0.0905769	0.0824958	MAP3K14/ATP1A2/CASP8/PTGS2/WNT11/MAP3K1/MAG/GADD45A/TNFRSF10B/IGF1R/BCL10/PTGER4	12
GO:0043434	response to peptide hormone	41/1152	404/18800	0.00105953	0.0913555	0.0832049	PDK4/CPS1/PTGS2/SORBS1/JAK2/SRSF5/PLAT/LTA4H/CDKN1B/STC2/GNAI2/SCAP/STXBP3/ERRFI1/SRSF4/DNAI1/EGR2/MAX/STAT5A/SLC27A1/PPARG/PTPRE/BCAR3/IGF1R/RAB13/PIK3R1/NR4A2/GHRL/BTG2/TFF1/JAK1/KLF15/FBP1/SERPINA12/STAT6/MZB1/LEP/PCSK1/IRS2/MBD5/CPEB1	41
GO:0031341	regulation of cell killing	15/1152	100/18800	0.00109995	0.0933582	0.085029	CD59/FCER2/PPP3CB/IL12B/CD160/RIPK3/KLRC1/MR1/CD1C/CD1B/DNASE1L3/RASGRP1/LEP/KLRC2/KLRC3	15
GO:0006575	cellular modified amino acid metabolic process	23/1152	188/18800	0.00120706	0.0982702	0.0895027	CHDH/PLA2G10/GGT5/GSTZ1/GDAP1/HPN/SLC1A1/PARK7/ACADM/SLC27A1/GGT7/CKMT2/GSTT2B/GSTM1/GSTM5/MTHFS/BHMT/GSTM4/MBOAT1/MTHFR/SLC22A4/GSTK1/GSTM2	23
GO:0046887	positive regulation of hormone secretion	17/1152	122/18800	0.00123573	0.0982702	0.0895027	BAIAP3/JAK2/STX4/PPP3CB/PSMD9/EDN3/TRPM4/PPARG/GRP/GLUL/RBP4/SMAD4/GHRL/MYRIP/LEP/ABAT/IRS2	17
GO:0045785	positive regulation of cell adhesion	44/1152	446/18800	0.0012574	0.0982702	0.0895027	ITGA3/JAK2/PYCARD/STX4/SFRP1/AGR2/GLI3/AMBRA1/NEDD9/IL12B/BCL6/WNT5A/CD160/APOA1/PTK2B/PREX1/BTN2A2/FOXA1/RARA/FLOT2/VAV3/IL6ST/CCL21/LEF1/SKAP1/BCL10/TNFRSF14/RUNX1/JAK1/SERPINF2/CCDC88B/P2RY12/AZU1/RASGRP1/CCL19/SAA1/LEP/HLA-DQB1/EGR3/LCK/CLECL1/CSF1/TNFRSF18/HLA-DPB1	44
GO:1903829	positive regulation of protein localization	44/1152	446/18800	0.0012574	0.0982702	0.0895027	ITGA3/BAIAP3/CROCC/PTGS2/PCM1/SORBS1/JAK2/CARD10/SYTL4/PARD6A/STX4/AGR2/GLI3/PPP3CB/CDK5RAP3/RANGRF/PSMD9/WNT5A/PARK7/WLS/HPCA/RAMP3/TRPM4/PPARG/CAMK1/GLUL/NUMA1/RBP4/CLSTN3/NKD2/PIK3R1/GHRL/ATP13A2/BAP1/RIC3/MYRIP/LEP/PDZK1/PCSK1/TMEM30B/ABAT/IRS2/MAPT/FIS1	44
GO:0045860	positive regulation of protein kinase activity	40/1152	396/18800	0.00132292	0.0982702	0.0895027	DVL2/LTF/STRADB/WNT11/JAK2/CARD10/TCL1A/SLC1A1/CDKN1B/FZD10/NEDD9/IL12B/WNT5A/PARK7/CCND2/TNFRSF10B/PTK2B/FLT3/EDN3/RIPK3/SLC27A1/CAMK1/SPRY2/CCL21/RPLP1/PARP16/GHRL/IL34/NEK10/STOX1/NAB2/AXIN2/AFAP1L2/AZU1/RASGRP1/CCL19/LEP/FZD8/CSF1/PHB2	40
GO:0001736	establishment of planar polarity	12/1152	72/18800	0.00133402	0.0982702	0.0895027	DVL2/FUZ/TP63/WNT11/SFRP1/PLEKHA4/WNT5A/CELSR2/ASTN2/VANGL2/TTC8/PKHD1	12
GO:0007164	establishment of tissue polarity	12/1152	72/18800	0.00133402	0.0982702	0.0895027	DVL2/FUZ/TP63/WNT11/SFRP1/PLEKHA4/WNT5A/CELSR2/ASTN2/VANGL2/TTC8/PKHD1	12
GO:0035710	CD4-positive, alpha-beta T cell activation	15/1152	102/18800	0.00135125	0.0982702	0.0895027	TMEM98/IL12B/BCL6/IL18R1/PLA2G2D/CD160/RARA/LEF1/BATF/RUNX1/ATP7A/STAT6/PTGER4/CCL19/TOX	15
GO:0034764	positive regulation of transmembrane transport	25/1152	213/18800	0.00137479	0.0982702	0.0895027	ABCB1/TESC/CAPN3/SORBS1/P2RX1/KCNA1/RAMP3/EDN3/C3/WNK4/HSPA2/CASQ1/PIK3R1/KLF15/CACNB2/HAP1/PDZK1/KCNE1/IRS2/ACSL5/ARC/STK39/NOS1AP/GSTM2/FXYD1	25
GO:0022404	molting cycle process	14/1152	92/18800	0.00138004	0.0982702	0.0895027	FUZ/PLA2G10/TP63/WNT5A/KRT17/FST/NUMA1/SMAD4/LRIG1/SAV1/MYSM1/ATP7A/SOSTDC1/BCL2	14
GO:0022405	hair cycle process	14/1152	92/18800	0.00138004	0.0982702	0.0895027	FUZ/PLA2G10/TP63/WNT5A/KRT17/FST/NUMA1/SMAD4/LRIG1/SAV1/MYSM1/ATP7A/SOSTDC1/BCL2	14
GO:1901654	response to ketone	23/1152	190/18800	0.00139187	0.0982702	0.0895027	CPS1/JAK2/SFRP1/PLAT/AKAP8/UCP1/ERRFI1/PARK7/HPCA/KLF2/RPL27/CASP9/CCL21/IGF1R/ADCY1/PTGDR/FOS/PTGER4/CCL19/A2M/AKR1C3/MBP/TAT	23
GO:0050729	positive regulation of inflammatory response	19/1152	145/18800	0.00139301	0.0982702	0.0895027	PTGER3/IFI35/PTGS2/JAK2/PYCARD/IL12B/WNT5A/PARK7/C3/NINJ1/IL6ST/IL33/TSLP/TNIP1/PDCD4/NPY5R/PTGER4/IL16/TLR10	19
GO:0030073	insulin secretion	22/1152	179/18800	0.0014366	0.100046	0.0911205	BAIAP3/RFX3/JAK2/SYTL4/STX4/SFRP1/PPP3CB/PSMD9/STXBP3/PARK7/FKBP1B/TRPM4/GLUL/RBP4/GHRL/CPLX1/MYRIP/LEP/ABAT/RAB11B/IRS2/KCNJ11	22
GO:0009952	anterior/posterior pattern specification	25/1152	214/18800	0.00146845	0.10097	0.0919614	MEOX1/FUZ/HIPK2/SFRP1/GLI3/WNT5A/WLS/BHLHE41/ALDH1A2/BHLHE40/LEF1/PCSK6/SMAD4/CELSR2/OSR1/CRB2/HHEX/BTG2/TDRD5/PBX3/AXIN2/HOXB2/HOXB4/ARC/RING1	25
GO:0046631	alpha-beta T cell activation	20/1152	158/18800	0.00162013	0.110007	0.100192	TMEM98/JAK2/GLI3/IL12B/BCL6/IL18R1/RPL22/PLA2G2D/CD160/RARA/LEF1/BATF/TNFRSF14/RUNX1/ATP7A/STAT6/PTGER4/BCL2/CCL19/TOX	20
GO:0042398	cellular modified amino acid biosynthetic process	9/1152	46/18800	0.00166095	0.110339	0.100494	CHDH/GGT5/SLC1A1/PARK7/ACADM/SLC27A1/GGT7/CKMT2/MTHFS	9
GO:0051444	negative regulation of ubiquitin-protein transferase activity	6/1152	22/18800	0.00166564	0.110339	0.100494	RPS20/PARK7/RPL5/RPL23/RPL11/RPL37	6
GO:1901655	cellular response to ketone	14/1152	94/18800	0.00170407	0.111524	0.101574	JAK2/SFRP1/PLAT/AKAP8/UCP1/ERRFI1/PARK7/KLF2/CASP9/IGF1R/ADCY1/PTGDR/PTGER4/AKR1C3	14
GO:0006790	sulfur compound metabolic process	35/1152	339/18800	0.00177816	0.113848	0.103691	PDK4/ACSM3/CPS1/MAT2B/GGT5/GSTZ1/GDAP1/SLC1A1/UGDH/PARK7/ACOT2/CHST8/STAT5A/TST/SULT4A1/GGT7/ACSS2/GSTT2B/GSTM1/GSTM5/ARSG/BHMT/ACSM1/PDHB/GSTM4/NFU1/MSRA/MTHFR/ACOT4/ACOT1/ACSL5/GSTK1/ELOVL2/GSTM2/THTPA	35
GO:0060416	response to growth hormone	8/1152	38/18800	0.00182336	0.113848	0.103691	CPS1/JAK2/STAT5A/PIK3R1/GHRL/JAK1/STAT6/MBD5	8
GO:0042093	T-helper cell differentiation	11/1152	65/18800	0.0018407	0.113848	0.103691	TMEM98/IL12B/BCL6/IL18R1/RARA/LEF1/BATF/ATP7A/STAT6/PTGER4/CCL19	11
GO:0032103	positive regulation of response to external stimulus	43/1152	442/18800	0.00185712	0.113848	0.103691	PTGER3/IFI35/PTGS2/JAK2/PYCARD/STX4/PTN/DHX58/CCR6/IL12B/WNT5A/PARK7/CD160/FKBP1B/PTK2B/OPTN/EDN3/C3/NINJ1/IL6ST/P2RX4/IL33/CCL21/IGF1R/TSLP/TNIP1/PDCD4/GHRL/IL34/NPY5R/SERPINF2/P2RY12/PTGER4/AZU1/IL16/RASGRP1/CCL19/TLR10/CSF1/STK39/KLRC2/KLRC3/ZCCHC3	43
GO:0031069	hair follicle morphogenesis	7/1152	30/18800	0.00186533	0.113848	0.103691	PLA2G10/TP63/KRT17/FST/ATP7A/SOSTDC1/BCL2	7
GO:0033198	response to ATP	7/1152	30/18800	0.00186533	0.113848	0.103691	PTGS2/P2RX1/TRPM4/P2RX4/P2RY12/KCNJ11/RYR3	7
GO:0070663	regulation of leukocyte proliferation	28/1152	254/18800	0.00190917	0.114987	0.104729	CD22/IL5RA/JAK2/PYCARD/IL12B/BCL6/PLA2G2D/BTN2A2/RIPK3/SFTPD/VAV3/IL6ST/IL33/HHEX/IL34/TNFRSF14/CHRNB2/FCRL3/CCDC88B/MZB1/BCL2/CCL19/LEP/CLECL1/CSF1/IRS2/HLA-DPB1/TNFRSF13B	28
GO:0001910	regulation of leukocyte mediated cytotoxicity	13/1152	85/18800	0.00192634	0.114987	0.104729	PPP3CB/IL12B/CD160/RIPK3/KLRC1/MR1/CD1C/CD1B/DNASE1L3/RASGRP1/LEP/KLRC2/KLRC3	13
GO:0010817	regulation of hormone levels	47/1152	496/18800	0.00200179	0.118143	0.107602	BAIAP3/H6PD/RFX3/JAK2/DHRS7/SYTL4/STX4/SFRP1/BCAT2/HPN/PPP3CB/PSMD9/STC2/PCSK4/CHST10/STXBP3/PARK7/FKBP1B/EDN3/CHST8/ALDH1A2/FOXA1/TRPM4/PPARG/GRP/RDH5/GLUL/RBP4/IGF1R/PCSK6/SMAD4/GJA1/GHRL/DHRS4/TIPARP/ALDH1A1/CPLX1/MYRIP/LEP/PCSK1/PNPLA2/ABAT/RAB11B/IRS2/KCNJ11/AKR1C3/HSD17B8	47
GO:0002443	leukocyte mediated immunity	44/1152	457/18800	0.00202269	0.118143	0.107602	ERCC1/GAB2/PARP3/RAB27A/THOC1/STX4/FCER2/PPP3CB/BTN3A3/CCR6/IL12B/BCL6/TUSC2/IL18R1/STXBP3/CD160/CR2/C3/RIPK3/TRPM4/PRAM1/KLRC1/BCL10/LYST/MR1/BATF/PAXIP1/CD1C/CD1B/DNASE1L3/STAT6/PTGDR/AZU1/RASGRP1/LEP/HLA-DQB1/C1S/FES/S100A13/ARID5A/GNL1/KLRC2/KLRC3/HLA-DPB1	44
GO:0009074	aromatic amino acid family catabolic process	5/1152	16/18800	0.00211754	0.120304	0.109571	GSTZ1/QDPR/ACMSD/PAH/TAT	5
GO:0031649	heat generation	5/1152	16/18800	0.00211754	0.120304	0.109571	ADRB1/PTGER3/PTGS2/SLC27A1/ABAT	5
GO:0034695	response to prostaglandin E	6/1152	23/18800	0.00213799	0.120304	0.109571	SFRP1/AKAP8/CCL21/PTGER4/CCL19/A2M	6
GO:0002292	T cell differentiation involved in immune response	12/1152	76/18800	0.00215158	0.120304	0.109571	TMEM98/IL12B/BCL6/IL18R1/FGL2/RARA/LEF1/BATF/ATP7A/STAT6/PTGER4/CCL19	12
GO:0060397	growth hormone receptor signaling pathway via JAK-STAT	4/1152	10/18800	0.00218498	0.120304	0.109571	JAK2/STAT5A/JAK1/STAT6	4
GO:0001906	cell killing	22/1152	185/18800	0.00219259	0.120304	0.109571	LTF/RAB27A/CD59/FCER2/PPP3CB/IL12B/TUSC2/CD160/C3/RIPK3/KLRC1/LYST/MR1/CD1C/CD1B/DNASE1L3/AZU1/RASGRP1/LEP/HMGN2/KLRC2/KLRC3	22
GO:0006953	acute-phase response	9/1152	48/18800	0.00226546	0.121621	0.11077	PTGER3/PTGS2/SAA2/SERPINF2/SAA1/A2M/SIGIRR/SERPINA3/SERPINA1	9
GO:0010039	response to iron ion	7/1152	31/18800	0.00228375	0.121621	0.11077	TF/MAP1LC3A/SLC40A1/TFF1/ATP7A/BCL2/ABAT	7
GO:0048384	retinoic acid receptor signaling pathway	7/1152	31/18800	0.00228375	0.121621	0.11077	SNW1/KLF2/ALDH1A2/RARA/PPARG/AKR1C3/ESRRG	7
GO:0006887	exocytosis	36/1152	357/18800	0.0023088	0.121761	0.110898	CACNA1G/BAIAP3/SYT13/GAB2/RAB27A/TXLNA/VTI1B/SYP/SYTL4/STX4/PPP3CB/P2RX1/GNAI2/STXBP3/TPH1/RAB2B/PRAM1/EXOC6/SYTL1/RAB13/NKD2/LIN7C/DOC2A/SYN2/ATP13A2/ADCY1/CACNB2/PRRT2/PTGDR/CPLX1/RASGRP1/HAP1/FES/RAB11B/S100A13/KLRC2	36
GO:0002294	CD4-positive, alpha-beta T cell differentiation involved in immune response	11/1152	67/18800	0.00236376	0.123461	0.112446	TMEM98/IL12B/BCL6/IL18R1/RARA/LEF1/BATF/ATP7A/STAT6/PTGER4/CCL19	11
GO:0120162	positive regulation of cold-induced thermogenesis	14/1152	98/18800	0.00254306	0.130533	0.118887	ADRB1/JAK2/ZNF516/UCP1/G0S2/PEMT/IGF1R/GJA1/GHRL/OMA1/STAT6/KSR2/LEP/ESRRG	14
GO:0097305	response to alcohol	26/1152	235/18800	0.00258276	0.130533	0.118887	H6PD/CASP8/SFRP1/AKAP8/UCP1/PTK2B/KLF2/RPL27/RARA/CCL21/IGF1R/GNRH1/CHRNB2/HPGD/ADCY1/CA3/PTGDR/FOS/PTGER4/CCL19/LEP/A2M/GRAMD1C/ABAT/AKR1C3/CES1	26
GO:0050870	positive regulation of T cell activation	25/1152	223/18800	0.00258805	0.130533	0.118887	JAK2/PYCARD/GLI3/AMBRA1/IL12B/BCL6/CD160/BTN2A2/RARA/FLOT2/IL6ST/CCL21/LEF1/BCL10/TNFRSF14/RUNX1/CCDC88B/RASGRP1/CCL19/LEP/HLA-DQB1/EGR3/LCK/CLECL1/HLA-DPB1	25
GO:0030850	prostate gland development	9/1152	49/18800	0.0026271	0.130533	0.118887	TP63/SFRP1/GLI3/CDKN1B/WNT5A/FOXA1/RARA/SERPINB5/CRIP1	9
GO:0002287	alpha-beta T cell activation involved in immune response	11/1152	68/18800	0.00266708	0.130533	0.118887	TMEM98/IL12B/BCL6/IL18R1/RARA/LEF1/BATF/ATP7A/STAT6/PTGER4/CCL19	11
GO:0002293	alpha-beta T cell differentiation involved in immune response	11/1152	68/18800	0.00266708	0.130533	0.118887	TMEM98/IL12B/BCL6/IL18R1/RARA/LEF1/BATF/ATP7A/STAT6/PTGER4/CCL19	11
GO:0001909	leukocyte mediated cytotoxicity	17/1152	131/18800	0.00269054	0.130533	0.118887	RAB27A/PPP3CB/IL12B/TUSC2/CD160/RIPK3/KLRC1/LYST/MR1/CD1C/CD1B/DNASE1L3/AZU1/RASGRP1/LEP/KLRC2/KLRC3	17
GO:0033077	T cell differentiation in thymus	12/1152	78/18800	0.0026926	0.130533	0.118887	GLI3/CCR6/RIPK3/RPS6/CAMK4/ZFP36L2/MR1/BCL2/RASGRP1/FZD8/EGR3/TOX	12
GO:0002699	positive regulation of immune effector process	27/1152	248/18800	0.00271544	0.130533	0.118887	GAB2/STX4/FCER2/DHX58/IL12B/WNT5A/IL18R1/CD160/CD244/C3/RARA/RBP4/BCL10/MR1/PAXIP1/TNFRSF14/CD1C/CD1B/STAT6/MZB1/RASGRP1/CCL19/FES/ARID5A/KLRC2/KLRC3/PHB2	27
GO:1901652	response to peptide	46/1152	491/18800	0.00276824	0.13139	0.119668	PDK4/CPS1/PTGS2/SORBS1/JAK2/SRSF5/PLAT/LTA4H/CDKN1B/STC2/GNAI2/SCAP/STXBP3/ERRFI1/SRSF4/RAMP3/DNAI1/EGR2/RPL23/MAX/STAT5A/KLF2/BCL2L2/SLC27A1/PPARG/PTPRE/BCAR3/IGF1R/RAB13/PIK3R1/GJA1/NR4A2/GHRL/BTG2/TFF1/JAK1/KLF15/FBP1/SERPINA12/STAT6/MZB1/LEP/PCSK1/IRS2/MBD5/CPEB1	46
GO:0015908	fatty acid transport	14/1152	99/18800	0.00279888	0.13139	0.119668	PLA2G10/SLC27A6/PLA2G2D/ABCD3/SLC27A1/PPARG/P2RX4/RBP5/SLC27A2/RBP7/IRS2/PLA2G2C/ACSL5/FIS1	14
GO:0001659	temperature homeostasis	21/1152	177/18800	0.00280583	0.13139	0.119668	ADRB1/PTGER3/PTGS2/JAK2/ZNF516/UCP1/IL18R1/PLCL1/G0S2/SLC27A1/PEMT/IGF1R/GJA1/GHRL/OMA1/ALDH1A1/STAT6/KSR2/LEP/ABAT/ESRRG	21
GO:0090713	immunological memory process	5/1152	17/18800	0.00284993	0.132315	0.12051	IL12B/BCL6/CD160/FGL2/TNFRSF14	5
GO:0001776	leukocyte homeostasis	13/1152	89/18800	0.00292576	0.133552	0.121637	LGALS2/PPP3CB/FLT3/RIPK3/RPS6/SLC40A1/PMAIP1/BCL10/GPR174/XKR8/BAP1/BCL2/TNFRSF13B	13
GO:0001942	hair follicle development	13/1152	89/18800	0.00292576	0.133552	0.121637	FUZ/PLA2G10/TP63/WNT5A/KRT17/FST/NUMA1/SMAD4/SAV1/MYSM1/ATP7A/SOSTDC1/BCL2	13
GO:0007204	positive regulation of cytosolic calcium ion concentration	33/1152	325/18800	0.00307947	0.139397	0.12696	TAC1/ATP1A2/PTGER3/CAPN3/JAK2/CACNA1F/P2RX1/CCR6/FKBP1B/PTK2B/RAMP3/OPRL1/TRPM4/P2RX4/CCL21/CASQ1/GPR174/GHRL/F2RL2/CACNB2/RIC3/PTGDR/PTGER4/BCL2/CCL19/SAA1/HAP1/LCK/CACNA1E/RYR3/GPR20/GSTM2/FIS1	33
GO:0002700	regulation of production of molecular mediator of immune response	20/1152	167/18800	0.00313156	0.140584	0.128041	CD22/PARP3/THOC1/STX4/BCL6/WNT5A/IL18R1/CD160/APOA1/CD244/TRPM4/RBP4/BCL10/PAXIP1/TNFRSF14/FCRL3/STAT6/MZB1/ARID5A/PHB2	20
GO:0003139	secondary heart field specification	4/1152	11/18800	0.00326794	0.142902	0.130152	SMARCD3/WNT11/WNT5A/AXIN2	4
GO:0046689	response to mercury ion	4/1152	11/18800	0.00326794	0.142902	0.130152	SLC1A1/PARK7/MBP/TAT	4
GO:0000381	regulation of alternative mRNA splicing, via spliceosome	10/1152	60/18800	0.00328117	0.142902	0.130152	RBM5/DDX17/RBM24/FAM172A/RBM25/HNRNPA1/CELF6/MBNL1/RBM11/RBM15B	10
GO:1901605	alpha-amino acid metabolic process	23/1152	203/18800	0.00328842	0.142902	0.130152	CPS1/GSTZ1/BCAT2/PARK7/TST/GLUL/MTHFS/THNSL2/AMT/BHMT/ADHFE1/QDPR/ACMSD/DDAH1/NAGS/ATP7A/PAH/TTC36/MSRA/MTHFR/SLC25A21/ACADSB/TAT	23
GO:0043552	positive regulation of phosphatidylinositol 3-kinase activity	7/1152	33/18800	0.00333397	0.143731	0.130908	AMBRA1/PTK2B/FLT3/VAV3/CCL21/P2RY12/CCL19	7
GO:0009409	response to cold	9/1152	51/18800	0.00348667	0.149131	0.135826	ADRB1/CASP8/CIRBP/ZNF516/UCP1/ACADM/HSPA2/SLC27A1/FOS	9
GO:0090277	positive regulation of peptide hormone secretion	13/1152	91/18800	0.0035648	0.151281	0.137784	BAIAP3/JAK2/STX4/PPP3CB/PSMD9/TRPM4/GRP/GLUL/RBP4/GHRL/MYRIP/ABAT/IRS2	13
GO:0022409	positive regulation of cell-cell adhesion	30/1152	291/18800	0.00371383	0.154323	0.140555	JAK2/PYCARD/GLI3/AMBRA1/IL12B/BCL6/WNT5A/CD160/BTN2A2/FOXA1/RARA/FLOT2/IL6ST/CCL21/LEF1/SKAP1/BCL10/TNFRSF14/RUNX1/JAK1/SERPINF2/CCDC88B/RASGRP1/CCL19/LEP/HLA-DQB1/EGR3/LCK/CLECL1/HLA-DPB1	30
GO:0071318	cellular response to ATP	5/1152	18/18800	0.00374918	0.154323	0.140555	PTGS2/TRPM4/P2RX4/P2RY12/RYR3	5
GO:0002526	acute inflammatory response	15/1152	113/18800	0.00375012	0.154323	0.140555	PTGER3/PTGS2/PARK7/PLA2G2D/C3/SAA2/IL6ST/DNASE1L3/NPY5R/SERPINF2/SAA1/A2M/SIGIRR/SERPINA3/SERPINA1	15
GO:0018958	phenol-containing compound metabolic process	15/1152	113/18800	0.00375012	0.154323	0.140555	SNCAIP/HPN/SLC1A1/ALDH2/WNT5A/PARK7/TPH1/NR4A2/CHRNB2/ATP7A/PAH/BCL2/INSM1/ABAT/MAOA	15
GO:0050796	regulation of insulin secretion	18/1152	147/18800	0.00387658	0.157705	0.143635	BAIAP3/RFX3/JAK2/SYTL4/STX4/SFRP1/PPP3CB/PSMD9/FKBP1B/TRPM4/GLUL/RBP4/GHRL/MYRIP/LEP/ABAT/IRS2/KCNJ11	18
GO:0048730	epidermis morphogenesis	7/1152	34/18800	0.00398013	0.157705	0.143635	PLA2G10/TP63/KRT17/FST/ATP7A/SOSTDC1/BCL2	7
GO:0007018	microtubule-based movement	38/1152	395/18800	0.00399019	0.157705	0.143635	ZMYND10/DNAH9/OFD1/SPA17/ROPN1/PCM1/RFX3/NEFH/CCR6/IQCG/ROPN1B/DNAH1/SSX2IP/KIF17/WDR35/DNAI1/FLOT2/TTC29/CCDC65/CELSR2/ROPN1L/SYBU/ENKUR/DST/SPEF2/CABYR/NEK10/CATSPER2/CCDC103/TTC21A/ING2/DYNLRB2/RASGRP1/HAP1/AGBL4/MAPT/ENO4/TTC30A	38
GO:0050878	regulation of body fluid levels	37/1152	382/18800	0.00399111	0.157705	0.143635	DGKA/RAB27A/TP63/FBLN1/CD59/JAK2/ITPK1/PLAT/AGR2/P2RX1/GNAI2/PROC/STXBP3/ATP7B/NFE2/OPRL1/STAT5A/WNK4/TPH1/VAV3/IL6ST/CELSR2/UGCG/GJA1/F2RL2/ATP7A/SERPINF2/P2RY12/CYP4F11/SAA1/LCK/ABAT/CYP4F12/SLC22A4/SERPINA1/STK39/ANXA8	37
GO:0035282	segmentation	14/1152	103/18800	0.00404215	0.157705	0.143635	DVL2/MEOX1/SFRP1/WNT5A/EGR2/ALDH1A2/LEF1/PCSK6/SMAD4/OSR1/CRB2/TDRD5/AXIN2/IRX3	14
GO:0048024	regulation of mRNA splicing, via spliceosome	14/1152	103/18800	0.00404215	0.157705	0.143635	RBM5/CIRBP/DDX17/SNW1/RBM3/RBM24/FAM172A/SRSF4/RBM25/HNRNPA1/CELF6/MBNL1/RBM11/RBM15B	14
GO:0016485	protein processing	26/1152	243/18800	0.00406457	0.157705	0.143635	TMEM98/CYFIP2/CASP8/PYCARD/PLAT/HPN/PMPCB/GLI3/CPD/PCSK4/CASP9/PCSK6/SEC11A/RHBDD1/NKD2/TYSND1/RUNX1/OMA1/CASP7/FAM111A/SERPINF2/KLK1/KLK13/PCSK1/LDLRAD3/ASPRV1	26
GO:1901617	organic hydroxy compound biosynthetic process	26/1152	243/18800	0.00406457	0.157705	0.143635	H6PD/IP6K2/HSD3B7/SEC14L2/ALDH2/WNT5A/SCAP/PARK7/ABCD3/APOA1/PTK2B/CD244/TPH1/CYP27A1/CH25H/SLC27A2/OSBPL1A/QDPR/NR4A2/ATP7A/PAH/INSM1/LEP/CYP2R1/AKR1C3/CES1	26
GO:0001819	positive regulation of cytokine production	44/1152	475/18800	0.00415176	0.158767	0.144602	CASP8/PTGS2/WNT11/JAK2/PYCARD/DHX58/IL12B/WNT5A/TUSC2/IL18R1/PARK7/CD160/CD244/C3/IL17B/RARA/IL6ST/IL33/BCL10/PIK3R1/TSLP/BATF/TNFRSF14/RUNX1/SERPINF2/CCDC88B/AFAP1L2/PYDC1/PTGER4/AZU1/C1QTNF4/IL16/IL17D/RASGRP1/CCL19/SAA1/LEP/CLECL1/S100A13/ARID5A/MBP/CLEC9A/HLA-DPB1/ZCCHC3	44
GO:0042255	ribosome assembly	10/1152	62/18800	0.00419021	0.158767	0.144602	RPS5/RPL3/RPL24/RPL5/RPL11/RPL10/RPS14/RPSA/RPS27/RPL23A	10
GO:0042246	tissue regeneration	11/1152	72/18800	0.00420884	0.158767	0.144602	CAPN3/PTN/CDKN1B/SOX15/NINJ1/LGR6/BIN3/GJA1/RUNX1/MYOZ1/APOD	11
GO:0042273	ribosomal large subunit biogenesis	11/1152	72/18800	0.00420884	0.158767	0.144602	RPL3/RPL24/RPF1/RPL5/RPL11/RPL10/RPL26/NSA2/RPL35A/RPL23A/RPL10A	11
GO:0050867	positive regulation of cell activation	41/1152	436/18800	0.00427154	0.15936	0.145143	GAB2/CAPN3/JAK2/PYCARD/STX4/GLI3/AMBRA1/IL12B/BCL6/WNT5A/CD160/BTN2A2/SOX15/RARA/FLOT2/VAV3/IL6ST/IL33/CCL21/LEF1/BCL10/TSLP/PAXIP1/TNFRSF14/RUNX1/CHRNB2/FCRL3/STAT6/CCDC88B/BCL2/RASGRP1/CCL19/LEP/HLA-DQB1/EGR3/LCK/CLECL1/IRS2/TOX/KLRC2/HLA-DPB1	41
GO:0002793	positive regulation of peptide secretion	13/1152	93/18800	0.00431259	0.15936	0.145143	BAIAP3/JAK2/STX4/PPP3CB/PSMD9/TRPM4/GRP/GLUL/RBP4/GHRL/MYRIP/ABAT/IRS2	13
GO:0098773	skin epidermis development	13/1152	93/18800	0.00431259	0.15936	0.145143	FUZ/PLA2G10/TP63/WNT5A/KRT17/FST/NUMA1/SMAD4/SAV1/MYSM1/ATP7A/SOSTDC1/BCL2	13
GO:0030072	peptide hormone secretion	24/1152	220/18800	0.00441535	0.160814	0.146466	BAIAP3/RFX3/JAK2/SYTL4/STX4/SFRP1/PPP3CB/PSMD9/STXBP3/PARK7/FKBP1B/EDN3/TRPM4/GRP/GLUL/RBP4/GHRL/CPLX1/MYRIP/LEP/ABAT/RAB11B/IRS2/KCNJ11	24
GO:1903039	positive regulation of leukocyte cell-cell adhesion	26/1152	245/18800	0.00453032	0.160814	0.146466	JAK2/PYCARD/GLI3/AMBRA1/IL12B/BCL6/CD160/BTN2A2/RARA/FLOT2/IL6ST/CCL21/LEF1/SKAP1/BCL10/TNFRSF14/RUNX1/CCDC88B/RASGRP1/CCL19/LEP/HLA-DQB1/EGR3/LCK/CLECL1/HLA-DPB1	26
GO:0033273	response to vitamin	12/1152	83/18800	0.00453871	0.160814	0.146466	PTGS2/SNW1/SFRP1/GDAP1/STC2/FKBP1B/ALDH1A2/RARA/IGF1R/LEP/MTHFR/FES	12
GO:0051348	negative regulation of transferase activity	28/1152	270/18800	0.00456039	0.160814	0.146466	RPS20/MVP/PARP3/PYCARD/SFRP1/CDK5RAP3/CDKN1B/NPRL2/ERRFI1/PARK7/GADD45A/RPL5/CDKN2C/RPL23/POT1/CDKN1C/PPARG/PKIB/SPRY2/RPL11/RPL37/PDCD4/HHEX/HEXIM2/PYDC1/IRS2/MAPT/PTPRT	28
GO:0023061	signal release	42/1152	451/18800	0.00457897	0.160814	0.146466	BAIAP3/SYT13/SNCAIP/PLA2G10/FGF20/RFX3/JAK2/SYP/SYTL4/STX4/SFRP1/PPP3CB/P2RX1/PSMD9/STXBP3/PARK7/WLS/FKBP1B/EDN3/TRPM4/PPARG/GRP/P2RX4/GLUL/RBP4/SMAD4/LIN7C/DOC2A/GJA1/GHRL/SYN2/CHRNB2/ADCY1/CACNB2/PRRT2/CPLX1/MYRIP/LEP/ABAT/RAB11B/IRS2/KCNJ11	42
GO:0031650	regulation of heat generation	4/1152	12/18800	0.00466603	0.160814	0.146466	PTGER3/PTGS2/SLC27A1/ABAT	4
GO:0051798	positive regulation of hair follicle development	4/1152	12/18800	0.00466603	0.160814	0.146466	WNT5A/KRT17/FST/NUMA1	4
GO:0001738	morphogenesis of a polarized epithelium	13/1152	94/18800	0.00473124	0.160814	0.146466	DVL2/FUZ/LAMA3/TP63/WNT11/SFRP1/PLEKHA4/WNT5A/CELSR2/ASTN2/VANGL2/TTC8/PKHD1	13
GO:1901606	alpha-amino acid catabolic process	13/1152	94/18800	0.00473124	0.160814	0.146466	GSTZ1/BCAT2/GLUL/THNSL2/AMT/ADHFE1/QDPR/ACMSD/DDAH1/PAH/SLC25A21/ACADSB/TAT	13
GO:2000404	regulation of T cell migration	8/1152	44/18800	0.00477428	0.160814	0.146466	PYCARD/CCR6/WNT5A/RIPK3/CCL21/TNFRSF14/APOD/STK39	8
GO:0002286	T cell activation involved in immune response	15/1152	116/18800	0.00481123	0.160814	0.146466	TMEM98/RAB27A/IL12B/BCL6/IL18R1/FGL2/RARA/RPS6/LEF1/BATF/CD1C/ATP7A/STAT6/PTGER4/CCL19	15
GO:0044106	cellular amine metabolic process	15/1152	116/18800	0.00481123	0.160814	0.146466	CHDH/SNCAIP/SLC1A1/ALDH2/PARK7/BHMT/PAOX/ACMSD/NR4A2/CHRNB2/ATP7A/PAH/INSM1/ABAT/MAOA	15
GO:0006576	cellular biogenic amine metabolic process	14/1152	105/18800	0.00481396	0.160814	0.146466	CHDH/SNCAIP/SLC1A1/ALDH2/PARK7/PAOX/ACMSD/NR4A2/CHRNB2/ATP7A/PAH/INSM1/ABAT/MAOA	14
GO:0034308	primary alcohol metabolic process	14/1152	105/18800	0.00481396	0.160814	0.146466	H6PD/DHRS7/ALDH2/PARK7/ALDH1A2/ACSS2/RDH5/RBP4/DHRS4/ALDH1A1/GPD1/PNPLA2/AKR1C3/THTPA	14
GO:0071496	cellular response to external stimulus	31/1152	309/18800	0.00481604	0.160814	0.146466	PDK4/MAP3K14/ATP1A2/CASP8/PTGS2/USP33/WNT11/MAP3K1/MTMR3/SNW1/MAP1LC3A/SFRP1/GDAP1/MAG/ITFG2/NPRL2/GADD45A/TNFRSF10B/MAX/HNRNPA1/GLUL/IGF1R/PMAIP1/BCL10/NR4A2/FOS/PTGER4/BCL2/LEP/FES/AKR1C3	31
GO:0061564	axon development	44/1152	479/18800	0.0048256	0.160814	0.146466	SEMA3G/SEMA3B/LAMA3/LAMC2/PLA2G10/USP33/JAK2/NEFH/RPS6KA5/MAG/PTN/PTPRZ1/GLI3/PPP3CB/RND2/WNT5A/RPL24/FKBP1B/TNN/EGR2/EDN3/LGR6/TUBB2B/IGF1R/RNF165/SMAD4/NTN5/NTRK2/LRRC4C/NR4A2/AUTS2/SPTBN4/CHRNB2/PLXNB1/ADCY1/TTC8/MAP6/BCL2/LAMB2/MAPT/APOD/MBP/NTRK1/ATL1	44
GO:0045055	regulated exocytosis	25/1152	234/18800	0.00487065	0.161325	0.146932	CACNA1G/BAIAP3/SYT13/GAB2/RAB27A/SYP/STX4/PPP3CB/P2RX1/GNAI2/STXBP3/TPH1/PRAM1/DOC2A/SYN2/ADCY1/CACNB2/PRRT2/PTGDR/CPLX1/RASGRP1/FES/RAB11B/S100A13/KLRC2	25
GO:0050684	regulation of mRNA processing	17/1152	139/18800	0.00497973	0.163857	0.149238	RBM5/PAF1/CIRBP/DDX17/SNW1/ZC3H14/RBM3/RBM24/FAM172A/SRSF4/RBM25/HNRNPA1/CELF6/MBNL1/RBM11/CPEB1/RBM15B	17
GO:0031397	negative regulation of protein ubiquitination	12/1152	84/18800	0.00500742	0.163857	0.149238	RPS20/USP4/PARK7/RPL5/RPL23/GPS2/SPRY2/RPL11/RPL37/SH3RF2/UBXN1/TTC36	12
GO:0000027	ribosomal large subunit assembly	6/1152	27/18800	0.00508291	0.164347	0.149685	RPL3/RPL24/RPL5/RPL11/RPL10/RPL23A	6
GO:0002675	positive regulation of acute inflammatory response	6/1152	27/18800	0.00508291	0.164347	0.149685	PTGER3/PTGS2/PARK7/C3/IL6ST/NPY5R	6
GO:0042113	B cell activation	33/1152	336/18800	0.00512896	0.164855	0.150147	ERCC1/CD22/PARP3/CASP8/ITM2A/THOC1/TXLNA/SFRP1/CD79A/ITFG2/CCR6/BCL6/CR2/PTK2B/FLT3/GPS2/VAV3/LEF1/ZFP36L2/HHEX/BANK1/BATF/PAXIP1/CHRNB2/FCRL3/STAT6/MZB1/BCL2/RASGRP1/IRS2/NTRK1/PHB2/TNFRSF13B	33
GO:0002637	regulation of immunoglobulin production	11/1152	74/18800	0.00520899	0.16557	0.150798	CD22/PARP3/THOC1/STX4/BCL6/RBP4/PAXIP1/FCRL3/STAT6/MZB1/PHB2	11
GO:0051341	regulation of oxidoreductase activity	14/1152	106/18800	0.00524221	0.16557	0.150798	GLA/FCER2/GNAI2/PARK7/PTK2B/EDN3/RIPK3/GZMA/DDAH1/OXA1L/ATP7A/LEP/NOS1AP/PHB2	14
GO:0034767	positive regulation of ion transmembrane transport	19/1152	163/18800	0.0052642	0.16557	0.150798	ABCB1/TESC/CAPN3/P2RX1/KCNA1/RAMP3/EDN3/WNK4/HSPA2/CASQ1/CACNB2/HAP1/PDZK1/KCNE1/ARC/STK39/NOS1AP/GSTM2/FXYD1	19
GO:0031638	zymogen activation	10/1152	64/18800	0.00528709	0.16557	0.150798	CYFIP2/CASP8/PYCARD/PLAT/HPN/CASP9/RUNX1/OMA1/SERPINF2/KLK1	10
GO:0022898	regulation of transmembrane transporter activity	28/1152	273/18800	0.00530359	0.16557	0.150798	ATP1A2/NEDD4L/ABCB1/TESC/RANGRF/KCNA1/PARK7/FKBP1B/PTK2B/HPCA/OPRL1/WNK4/HSPA2/CASQ1/OSR1/ATP7A/CACNB2/BCL2/HAP1/PDZK1/KCNE1/ANO9/ARC/STK39/NOS1AP/GSTM2/PHB2/FXYD1	28
GO:0031032	actomyosin structure organization	22/1152	199/18800	0.00533874	0.165714	0.15093	MYOM2/ELN/EPB41L3/WNT11/CAPN3/SORBS1/SFRP1/APOA1/SORBS3/PTK2B/CGNL1/CNN1/TNNT3/SMAD4/CASQ1/PIK3R1/ALKBH4/TTC8/SERPINF2/PTGER4/MYOZ1/EVL	22
GO:0052547	regulation of peptidase activity	42/1152	456/18800	0.00553943	0.167594	0.152642	LTF/SERPINB1/CYFIP2/CASP8/TP63/PTGS2/FBLN1/PSME1/JAK2/PAPLN/CST9L/PYCARD/SLC1A1/P2RX1/PARK7/SPINK4/C3/PPARG/CASP9/PMAIP1/BCL10/CRB2/ATP13A2/UBXN1/PI16/SERPINA12/SERPINF2/SERPINA6/CST2/CST9/A2M/SIAH2/LCK/MAPT/SERPINA11/SERPINA5/SERPINA3/SERPINA1/MBP/SERPINB5/FIS1/ANXA8	42
GO:1903321	negative regulation of protein modification by small protein conjugation or removal	13/1152	96/18800	0.00566638	0.167594	0.152642	RPS20/CAPN3/USP4/PARK7/RPL5/RPL23/GPS2/SPRY2/RPL11/RPL37/SH3RF2/UBXN1/TTC36	13
GO:0007409	axonogenesis	40/1152	430/18800	0.0056679	0.167594	0.152642	SEMA3G/SEMA3B/LAMA3/LAMC2/PLA2G10/USP33/NEFH/RPS6KA5/MAG/PTPRZ1/GLI3/PPP3CB/RND2/WNT5A/RPL24/TNN/EGR2/EDN3/LGR6/TUBB2B/IGF1R/RNF165/SMAD4/NTN5/NTRK2/LRRC4C/NR4A2/AUTS2/SPTBN4/CHRNB2/PLXNB1/ADCY1/TTC8/MAP6/BCL2/LAMB2/MAPT/MBP/NTRK1/ATL1	40
GO:0019882	antigen processing and presentation	14/1152	107/18800	0.0057006	0.167594	0.152642	RAB27A/PSME1/PYCARD/RAB34/FGL2/CCL21/TAPBPL/MR1/CD1C/CD1B/ERAP1/CCL19/HLA-DQB1/HLA-DPB1	14
GO:0016049	cell growth	44/1152	484/18800	0.00579694	0.167594	0.152642	SEMA3G/SEMA3B/NEDD4L/CYFIP2/IL17RB/IP6K2/RASGRP2/EPB41L3/WNT11/SGK3/SFRP1/MAG/HPN/PPP3CB/RND2/CDKN1B/CHPT1/BCL6/WNT5A/PTCH2/BCL11A/TNN/PTK2B/CDKN2C/EDN3/KRT17/EMX1/CLSTN3/SMAD4/IGFBP4/BIN3/GJA1/AUTS2/SCGB3A1/BAP1/PI16/FBP1/SERTAD3/TMC8/ING5/BCL2/LAMB2/TSPYL2/MAPT	44
GO:0030099	myeloid cell differentiation	37/1152	391/18800	0.005808	0.167594	0.152642	PAF1/LTF/GAB2/CASP8/HIPK2/PLA2G10/TESC/TF/JAK2/SFRP1/CDK5RAP3/IL12B/BCL6/CSF3R/PTK2B/KLF2/CDKN1C/RARA/PPARG/CASP9/RPS6/LEF1/SLC25A38/PIK3R1/CAMK4/BATF/IL34/RUNX1/SNRK/RPS14/FOS/CCL19/GPR171/P4HTM/FES/CSF1/SIGLEC15	37
GO:0002790	peptide secretion	24/1152	225/18800	0.00583925	0.167594	0.152642	BAIAP3/RFX3/JAK2/SYTL4/STX4/SFRP1/PPP3CB/PSMD9/STXBP3/PARK7/FKBP1B/EDN3/TRPM4/GRP/GLUL/RBP4/GHRL/CPLX1/MYRIP/LEP/ABAT/RAB11B/IRS2/KCNJ11	24
GO:0002763	positive regulation of myeloid leukocyte differentiation	9/1152	55/18800	0.00585666	0.167594	0.152642	CASP8/TESC/IL12B/LEF1/IL34/RUNX1/FOS/FES/CSF1	9
GO:1905517	macrophage migration	9/1152	55/18800	0.00585666	0.167594	0.152642	PTK2B/SFTPD/P2RX4/IL34/P2RY12/AZU1/SAA1/CSF1/MMP28	9
GO:0002260	lymphocyte homeostasis	10/1152	65/18800	0.00591371	0.167594	0.152642	LGALS2/PPP3CB/RIPK3/RPS6/SLC40A1/PMAIP1/BCL10/GPR174/BCL2/TNFRSF13B	10
GO:0051604	protein maturation	31/1152	314/18800	0.00606647	0.167594	0.152642	TMEM98/CYFIP2/CASP8/TESC/PYCARD/PLAT/HPN/PMPCB/GLI3/CPD/PCSK4/FKBP1B/ATP7B/CASP9/PCSK6/SEC11A/LIPT1/RHBDD1/NKD2/TYSND1/RUNX1/OMA1/CASP7/FAM111A/SERPINF2/KLK1/KLK13/NFU1/PCSK1/LDLRAD3/ASPRV1	31
GO:0002577	regulation of antigen processing and presentation	5/1152	20/18800	0.00612583	0.167594	0.152642	PYCARD/FGL2/CCL21/TAPBPL/CCL19	5
GO:0042053	regulation of dopamine metabolic process	5/1152	20/18800	0.00612583	0.167594	0.152642	ALDH2/PARK7/NR4A2/CHRNB2/ABAT	5
GO:0042069	regulation of catecholamine metabolic process	5/1152	20/18800	0.00612583	0.167594	0.152642	ALDH2/PARK7/NR4A2/CHRNB2/ABAT	5
GO:0071379	cellular response to prostaglandin stimulus	5/1152	20/18800	0.00612583	0.167594	0.152642	SFRP1/AKAP8/PTGDR/PTGER4/AKR1C3	5
GO:0001835	blastocyst hatching	6/1152	28/18800	0.00613977	0.167594	0.152642	RBBP8/PPP4R4/PEMT/ST8SIA6/CCDC24/FBLL1	6
GO:0030431	sleep	6/1152	28/18800	0.00613977	0.167594	0.152642	ADRB1/PER3/GHRL/CHRNB2/PTGDR/FOS	6
GO:0033688	regulation of osteoblast proliferation	6/1152	28/18800	0.00613977	0.167594	0.152642	LTF/SFRP1/TNN/IGF1R/PLXNB1/BCL2	6
GO:0035188	hatching	6/1152	28/18800	0.00613977	0.167594	0.152642	RBBP8/PPP4R4/PEMT/ST8SIA6/CCDC24/FBLL1	6
GO:0042634	regulation of hair cycle	6/1152	28/18800	0.00613977	0.167594	0.152642	WNT5A/KRT17/FST/NUMA1/SMAD4/MYSM1	6
GO:0060512	prostate gland morphogenesis	6/1152	28/18800	0.00613977	0.167594	0.152642	TP63/SFRP1/WNT5A/FOXA1/SERPINB5/CRIP1	6
GO:0071684	organism emergence from protective structure	6/1152	28/18800	0.00613977	0.167594	0.152642	RBBP8/PPP4R4/PEMT/ST8SIA6/CCDC24/FBLL1	6
GO:0080111	DNA demethylation	6/1152	28/18800	0.00613977	0.167594	0.152642	ALKBH1/ALKBH4/ALKBH3/TOX/APOBEC3G/APOBEC3C	6
GO:1901798	positive regulation of signal transduction by p53 class mediator	6/1152	28/18800	0.00613977	0.167594	0.152642	RPS20/CDK5RAP3/RPL23/PMAIP1/RPL37/RPL26	6
GO:0046677	response to antibiotic	8/1152	46/18800	0.00630989	0.171377	0.156087	CASP8/JAK2/CDKN1B/RPL23/CASP9/JAK1/ATP7A/CRIP1	8
GO:0033689	negative regulation of osteoblast proliferation	4/1152	13/18800	0.00641625	0.17169	0.156372	SFRP1/TNN/PLXNB1/BCL2	4
GO:0042492	gamma-delta T cell differentiation	4/1152	13/18800	0.00641625	0.17169	0.156372	TCF7/KLRC1/LEF1/EGR3	4
GO:0050667	homocysteine metabolic process	4/1152	13/18800	0.00641625	0.17169	0.156372	CPS1/TST/BHMT/MTHFR	4
GO:0038179	neurotrophin signaling pathway	7/1152	37/18800	0.00649259	0.172038	0.156689	CYFIP2/SPRY2/NTRK2/GFRA1/HAP1/NTRK1/NTF4	7
GO:0090218	positive regulation of lipid kinase activity	7/1152	37/18800	0.00649259	0.172038	0.156689	AMBRA1/PTK2B/FLT3/VAV3/CCL21/P2RY12/CCL19	7
GO:0015909	long-chain fatty acid transport	10/1152	66/18800	0.00659669	0.173948	0.158429	PLA2G10/SLC27A6/PLA2G2D/ABCD3/SLC27A1/PPARG/SLC27A2/IRS2/PLA2G2C/ACSL5	10
GO:0060271	cilium assembly	34/1152	355/18800	0.006656	0.174487	0.15892	ZMYND10/FUZ/OFD1/SDCCAG8/CROCC/PCM1/RFX3/RPGRIP1/B9D1/IQCG/DNAH1/SSX2IP/WDR35/DNAI1/SPATA6/CCDC65/CELSR2/RILPL2/SPEF2/LRGUK/CCDC28B/RSPH1/UBXN10/VANGL2/TTC8/CCDC103/TTC39C/PKHD1/TTC36/CCDC96/HAP1/CCDC57/CCDC66/RILPL1	34
GO:0002696	positive regulation of leukocyte activation	39/1152	421/18800	0.00668139	0.174487	0.15892	GAB2/JAK2/PYCARD/STX4/GLI3/AMBRA1/IL12B/BCL6/WNT5A/CD160/BTN2A2/RARA/FLOT2/VAV3/IL6ST/IL33/CCL21/LEF1/BCL10/TSLP/PAXIP1/TNFRSF14/RUNX1/CHRNB2/FCRL3/STAT6/CCDC88B/BCL2/RASGRP1/CCL19/LEP/HLA-DQB1/EGR3/LCK/CLECL1/IRS2/TOX/KLRC2/HLA-DPB1	39
GO:0032526	response to retinoic acid	14/1152	109/18800	0.00671379	0.174494	0.158926	LTK/WNT11/TESC/SNW1/GDAP1/FZD10/WNT5A/PTK2B/ALDH1A2/RARA/RBP4/OSR1/LEP/PHB2	14
GO:0071248	cellular response to metal ion	21/1152	191/18800	0.00679919	0.175872	0.160181	SYT13/RASGRP2/PTGS2/SLC25A24/TF/CAPN3/MAP1LC3A/SLC1A1/KCNA1/CDKN1B/WNT5A/HPCA/P2RX4/SLC40A1/ATP13A2/ADCY1/FBP1/ATP7A/FOS/AKR1C3/RYR3	21
GO:0051480	regulation of cytosolic calcium ion concentration	34/1152	356/18800	0.00693995	0.178663	0.162723	TAC1/ATP1A2/PTGER3/CAPN3/JAK2/CACNA1F/P2RX1/CCR6/WNT5A/FKBP1B/PTK2B/RAMP3/OPRL1/TRPM4/P2RX4/CCL21/CASQ1/GPR174/GHRL/F2RL2/CACNB2/RIC3/PTGDR/PTGER4/BCL2/CCL19/SAA1/HAP1/LCK/CACNA1E/RYR3/GPR20/GSTM2/FIS1	34
GO:0009308	amine metabolic process	15/1152	121/18800	0.00711113	0.181201	0.165035	CHDH/SNCAIP/SLC1A1/ALDH2/PARK7/BHMT/PAOX/ACMSD/NR4A2/CHRNB2/ATP7A/PAH/INSM1/ABAT/MAOA	15
GO:0017157	regulation of exocytosis	22/1152	204/18800	0.00712088	0.181201	0.165035	CACNA1G/BAIAP3/SYT13/GAB2/RAB27A/SYP/SYTL4/STX4/P2RX1/GNAI2/STXBP3/RAB2B/PRAM1/RAB13/DOC2A/ATP13A2/ADCY1/CACNB2/CPLX1/HAP1/FES/KLRC2	22
GO:0150063	visual system development	36/1152	383/18800	0.00714876	0.181201	0.165035	HIPK2/SDK2/SMARCD3/RPGRIP1/CHRDL1/MEIS3/GLI3/SLC1A1/B9D1/CDKN1B/MDM1/WNT5A/RPL24/HPCA/PFDN5/C3/MAX/ALDH1A2/CDKN1C/RARA/SPRY2/BCAR3/RBP4/NTRK2/CRB2/GPM6A/GJA1/TTC8/SALL2/PBX3/P2RY12/BCL2/LAMB2/IMPDH2/FSCN2/RING1	36
GO:0002673	regulation of acute inflammatory response	8/1152	47/18800	0.00720535	0.181201	0.165035	PTGER3/PTGS2/PARK7/PLA2G2D/C3/IL6ST/DNASE1L3/NPY5R	8
GO:0046189	phenol-containing compound biosynthetic process	8/1152	47/18800	0.00720535	0.181201	0.165035	ALDH2/WNT5A/PARK7/TPH1/NR4A2/ATP7A/PAH/INSM1	8
GO:0015849	organic acid transport	31/1152	318/18800	0.00725251	0.181547	0.165349	ATP1A2/PLA2G10/ABCB1/SLC26A3/SLC7A4/SLC1A1/SLC27A6/SLC1A4/PLA2G2D/ABCD3/SLC27A1/PPARG/P2RX4/RBP5/SLC27A2/SFXN5/SLC25A38/NTRK2/GJA1/SFXN2/RBP7/NPY5R/SLC7A3/LEP/SLC25A21/ABAT/IRS2/PLA2G2C/ACSL5/SLC22A4/FIS1	31
GO:0035521	monoubiquitinated histone deubiquitination	6/1152	29/18800	0.00734783	0.182253	0.165993	ATXN7L3/TAF12/MYSM1/BAP1/TADA3/SUPT3H	6
GO:0035522	monoubiquitinated histone H2A deubiquitination	6/1152	29/18800	0.00734783	0.182253	0.165993	ATXN7L3/TAF12/MYSM1/BAP1/TADA3/SUPT3H	6
GO:0050900	leukocyte migration	36/1152	384/18800	0.00743868	0.182327	0.16606	ITGA3/CXCL2/HSD3B7/PYCARD/PTN/CCR6/WNT5A/CSF3R/PTK2B/PREX1/EDN3/RIPK3/TRPM4/NINJ1/SFTPD/VAV3/P2RX4/CCL21/CH25H/LYST/IL34/TNFRSF14/P2RY12/GP2/PTGER4/AZU1/IL16/CCL19/SAA1/LEP/LCK/CSF1/TNFRSF18/APOD/STK39/MMP28	36
GO:0051222	positive regulation of protein transport	29/1152	293/18800	0.00750803	0.182327	0.16606	BAIAP3/PTGS2/PCM1/JAK2/SYTL4/PARD6A/STX4/GLI3/PPP3CB/PSMD9/WLS/HPCA/TRPM4/PPARG/CAMK1/GLUL/RBP4/PIK3R1/GHRL/ATP13A2/BAP1/MYRIP/LEP/PDZK1/PCSK1/TMEM30B/ABAT/IRS2/FIS1	29
GO:0048246	macrophage chemotaxis	7/1152	38/18800	0.00754693	0.182327	0.16606	PTK2B/SFTPD/IL34/AZU1/SAA1/CSF1/MMP28	7
GO:0010766	negative regulation of sodium ion transport	5/1152	21/18800	0.00764111	0.182327	0.16606	ATP1A2/NEDD4L/WNK4/OSR1/STK39	5
GO:0045056	transcytosis	5/1152	21/18800	0.00764111	0.182327	0.16606	FCGRT/IGF1R/PIGR/GP2/RAB11B	5
GO:0045063	T-helper 1 cell differentiation	5/1152	21/18800	0.00764111	0.182327	0.16606	TMEM98/IL18R1/LEF1/STAT6/CCL19	5
GO:0060065	uterus development	5/1152	21/18800	0.00764111	0.182327	0.16606	WNT5A/CDKN1C/RBP4/GREB1L/SMAD4	5
GO:0120254	olefinic compound metabolic process	18/1152	157/18800	0.00768647	0.182327	0.16606	H6PD/ACAA1/PLA2G10/PTGS2/DHRS7/ALDH1A2/DAGLA/RDH5/RBP4/DHRS4/ALDH1A1/CYP4F11/PNPLA2/CYP4F12/DHRS4L2/AKR1C3/ELOVL2/GSTM2	18
GO:1902107	positive regulation of leukocyte differentiation	18/1152	157/18800	0.00768647	0.182327	0.16606	CASP8/TESC/GLI3/AMBRA1/IL12B/BCL6/BTN2A2/RARA/LEF1/IL34/RUNX1/FOS/RASGRP1/CCL19/EGR3/FES/CSF1/TOX	18
GO:1903708	positive regulation of hemopoiesis	18/1152	157/18800	0.00768647	0.182327	0.16606	CASP8/TESC/GLI3/AMBRA1/IL12B/BCL6/BTN2A2/RARA/LEF1/IL34/RUNX1/FOS/RASGRP1/CCL19/EGR3/FES/CSF1/TOX	18
GO:0071375	cellular response to peptide hormone stimulus	29/1152	294/18800	0.00785813	0.185589	0.169031	PDK4/CPS1/SORBS1/JAK2/SRSF5/PLAT/GNAI2/ERRFI1/DNAI1/MAX/STAT5A/SLC27A1/PPARG/PTPRE/BCAR3/IGF1R/RAB13/PIK3R1/NR4A2/GHRL/JAK1/FBP1/SERPINA12/STAT6/MZB1/LEP/IRS2/MBD5/CPEB1	29
GO:0042100	B cell proliferation	13/1152	100/18800	0.00797701	0.187581	0.170845	CD22/CD79A/BCL6/CR2/VAV3/LEF1/CHRNB2/FCRL3/MZB1/BCL2/RASGRP1/IRS2/TNFRSF13B	13
GO:0052548	regulation of endopeptidase activity	39/1152	426/18800	0.00806645	0.188173	0.171385	LTF/SERPINB1/CYFIP2/CASP8/TP63/PTGS2/PSME1/JAK2/PAPLN/CST9L/PYCARD/SLC1A1/P2RX1/PARK7/SPINK4/C3/PPARG/CASP9/PMAIP1/BCL10/CRB2/ATP13A2/SERPINA12/SERPINF2/SERPINA6/CST2/CST9/A2M/SIAH2/LCK/MAPT/SERPINA11/SERPINA5/SERPINA3/SERPINA1/MBP/SERPINB5/FIS1/ANXA8	39
GO:0106106	cold-induced thermogenesis	17/1152	146/18800	0.00810613	0.188173	0.171385	ADRB1/JAK2/ZNF516/UCP1/IL18R1/PLCL1/G0S2/PEMT/IGF1R/GJA1/GHRL/OMA1/ALDH1A1/STAT6/KSR2/LEP/ESRRG	17
GO:0120161	regulation of cold-induced thermogenesis	17/1152	146/18800	0.00810613	0.188173	0.171385	ADRB1/JAK2/ZNF516/UCP1/IL18R1/PLCL1/G0S2/PEMT/IGF1R/GJA1/GHRL/OMA1/ALDH1A1/STAT6/KSR2/LEP/ESRRG	17
GO:0070665	positive regulation of leukocyte proliferation	18/1152	158/18800	0.0081934	0.188985	0.172124	IL5RA/JAK2/PYCARD/IL12B/BCL6/VAV3/IL6ST/IL34/CHRNB2/FCRL3/CCDC88B/BCL2/CCL19/LEP/CLECL1/CSF1/IRS2/HLA-DPB1	18
GO:0072331	signal transduction by p53 class mediator	19/1152	170/18800	0.00821069	0.188985	0.172124	RPS20/HIPK2/TP63/SNW1/PYCARD/CDK5RAP3/CDKN1B/RPL5/RPL23/PMAIP1/RPL11/ZNF385B/RPL37/BATF/PAXIP1/RPL26/ING2/BCL2/C16orf72	19
GO:0009063	cellular amino acid catabolic process	14/1152	112/18800	0.00849764	0.193571	0.176301	GSTZ1/BCAT2/ENOSF1/GLUL/AMT/ADHFE1/QDPR/ACMSD/DDAH1/PAH/SLC25A21/ABAT/ACADSB/TAT	14
GO:1901653	cellular response to peptide	34/1152	361/18800	0.0085157	0.193571	0.176301	PDK4/CPS1/SORBS1/JAK2/SRSF5/PLAT/GNAI2/ERRFI1/DNAI1/RPL23/MAX/STAT5A/KLF2/BCL2L2/SLC27A1/PPARG/PTPRE/BCAR3/IGF1R/RAB13/PIK3R1/GJA1/NR4A2/GHRL/JAK1/KLF15/FBP1/SERPINA12/STAT6/MZB1/LEP/IRS2/MBD5/CPEB1	34
GO:0002864	regulation of acute inflammatory response to antigenic stimulus	4/1152	14/18800	0.0085525	0.193571	0.176301	PARK7/PLA2G2D/C3/NPY5R	4
GO:0071236	cellular response to antibiotic	4/1152	14/18800	0.0085525	0.193571	0.176301	CDKN1B/RPL23/ATP7A/CRIP1	4
GO:0045926	negative regulation of growth	25/1152	245/18800	0.00863223	0.194184	0.176859	SEMA3G/SEMA3B/ADRB1/IP6K2/WNT11/SFRP1/MAG/CDKN1B/STC2/BCL6/WNT5A/BCL11A/CDKN2C/RBP4/SMAD4/SAV1/GJA1/SCGB3A1/PI16/FBP1/SERTAD3/ING5/BCL2/MYOZ1/TSPYL2	25
GO:0008630	intrinsic apoptotic signaling pathway in response to DNA damage	13/1152	101/18800	0.008657	0.194184	0.176859	HIPK2/TP63/SNW1/PYCARD/BCL2L2/CASP9/TPT1/PIK3R1/RPL26/MOAP1/ING2/BCL2/CRIP1	13
GO:0043029	T cell homeostasis	7/1152	39/18800	0.00872255	0.194184	0.176859	LGALS2/PPP3CB/RIPK3/RPS6/PMAIP1/GPR174/BCL2	7
GO:0090278	negative regulation of peptide hormone secretion	7/1152	39/18800	0.00872255	0.194184	0.176859	SYTL4/SFRP1/PSMD9/FKBP1B/GHRL/LEP/KCNJ11	7
GO:0032944	regulation of mononuclear cell proliferation	24/1152	233/18800	0.00889381	0.197188	0.179596	CD22/JAK2/PYCARD/IL12B/BCL6/PLA2G2D/BTN2A2/RIPK3/SFTPD/VAV3/IL6ST/TNFRSF14/CHRNB2/FCRL3/CCDC88B/MZB1/BCL2/CCL19/LEP/CLECL1/CSF1/IRS2/HLA-DPB1/TNFRSF13B	24
GO:0048880	sensory system development	36/1152	389/18800	0.00903938	0.197881	0.180226	HIPK2/SDK2/SMARCD3/RPGRIP1/CHRDL1/MEIS3/GLI3/SLC1A1/B9D1/CDKN1B/MDM1/WNT5A/RPL24/HPCA/PFDN5/C3/MAX/ALDH1A2/CDKN1C/RARA/SPRY2/BCAR3/RBP4/NTRK2/CRB2/GPM6A/GJA1/TTC8/SALL2/PBX3/P2RY12/BCL2/LAMB2/IMPDH2/FSCN2/RING1	36
GO:1904064	positive regulation of cation transmembrane transport	17/1152	148/18800	0.00924211	0.197881	0.180226	TESC/CAPN3/P2RX1/KCNA1/RAMP3/EDN3/WNK4/HSPA2/CASQ1/CACNB2/HAP1/PDZK1/KCNE1/ARC/NOS1AP/GSTM2/FXYD1	17
GO:0010959	regulation of metal ion transport	37/1152	403/18800	0.00927223	0.197881	0.180226	ATP1A2/NEDD4L/CAMK2B/PTGS2/NKAIN1/TESC/TF/CAPN3/P2RX1/RANGRF/KCNA1/STC2/GNAI2/FKBP1B/PTK2B/HPCA/RAMP3/EDN3/OPRL1/WNK4/HSPA2/P2RX4/CASQ1/OSR1/SPTBN4/FCRL3/ATP7A/CACNB2/BCL2/IL16/HAP1/KCNE1/KCNIP1/STK39/NOS1AP/GSTM2/FXYD1	37
GO:0008206	bile acid metabolic process	8/1152	49/18800	0.00927941	0.197881	0.180226	ACAA1/HSD3B7/ABCD3/CYP27A1/SLC27A2/OSBPL1A/LEP/CES1	8
GO:0048546	digestive tract morphogenesis	8/1152	49/18800	0.00927941	0.197881	0.180226	TP63/WNT11/SFRP1/AGR2/GLI3/WNT5A/OVOL2/BCL2	8
GO:0002200	somatic diversification of immune receptors	11/1152	80/18800	0.00936621	0.197881	0.180226	ERCC1/PARP3/THOC1/TCF7/CCR6/BCL6/LEF1/BATF/PAXIP1/POLL/STAT6	11
GO:0002363	alpha-beta T cell lineage commitment	5/1152	22/18800	0.0093986	0.197881	0.180226	IL12B/BATF/STAT6/BCL2/TOX	5
GO:0009713	catechol-containing compound biosynthetic process	5/1152	22/18800	0.0093986	0.197881	0.180226	ALDH2/PARK7/NR4A2/PAH/INSM1	5
GO:0032891	negative regulation of organic acid transport	5/1152	22/18800	0.0093986	0.197881	0.180226	NPY5R/LEP/ABAT/IRS2/FIS1	5
GO:0042423	catecholamine biosynthetic process	5/1152	22/18800	0.0093986	0.197881	0.180226	ALDH2/PARK7/NR4A2/PAH/INSM1	5
GO:0043369	CD4-positive or CD8-positive, alpha-beta T cell lineage commitment	5/1152	22/18800	0.0093986	0.197881	0.180226	IL12B/BATF/STAT6/BCL2/TOX	5
GO:0060487	lung epithelial cell differentiation	5/1152	22/18800	0.0093986	0.197881	0.180226	AGR2/LTA4H/KLF2/FOXA1/SAV1	5
GO:0086012	membrane depolarization during cardiac muscle cell action potential	5/1152	22/18800	0.0093986	0.197881	0.180226	CACNA1G/ATP1A2/RANGRF/TRPM4/CACNB2	5
GO:0006869	lipid transport	36/1152	391/18800	0.00975491	0.20459	0.186337	PLA2G10/ABCB1/SLC27A6/PLSCR4/PLA2G2D/ABCD3/APOA1/SLC27A1/PPARG/P2RX4/RBP4/RBP5/SLC27A2/OSBPL1A/UGCG/ABCA10/GHRL/XKR8/RBP7/ATP9B/XKR6/STARD5/LEP/SLCO3A1/GRAMD1C/TMEM30B/ANO9/IRS2/CIDEC/PLA2G2C/SERPINA5/APOD/ACSL5/CES1/APOM/FIS1	36
GO:0002822	regulation of adaptive immune response based on somatic recombination of immune receptors built from immunoglobulin superfamily domains	19/1152	173/18800	0.00982584	0.204765	0.186496	PARP3/THOC1/FCER2/PPP3CB/IL12B/BCL6/IL18R1/CR2/C3/RIPK3/TRPM4/KLRC1/MR1/PAXIP1/CD1C/CD1B/STAT6/CCL19/ARID5A	19
GO:0060041	retina development in camera-type eye	17/1152	149/18800	0.00985587	0.204765	0.186496	HIPK2/SDK2/SMARCD3/RPGRIP1/SLC1A1/MDM1/RPL24/HPCA/PFDN5/MAX/RBP4/NTRK2/CRB2/GPM6A/TTC8/LAMB2/IMPDH2	17
GO:0002562	somatic diversification of immune receptors via germline recombination within a single locus	10/1152	70/18800	0.0099582	0.204765	0.186496	ERCC1/PARP3/THOC1/TCF7/CCR6/BCL6/LEF1/BATF/PAXIP1/STAT6	10
GO:0016444	somatic cell DNA recombination	10/1152	70/18800	0.0099582	0.204765	0.186496	ERCC1/PARP3/THOC1/TCF7/CCR6/BCL6/LEF1/BATF/PAXIP1/STAT6	10
GO:0002449	lymphocyte mediated immunity	34/1152	365/18800	0.00998012	0.204765	0.186496	ERCC1/PARP3/RAB27A/THOC1/FCER2/PPP3CB/BTN3A3/CCR6/IL12B/BCL6/IL18R1/CD160/CR2/C3/RIPK3/TRPM4/KLRC1/BCL10/LYST/MR1/BATF/PAXIP1/CD1C/CD1B/STAT6/RASGRP1/LEP/HLA-DQB1/C1S/ARID5A/GNL1/KLRC2/KLRC3/HLA-DPB1	34
GO:0001914	regulation of T cell mediated cytotoxicity	7/1152	40/18800	0.0100271	0.204765	0.186496	PPP3CB/IL12B/RIPK3/KLRC1/MR1/CD1C/CD1B	7
GO:0002792	negative regulation of peptide secretion	7/1152	40/18800	0.0100271	0.204765	0.186496	SYTL4/SFRP1/PSMD9/FKBP1B/GHRL/LEP/KCNJ11	7
GO:0035510	DNA dealkylation	6/1152	31/18800	0.0102628	0.20862	0.190008	ALKBH1/ALKBH4/ALKBH3/TOX/APOBEC3G/APOBEC3C	6
GO:0002065	columnar/cuboidal epithelial cell differentiation	12/1152	92/18800	0.0102961	0.20862	0.190008	TP63/RFX3/WNT11/AGR2/B9D1/WNT5A/FOXA1/RARA/IL6ST/EMX1/SAV1/INSM1	12
GO:0030595	leukocyte chemotaxis	24/1152	236/18800	0.0103312	0.20862	0.190008	CXCL2/HSD3B7/PTN/CCR6/WNT5A/CSF3R/PTK2B/PREX1/EDN3/TRPM4/NINJ1/SFTPD/VAV3/CCL21/CH25H/LYST/IL34/AZU1/IL16/CCL19/SAA1/CSF1/STK39/MMP28	24
GO:0001913	T cell mediated cytotoxicity	8/1152	50/18800	0.0104692	0.208956	0.190313	RAB27A/PPP3CB/IL12B/RIPK3/KLRC1/MR1/CD1C/CD1B	8
GO:0015833	peptide transport	25/1152	249/18800	0.0104843	0.208956	0.190313	BAIAP3/RFX3/JAK2/SYTL4/STX4/SFRP1/PPP3CB/PSMD9/STXBP3/PARK7/FKBP1B/EDN3/TRPM4/GRP/GLUL/RBP4/GJA1/GHRL/CPLX1/MYRIP/LEP/ABAT/RAB11B/IRS2/KCNJ11	25
GO:0006633	fatty acid biosynthetic process	18/1152	162/18800	0.0104965	0.208956	0.190313	PDK4/ACSM3/PLA2G10/PTGS2/SCAP/ABCD3/APOA1/GSTM1/ABHD1/THNSL2/ACSM1/GSTM4/ACOT4/AKR1C3/ELOVL2/HSD17B8/GSTM2/FADS3	18
GO:0007584	response to nutrient	17/1152	150/18800	0.0105016	0.208956	0.190313	ERCC1/PTGS2/SNW1/SFRP1/GDAP1/STC2/GNAI2/FKBP1B/ALDH1A2/RARA/PPARG/IGF1R/LEP/A2M/MTHFR/FES/AKR1C3	17
GO:2000379	positive regulation of reactive oxygen species metabolic process	10/1152	71/18800	0.0109727	0.215441	0.19622	RAB27A/GNAI2/PARK7/GADD45A/PTK2B/RIPK3/DHRS4/LEP/MAPT/AKR1C3	10
GO:0032412	regulation of ion transmembrane transporter activity	26/1152	263/18800	0.0110942	0.215441	0.19622	ATP1A2/NEDD4L/ABCB1/TESC/RANGRF/KCNA1/FKBP1B/PTK2B/HPCA/OPRL1/WNK4/HSPA2/CASQ1/OSR1/ATP7A/CACNB2/HAP1/PDZK1/KCNE1/ANO9/ARC/STK39/NOS1AP/GSTM2/PHB2/FXYD1	26
GO:0006570	tyrosine metabolic process	4/1152	15/18800	0.0111052	0.215441	0.19622	GSTZ1/PAH/TTC36/TAT	4
GO:0030852	regulation of granulocyte differentiation	4/1152	15/18800	0.0111052	0.215441	0.19622	TESC/RARA/LEF1/RUNX1	4
GO:0045187	regulation of circadian sleep/wake cycle, sleep	4/1152	15/18800	0.0111052	0.215441	0.19622	ADRB1/PER3/GHRL/CHRNB2	4
GO:0060026	convergent extension	4/1152	15/18800	0.0111052	0.215441	0.19622	DVL2/WNT11/SFRP1/WNT5A	4
GO:2000650	negative regulation of sodium ion transmembrane transporter activity	4/1152	15/18800	0.0111052	0.215441	0.19622	ATP1A2/NEDD4L/OSR1/STK39	4
GO:0060479	lung cell differentiation	5/1152	23/18800	0.0114154	0.218165	0.198701	AGR2/LTA4H/KLF2/FOXA1/SAV1	5
GO:0097164	ammonium ion metabolic process	5/1152	23/18800	0.0114154	0.218165	0.198701	CHDH/ALDH2/TPH1/ENPP6/ATP7A	5
GO:0050863	regulation of T cell activation	32/1152	342/18800	0.0114474	0.218165	0.198701	TCF7/JAK2/PYCARD/GLI3/AMBRA1/IL12B/BCL6/PLA2G2D/CD160/BTN2A2/FGL2/RIPK3/RARA/FLOT2/SFTPD/IL6ST/CCL21/LEF1/BCL10/CAMK4/TNFRSF14/RUNX1/CCDC88B/RASGRP1/CCL19/LEP/HLA-DQB1/EGR3/LCK/CLECL1/TOX/HLA-DPB1	32
GO:0045429	positive regulation of nitric oxide biosynthetic process	7/1152	41/18800	0.0114683	0.218165	0.198701	PTGS2/JAK2/PTK2B/KLF2/P2RX4/DDAH1/NOS1AP	7
GO:0071548	response to dexamethasone	7/1152	41/18800	0.0114683	0.218165	0.198701	CPS1/JAK2/PLAT/ERRFI1/CASP9/IGF1R/TAT	7
GO:0031099	regeneration	20/1152	188/18800	0.0114866	0.218165	0.198701	CAPN3/JAK2/SRSF5/MAG/PTN/GLI3/CDKN1B/FKBP1B/FLT3/SOX15/NINJ1/LGR6/IGF1R/BIN3/GJA1/RUNX1/BCL2/LAMB2/MYOZ1/APOD	20
GO:0001505	regulation of neurotransmitter levels	22/1152	213/18800	0.011541	0.218434	0.198946	BAIAP3/ATP1A2/SLC18A1/SNCAIP/SYP/STX4/P2RX1/STXBP3/PARK7/DAGLA/LIN7C/DOC2A/SYN2/ADCY1/ZNF219/CACNB2/PRRT2/CPLX1/PAH/ABAT/MAOA/COLQ	22
GO:0042572	retinol metabolic process	8/1152	51/18800	0.0117683	0.221513	0.20175	DHRS7/ALDH1A2/RDH5/RBP4/DHRS4/ALDH1A1/PNPLA2/AKR1C3	8
GO:0030510	regulation of BMP signaling pathway	13/1152	105/18800	0.011843	0.221513	0.20175	ITGA3/HIPK2/CHRDL1/SFRP1/WNT5A/PPARG/FST/NUMA1/PCSK6/RNF165/SMAD4/CRB2/SOSTDC1	13
GO:0008584	male gonad development	16/1152	140/18800	0.0118668	0.221513	0.20175	ERCC1/PATZ1/SFRP1/WNT5A/SOX15/BCL2L2/RARA/SMAD4/RAB13/GFRA1/GJA1/KLHL10/ING2/BCL2/AKR1C3/NTRK1	16
GO:1903305	regulation of regulated secretory pathway	16/1152	140/18800	0.0118668	0.221513	0.20175	CACNA1G/BAIAP3/SYT13/GAB2/RAB27A/SYP/STX4/P2RX1/GNAI2/STXBP3/PRAM1/DOC2A/ADCY1/CACNB2/FES/KLRC2	16
GO:0050708	regulation of protein secretion	25/1152	252/18800	0.0120748	0.224624	0.204584	BAIAP3/RFX3/JAK2/SYTL4/PARD6A/STX4/SFRP1/PPP3CB/PSMD9/IL12B/WLS/FKBP1B/TRPM4/PPARG/GLUL/RBP4/GHRL/ATP13A2/MYRIP/SAA1/LEP/PCSK1/ABAT/IRS2/KCNJ11	25
GO:0002708	positive regulation of lymphocyte mediated immunity	14/1152	117/18800	0.0122818	0.225468	0.205353	FCER2/IL12B/IL18R1/CD160/C3/MR1/PAXIP1/CD1C/CD1B/STAT6/RASGRP1/ARID5A/KLRC2/KLRC3	14
GO:0002761	regulation of myeloid leukocyte differentiation	14/1152	117/18800	0.0122818	0.225468	0.205353	LTF/CASP8/TESC/SFRP1/IL12B/RARA/LEF1/PIK3R1/CAMK4/IL34/RUNX1/FOS/FES/CSF1	14
GO:0032411	positive regulation of transporter activity	14/1152	117/18800	0.0122818	0.225468	0.205353	ABCB1/TESC/KCNA1/PARK7/WNK4/HSPA2/CASQ1/CACNB2/HAP1/PDZK1/ARC/STK39/NOS1AP/GSTM2	14
GO:0048015	phosphatidylinositol-mediated signaling	19/1152	177/18800	0.0123649	0.225468	0.205353	GAB2/MYO16/LTK/JAK2/PLCL1/CD160/FLT3/BTN2A2/IGF1R/PIK3R1/NTRK2/PLCH2/PLXNB1/SERPINA12/RASGRP1/LEP/PRR5/PLCD1/NTRK1	19
GO:0090276	regulation of peptide hormone secretion	19/1152	177/18800	0.0123649	0.225468	0.205353	BAIAP3/RFX3/JAK2/SYTL4/STX4/SFRP1/PPP3CB/PSMD9/FKBP1B/TRPM4/GRP/GLUL/RBP4/GHRL/MYRIP/LEP/ABAT/IRS2/KCNJ11	19
GO:0007599	hemostasis	23/1152	227/18800	0.0123692	0.225468	0.205353	DGKA/RAB27A/FBLN1/CD59/JAK2/ITPK1/PLAT/P2RX1/PROC/STXBP3/NFE2/TPH1/VAV3/IL6ST/F2RL2/SERPINF2/P2RY12/CYP4F11/SAA1/LCK/ABAT/SERPINA1/ANXA8	23
GO:0051251	positive regulation of lymphocyte activation	34/1152	371/18800	0.0125601	0.225769	0.205626	JAK2/PYCARD/GLI3/AMBRA1/IL12B/BCL6/CD160/BTN2A2/RARA/FLOT2/VAV3/IL6ST/CCL21/LEF1/BCL10/PAXIP1/TNFRSF14/RUNX1/CHRNB2/FCRL3/STAT6/CCDC88B/BCL2/RASGRP1/CCL19/LEP/HLA-DQB1/EGR3/LCK/CLECL1/IRS2/TOX/KLRC2/HLA-DPB1	34
GO:1903706	regulation of hemopoiesis	34/1152	371/18800	0.0125601	0.225769	0.205626	PAF1/LTF/CASP8/TCF7/TESC/SFRP1/PTN/GLI3/AMBRA1/IL12B/BCL6/CSF3R/PTK2B/BTN2A2/FGL2/RARA/LEF1/PIK3R1/CAMK4/ZFP36L2/IL34/RUNX1/FCRL3/MYSM1/FOS/IL17D/RASGRP1/CCL19/GPR171/P4HTM/EGR3/FES/CSF1/TOX	34
GO:0002683	negative regulation of immune system process	38/1152	425/18800	0.0126324	0.225769	0.205626	CD22/LTF/PARP3/THOC1/CD59/SFRP1/GLI3/PPP3CB/DHX58/IL12B/BCL6/PLA2G2D/CD160/CR2/APOA1/BTN2A2/FGL2/RARA/PPARG/GPS2/SFTPD/KLRC1/CCL21/TAPBPL/PIK3R1/BANK1/TNFRSF14/RUNX1/FCRL3/NPY5R/LRFN5/STAT6/PTGER4/IL17D/A2M/APOD/TNFRSF13B/MMP28	38
GO:0045834	positive regulation of lipid metabolic process	17/1152	153/18800	0.0126421	0.225769	0.205626	PTGS2/SORBS1/AMBRA1/SCAP/APOA1/PTK2B/FLT3/SLC27A1/PPARG/VAV3/CCL21/IGF1R/P2RY12/CCL19/PNPLA2/IRS2/CES1	17
GO:0046328	regulation of JNK cascade	16/1152	141/18800	0.0126497	0.225769	0.205626	HIPK2/TRAF5/PYCARD/SFRP1/WNT5A/GADD45A/PTK2B/GPS2/CCL21/IGF1R/DUSP15/PDCD4/SH3RF2/SERPINF2/RASGRP1/CCL19	16
GO:0046546	development of primary male sexual characteristics	16/1152	141/18800	0.0126497	0.225769	0.205626	ERCC1/PATZ1/SFRP1/WNT5A/SOX15/BCL2L2/RARA/SMAD4/RAB13/GFRA1/GJA1/KLHL10/ING2/BCL2/AKR1C3/NTRK1	16
GO:0032409	regulation of transporter activity	29/1152	305/18800	0.0126766	0.225769	0.205626	ATP1A2/NEDD4L/ABCB1/TESC/RANGRF/KCNA1/PARK7/FKBP1B/PTK2B/HPCA/OPRL1/WNK4/HSPA2/PPARG/CASQ1/OSR1/ATP7A/CACNB2/BCL2/HAP1/PDZK1/KCNE1/ANO9/ARC/STK39/NOS1AP/GSTM2/PHB2/FXYD1	29
GO:0032414	positive regulation of ion transmembrane transporter activity	13/1152	106/18800	0.0127657	0.225971	0.205811	ABCB1/TESC/KCNA1/WNK4/HSPA2/CASQ1/CACNB2/HAP1/PDZK1/ARC/STK39/NOS1AP/GSTM2	13
GO:0046579	positive regulation of Ras protein signal transduction	9/1152	62/18800	0.0127712	0.225971	0.205811	APOA1/GPR174/AUTS2/ARHGEF3/F2RL2/RASGRP1/CSF1/NTRK1/GPR20	9
GO:0071900	regulation of protein serine/threonine kinase activity	34/1152	372/18800	0.0130387	0.22822	0.207859	DVL2/LTF/TCL1A/PYCARD/SFRP1/CDK5RAP3/CDKN1B/FZD10/CCNG1/WNT5A/GADD45A/CCND2/PTK2B/FLT3/CDKN2C/EDN3/CDKN1C/SLC27A1/PPARG/CAMK1/PKIB/SPRY2/PARP16/PDCD4/HHEX/IL34/DIRAS3/NEK10/HEXIM2/RASGRP1/CCL19/MST1/FZD8/SERTAD1	34
GO:0060541	respiratory system development	21/1152	203/18800	0.0131553	0.22822	0.207859	ITGA3/HSPB11/WNT11/CRISPLD2/AGR2/GLI3/LTA4H/WNT5A/ERRFI1/FGFRL1/KLF2/ALDH1A2/FOXA1/RARA/SFTPD/SPRY2/RBP4/LEF1/SAV1/SPEF2/ATP7A	21
GO:0002204	somatic recombination of immunoglobulin genes involved in immune response	8/1152	52/18800	0.0131822	0.22822	0.207859	ERCC1/PARP3/THOC1/CCR6/BCL6/BATF/PAXIP1/STAT6	8
GO:0002208	somatic diversification of immunoglobulins involved in immune response	8/1152	52/18800	0.0131822	0.22822	0.207859	ERCC1/PARP3/THOC1/CCR6/BCL6/BATF/PAXIP1/STAT6	8
GO:0031103	axon regeneration	8/1152	52/18800	0.0131822	0.22822	0.207859	JAK2/MAG/PTN/FKBP1B/IGF1R/BCL2/LAMB2/APOD	8
GO:0045190	isotype switching	8/1152	52/18800	0.0131822	0.22822	0.207859	ERCC1/PARP3/THOC1/CCR6/BCL6/BATF/PAXIP1/STAT6	8
GO:0002381	immunoglobulin production involved in immunoglobulin-mediated immune response	10/1152	73/18800	0.0132344	0.22822	0.207859	ERCC1/PARP3/THOC1/CCR6/BCL6/BATF/PAXIP1/STAT6/HLA-DQB1/HLA-DPB1	10
GO:0032732	positive regulation of interleukin-1 production	10/1152	73/18800	0.0132344	0.22822	0.207859	CASP8/JAK2/PYCARD/WNT5A/PYDC1/AZU1/IL16/CCL19/SAA1/S100A13	10
GO:0051899	membrane depolarization	11/1152	84/18800	0.0133153	0.228888	0.208467	CACNA1G/ATP1A2/NEDD4L/RANGRF/PARK7/TRPM4/P2RX4/GJA1/CHRNB2/CACNB2/BCL2	11
GO:0043484	regulation of RNA splicing	17/1152	154/18800	0.0134272	0.230083	0.209556	RBM5/CIRBP/DDX17/SNW1/SRSF5/RBM3/RPS13/RBM24/FAM172A/SRSF4/RBM25/HNRNPA1/CELF6/PIK3R1/MBNL1/RBM11/RBM15B	17
GO:1904666	regulation of ubiquitin protein ligase activity	5/1152	24/18800	0.0137077	0.232557	0.211808	RPS20/RPL5/RPL23/RPL11/RPL37	5
GO:0030038	contractile actin filament bundle assembly	13/1152	107/18800	0.0137428	0.232557	0.211808	ELN/WNT11/SORBS1/SFRP1/APOA1/SORBS3/PTK2B/CGNL1/PIK3R1/TTC8/SERPINF2/PTGER4/EVL	13
GO:0043149	stress fiber assembly	13/1152	107/18800	0.0137428	0.232557	0.211808	ELN/WNT11/SORBS1/SFRP1/APOA1/SORBS3/PTK2B/CGNL1/PIK3R1/TTC8/SERPINF2/PTGER4/EVL	13
GO:1903557	positive regulation of tumor necrosis factor superfamily cytokine production	13/1152	107/18800	0.0137428	0.232557	0.211808	JAK2/PYCARD/IL12B/WNT5A/IL33/BCL10/PIK3R1/AZU1/C1QTNF4/RASGRP1/CCL19/LEP/ARID5A	13
GO:0046879	hormone secretion	27/1152	281/18800	0.0138852	0.234023	0.213144	BAIAP3/RFX3/JAK2/SYTL4/STX4/SFRP1/PPP3CB/PSMD9/STXBP3/PARK7/FKBP1B/EDN3/TRPM4/PPARG/GRP/GLUL/RBP4/SMAD4/GJA1/GHRL/CPLX1/MYRIP/LEP/ABAT/RAB11B/IRS2/KCNJ11	27
GO:0033687	osteoblast proliferation	6/1152	33/18800	0.0139156	0.234023	0.213144	LTF/SFRP1/TNN/IGF1R/PLXNB1/BCL2	6
GO:0002713	negative regulation of B cell mediated immunity	4/1152	16/18800	0.0141011	0.234185	0.213291	PARP3/THOC1/BCL6/CR2	4
GO:0002890	negative regulation of immunoglobulin mediated immune response	4/1152	16/18800	0.0141011	0.234185	0.213291	PARP3/THOC1/BCL6/CR2	4
GO:1902306	negative regulation of sodium ion transmembrane transport	4/1152	16/18800	0.0141011	0.234185	0.213291	ATP1A2/NEDD4L/OSR1/STK39	4
GO:2000401	regulation of lymphocyte migration	9/1152	63/18800	0.0141141	0.234185	0.213291	PYCARD/CCR6/WNT5A/PTK2B/RIPK3/CCL21/TNFRSF14/APOD/STK39	9
GO:0046330	positive regulation of JNK cascade	12/1152	96/18800	0.014197	0.234185	0.213291	HIPK2/TRAF5/PYCARD/WNT5A/GADD45A/PTK2B/CCL21/DUSP15/SH3RF2/SERPINF2/RASGRP1/CCL19	12
GO:0043271	negative regulation of ion transport	17/1152	155/18800	0.0142499	0.234185	0.213291	ATP1A2/NEDD4L/PTGS2/FKBP1B/PTK2B/OPRL1/WNK4/OSR1/NPY5R/ATP7A/BCL2/LEP/KCNE1/ABAT/ANO9/STK39/GSTM2	17
GO:0050670	regulation of lymphocyte proliferation	23/1152	230/18800	0.0142965	0.234185	0.213291	CD22/JAK2/PYCARD/IL12B/BCL6/PLA2G2D/BTN2A2/RIPK3/SFTPD/VAV3/IL6ST/TNFRSF14/CHRNB2/FCRL3/CCDC88B/MZB1/BCL2/CCL19/LEP/CLECL1/IRS2/HLA-DPB1/TNFRSF13B	23
GO:0032946	positive regulation of mononuclear cell proliferation	16/1152	143/18800	0.0143364	0.234185	0.213291	JAK2/PYCARD/IL12B/BCL6/VAV3/IL6ST/CHRNB2/FCRL3/CCDC88B/BCL2/CCL19/LEP/CLECL1/CSF1/IRS2/HLA-DPB1	16
GO:0061351	neural precursor cell proliferation	16/1152	143/18800	0.0143364	0.234185	0.213291	PCM1/SMARCD3/RPGRIP1/PTN/PTPRZ1/GLI3/KCNA1/WNT5A/GNAI2/DAGLA/EMX1/LEF1/BTG2/INSM1/CEND1/TOX	16
GO:0006874	cellular calcium ion homeostasis	40/1152	456/18800	0.0143563	0.234185	0.213291	TAC1/ATP1A2/PTGER3/CAPN3/JAK2/CACNA1F/P2RX1/CCR6/STC2/WNT5A/FKBP1B/PTK2B/RAMP3/ATP7B/EDN3/OPRL1/TRPM4/TPT1/P2RX4/CCL21/CASQ1/GPR174/GHRL/ATP13A2/F2RL2/CACNB2/RIC3/PTGDR/PKHD1/PTGER4/BCL2/CCL19/SAA1/HAP1/LCK/CACNA1E/RYR3/GPR20/GSTM2/FIS1	40
GO:2000177	regulation of neural precursor cell proliferation	11/1152	85/18800	0.0144749	0.234928	0.213969	SMARCD3/PTN/PTPRZ1/GLI3/WNT5A/GNAI2/EMX1/BTG2/INSM1/CEND1/TOX	11
GO:0140115	export across plasma membrane	10/1152	74/18800	0.0144884	0.234928	0.213969	ATP1A2/ABCB1/OSCP1/ATP7B/SLC27A1/SLC40A1/GJA1/PDZK1/KCNE1/FXYD1	10
GO:0002791	regulation of peptide secretion	19/1152	180/18800	0.0145901	0.235874	0.21483	BAIAP3/RFX3/JAK2/SYTL4/STX4/SFRP1/PPP3CB/PSMD9/FKBP1B/TRPM4/GRP/GLUL/RBP4/GHRL/MYRIP/LEP/ABAT/IRS2/KCNJ11	19
GO:0042771	intrinsic apoptotic signaling pathway in response to DNA damage by p53 class mediator	7/1152	43/18800	0.0147898	0.236986	0.215843	HIPK2/TP63/SNW1/PYCARD/RPL26/ING2/BCL2	7
GO:0044058	regulation of digestive system process	7/1152	43/18800	0.0147898	0.236986	0.215843	PTGER3/APOA1/OPRL1/WNK4/GHRL/LEP/STK39	7
GO:1904407	positive regulation of nitric oxide metabolic process	7/1152	43/18800	0.0147898	0.236986	0.215843	PTGS2/JAK2/PTK2B/KLF2/P2RX4/DDAH1/NOS1AP	7
GO:1904951	positive regulation of establishment of protein localization	29/1152	309/18800	0.0149328	0.238573	0.217288	BAIAP3/PTGS2/PCM1/JAK2/SYTL4/PARD6A/STX4/GLI3/PPP3CB/PSMD9/WLS/HPCA/TRPM4/PPARG/CAMK1/GLUL/RBP4/PIK3R1/GHRL/ATP13A2/BAP1/MYRIP/LEP/PDZK1/PCSK1/TMEM30B/ABAT/IRS2/FIS1	29
GO:0046883	regulation of hormone secretion	23/1152	231/18800	0.0149895	0.238777	0.217474	BAIAP3/RFX3/JAK2/SYTL4/STX4/SFRP1/PPP3CB/PSMD9/FKBP1B/EDN3/TRPM4/PPARG/GRP/GLUL/RBP4/SMAD4/GJA1/GHRL/MYRIP/LEP/ABAT/IRS2/KCNJ11	23
GO:0032874	positive regulation of stress-activated MAPK cascade	15/1152	132/18800	0.015254	0.242281	0.220665	HIPK2/TRAF5/PYCARD/WNT5A/GADD45A/PTK2B/CCL21/DUSP15/SH3RF2/SERPINF2/IGFBP6/RASGRP1/CCL19/LEP/STK39	15
GO:0071214	cellular response to abiotic stimulus	30/1152	323/18800	0.0153895	0.24244	0.22081	MAP3K14/ERCC1/ATP1A2/CASP8/PTGS2/WNT11/CAPN3/MAP3K1/PALM/SFRP1/MAG/ERRFI1/GADD45A/TNFRSF10B/HPCA/GRK4/GUCY2D/CASP9/DDB2/IGF1R/BCL10/RHOB/RHBDD1/PIK3R1/GJA1/RPL26/PTGER4/RAB11B/STK39/CRIP1	30
GO:0104004	cellular response to environmental stimulus	30/1152	323/18800	0.0153895	0.24244	0.22081	MAP3K14/ERCC1/ATP1A2/CASP8/PTGS2/WNT11/CAPN3/MAP3K1/PALM/SFRP1/MAG/ERRFI1/GADD45A/TNFRSF10B/HPCA/GRK4/GUCY2D/CASP9/DDB2/IGF1R/BCL10/RHOB/RHBDD1/PIK3R1/GJA1/RPL26/PTGER4/RAB11B/STK39/CRIP1	30
GO:0048017	inositol lipid-mediated signaling	19/1152	181/18800	0.015398	0.24244	0.22081	GAB2/MYO16/LTK/JAK2/PLCL1/CD160/FLT3/BTN2A2/IGF1R/PIK3R1/NTRK2/PLCH2/PLXNB1/SERPINA12/RASGRP1/LEP/PRR5/PLCD1/NTRK1	19
GO:0030888	regulation of B cell proliferation	9/1152	64/18800	0.0155586	0.243298	0.221591	CD22/BCL6/VAV3/CHRNB2/FCRL3/MZB1/BCL2/IRS2/TNFRSF13B	9
GO:0040014	regulation of multicellular organism growth	9/1152	64/18800	0.0155586	0.243298	0.221591	ADRB1/STC2/STAT5A/GHRL/SPTBN4/NPY1R/BCL2/CSF1/MBD5	9
GO:0045861	negative regulation of proteolysis	32/1152	350/18800	0.0155868	0.243298	0.221591	TMEM98/LTF/SERPINB1/HIPK2/PTGS2/PAPLN/CST9L/PLAT/PARK7/RPL5/SPINK4/RPL23/C3/RPL11/CRB2/UBXN1/PI16/SERPINA12/SERPINF2/SERPINA6/CST2/TTC36/CST9/A2M/AQP11/SIAH2/SERPINA11/SERPINA5/SERPINA3/SERPINA1/SERPINB5/ANXA8	32
GO:0002274	myeloid leukocyte activation	23/1152	232/18800	0.0157089	0.243805	0.222053	GAB2/IFI35/PLA2G10/JAK2/PYCARD/STX4/WNT5A/STXBP3/PREX1/PRAM1/IL33/TSLP/CAMK4/BATF/DNASE1L3/LRFN5/PTGDR/AZU1/RASGRP1/FES/CSF1/MAPT/S100A13	23
GO:0002312	B cell activation involved in immune response	11/1152	86/18800	0.0157091	0.243805	0.222053	ERCC1/PARP3/ITM2A/THOC1/ITFG2/CCR6/BCL6/PTK2B/BATF/PAXIP1/STAT6	11
GO:0035520	monoubiquitinated protein deubiquitination	6/1152	34/18800	0.0160446	0.24649	0.224498	ATXN7L3/TAF12/MYSM1/BAP1/TADA3/SUPT3H	6
GO:0035590	purinergic nucleotide receptor signaling pathway	6/1152	34/18800	0.0160446	0.24649	0.224498	P2RX1/GNAI2/P2RX4/P2RY12/GPR171/P2RY13	6
GO:0046676	negative regulation of insulin secretion	6/1152	34/18800	0.0160446	0.24649	0.224498	SYTL4/SFRP1/PSMD9/FKBP1B/GHRL/KCNJ11	6
GO:0043524	negative regulation of neuron apoptotic process	16/1152	145/18800	0.0161931	0.24649	0.224498	HIPK2/FGF20/JAK2/ALKBH1/MAG/PTPRZ1/SLC1A1/PARK7/PTK2B/IL6ST/NTRK2/NR4A2/BTG2/BCL2/NTRK1/NTF4	16
GO:0010876	lipid localization	39/1152	446/18800	0.0162103	0.24649	0.224498	PLA2G10/ABCB1/CDS2/SLC27A6/PLSCR4/PLA2G2D/ABCD3/APOA1/C3/SLC27A1/PPARG/P2RX4/RBP4/RBP5/SLC27A2/OSBPL1A/UGCG/ABCA10/GHRL/XKR8/RBP7/ATP9B/XKR6/STARD5/LEP/SLCO3A1/PNPLA2/GRAMD1C/TMEM30B/ANO9/IRS2/CIDEC/PLA2G2C/SERPINA5/APOD/ACSL5/CES1/APOM/FIS1	39
GO:0002438	acute inflammatory response to antigenic stimulus	5/1152	25/18800	0.0162905	0.24649	0.224498	PARK7/PLA2G2D/C3/NPY5R/A2M	5
GO:0032816	positive regulation of natural killer cell activation	5/1152	25/18800	0.0162905	0.24649	0.224498	JAK2/IL12B/RASGRP1/TOX/KLRC2	5
GO:0060219	camera-type eye photoreceptor cell differentiation	5/1152	25/18800	0.0162905	0.24649	0.224498	SDK2/RPGRIP1/NTRK2/CRB2/TTC8	5
GO:0060343	trabecula formation	5/1152	25/18800	0.0162905	0.24649	0.224498	SFRP1/OVOL2/CHAD/RBP4/SLC40A1	5
GO:0032868	response to insulin	25/1152	259/18800	0.016546	0.249661	0.227387	PDK4/SORBS1/SRSF5/GNAI2/SCAP/STXBP3/ERRFI1/SRSF4/DNAI1/EGR2/MAX/SLC27A1/PPARG/PTPRE/BCAR3/IGF1R/RAB13/PIK3R1/KLF15/FBP1/SERPINA12/MZB1/LEP/IRS2/CPEB1	25
GO:0001655	urogenital system development	32/1152	352/18800	0.0167904	0.252386	0.229868	ITGA3/TP63/HSPB11/WNT11/SFRP1/GLI3/CDKN1B/WNT5A/WNK4/ALDH1A2/FOXA1/CDKN1C/RARA/CASP9/RBP4/GREB1L/SMAD4/OSR1/GFRA1/NFIA/VANGL2/TIPARP/KLF15/HPGD/TTC8/PKHD1/BCL2/LAMB2/IRX3/AQP11/SERPINB5/CRIP1	32
GO:0001654	eye development	34/1152	379/18800	0.0168195	0.252386	0.229868	HIPK2/SDK2/SMARCD3/RPGRIP1/CHRDL1/MEIS3/GLI3/SLC1A1/B9D1/CDKN1B/MDM1/WNT5A/RPL24/HPCA/PFDN5/MAX/ALDH1A2/CDKN1C/RARA/SPRY2/BCAR3/RBP4/NTRK2/CRB2/GPM6A/GJA1/TTC8/SALL2/PBX3/BCL2/LAMB2/IMPDH2/FSCN2/RING1	34
GO:0019216	regulation of lipid metabolic process	31/1152	339/18800	0.0170474	0.253322	0.230721	PDK4/H6PD/PTGS2/SORBS1/SEC14L2/MTMR3/AMBRA1/SCAP/APOA1/PTK2B/FLT3/C3/SLC27A1/PPARG/GPS2/LGALS12/VAV3/CCL21/IGF1R/TYSND1/SERPINA12/P2RY12/CCL19/LEP/PNPLA2/IRS2/APOD/SERPINA3/AKR1C3/CES1/PHB2	31
GO:0031343	positive regulation of cell killing	9/1152	65/18800	0.0171086	0.253322	0.230721	FCER2/IL12B/CD160/MR1/CD1C/CD1B/RASGRP1/KLRC2/KLRC3	9
GO:0048515	spermatid differentiation	19/1152	183/18800	0.0171185	0.253322	0.230721	ROPN1/SLC26A3/CCR6/IQCG/ROPN1B/DNAH1/PCSK4/HSPA2/CCDC136/RHBDD1/ROPN1L/SPEF2/CABYR/RSPH1/KLHL10/TDRD5/CATSPER2/TTC21A/ING2	19
GO:0090087	regulation of peptide transport	19/1152	183/18800	0.0171185	0.253322	0.230721	BAIAP3/RFX3/JAK2/SYTL4/STX4/SFRP1/PPP3CB/PSMD9/FKBP1B/TRPM4/GRP/GLUL/RBP4/GHRL/MYRIP/LEP/ABAT/IRS2/KCNJ11	19
GO:0008652	cellular amino acid biosynthetic process	10/1152	76/18800	0.0172594	0.253322	0.230721	CPS1/BCAT2/PARK7/GLUL/BHMT/NAGS/ALDH1A1/PAH/MTHFR/ABAT	10
GO:0043299	leukocyte degranulation	10/1152	76/18800	0.0172594	0.253322	0.230721	GAB2/RAB27A/STX4/STXBP3/PRAM1/PTGDR/RASGRP1/FES/S100A13/KLRC2	10
GO:0007613	memory	14/1152	122/18800	0.0172603	0.253322	0.230721	ITGA3/PTGS2/CIC/PTN/SLC1A1/PPP3CB/CHST10/CAMK4/CHRNB2/ADCY1/TTC36/MAPT/ARC/NTF4	14
GO:0014074	response to purine-containing compound	15/1152	134/18800	0.0173016	0.253322	0.230721	CPS1/PTGS2/SLC26A3/PLAT/P2RX1/PTK2B/TRPM4/P2RX4/GPD1/P2RY12/FOS/KCNE1/KCNJ11/RYR3/GSTM2	15
GO:0070304	positive regulation of stress-activated protein kinase signaling cascade	15/1152	134/18800	0.0173016	0.253322	0.230721	HIPK2/TRAF5/PYCARD/WNT5A/GADD45A/PTK2B/CCL21/DUSP15/SH3RF2/SERPINF2/IGFBP6/RASGRP1/CCL19/LEP/STK39	15
GO:0006577	amino-acid betaine metabolic process	4/1152	17/18800	0.017563	0.254406	0.231708	CHDH/ACADM/BHMT/SLC22A4	4
GO:0007379	segment specification	4/1152	17/18800	0.017563	0.254406	0.231708	DVL2/MEOX1/OSR1/IRX3	4
GO:0044539	long-chain fatty acid import into cell	4/1152	17/18800	0.017563	0.254406	0.231708	SLC27A1/SLC27A2/IRS2/ACSL5	4
GO:0050802	circadian sleep/wake cycle, sleep	4/1152	17/18800	0.017563	0.254406	0.231708	ADRB1/PER3/GHRL/CHRNB2	4
GO:0042886	amide transport	27/1152	287/18800	0.0178444	0.257794	0.234794	BAIAP3/RFX3/ABCB1/JAK2/SYTL4/STX4/SFRP1/PPP3CB/PSMD9/STXBP3/PARK7/FKBP1B/EDN3/SLC27A1/TRPM4/GRP/GLUL/RBP4/GJA1/GHRL/CPLX1/MYRIP/LEP/ABAT/RAB11B/IRS2/KCNJ11	27
GO:1990845	adaptive thermogenesis	17/1152	159/18800	0.0179411	0.258504	0.23544	ADRB1/JAK2/ZNF516/UCP1/IL18R1/PLCL1/G0S2/PEMT/IGF1R/GJA1/GHRL/OMA1/ALDH1A1/STAT6/KSR2/LEP/ESRRG	17
GO:0001890	placenta development	16/1152	147/18800	0.0182301	0.261218	0.237912	CASP8/PTGS2/ALKBH1/PTN/CDKN1B/STC2/OVOL2/SOX15/CDKN1C/PPARG/RPS6/GCM1/LEF1/GHRL/STOX2/LEP	16
GO:0031346	positive regulation of cell projection organization	31/1152	341/18800	0.0183673	0.261218	0.237912	ZMYND10/DVL2/ITGA3/SS18L2/FUZ/CAMK2B/CROCC/LTK/PALM/PTN/RND2/WNT5A/FKBP1B/PTK2B/CAMK1/CCL21/IGF1R/PIK3R1/NTRK2/GPM6A/AUTS2/PLXNB1/ATP7A/P2RY12/MAP6/CCL19/HAP1/FES/MAPT/NTRK1/TOX	31
GO:0033280	response to vitamin D	6/1152	35/18800	0.0183883	0.261218	0.237912	PTGS2/SNW1/SFRP1/GDAP1/STC2/FES	6
GO:0050869	negative regulation of B cell activation	6/1152	35/18800	0.0183883	0.261218	0.237912	PARP3/THOC1/SFRP1/BCL6/BANK1/TNFRSF13B	6
GO:0022612	gland morphogenesis	14/1152	123/18800	0.018418	0.261218	0.237912	TP63/SFRP1/HPN/PTN/GLI3/WNT5A/FOXA1/STAT6/SOSTDC1/BCL2/CSF1/SERPINB5/CRIP1/PHB2	14
GO:0032355	response to estradiol	14/1152	123/18800	0.018418	0.261218	0.237912	CASP8/PTGS2/SFRP1/CDKN1B/RAMP3/OPRL1/ALDH1A2/BCL2L2/FOXA1/RARA/CASP9/IGF1R/HPGD/LEP	14
GO:0042088	T-helper 1 type immune response	7/1152	45/18800	0.0187447	0.263642	0.24012	TMEM98/IL12B/IL18R1/LEF1/STAT6/CCL19/ARID5A	7
GO:0000380	alternative mRNA splicing, via spliceosome	10/1152	77/18800	0.018783	0.263642	0.24012	RBM5/DDX17/RBM24/FAM172A/RBM25/HNRNPA1/CELF6/MBNL1/RBM11/RBM15B	10
GO:0006919	activation of cysteine-type endopeptidase activity involved in apoptotic process	10/1152	77/18800	0.018783	0.263642	0.24012	CASP8/JAK2/PYCARD/SLC1A1/P2RX1/PPARG/CASP9/PMAIP1/LCK/MAPT	10
GO:0032729	positive regulation of interferon-gamma production	10/1152	77/18800	0.018783	0.263642	0.24012	JAK2/PYCARD/IL12B/WNT5A/IL18R1/CD160/CD244/RASGRP1/ARID5A/HLA-DPB1	10
GO:0060326	cell chemotaxis	29/1152	315/18800	0.0189095	0.264733	0.241114	CXCL2/HSD3B7/PTN/CCR6/WNT5A/CSF3R/PTK2B/PREX1/EDN3/TRPM4/NINJ1/SFTPD/VAV3/P2RX4/CCL21/CH25H/LEF1/RAB13/LYST/CXCL14/IL34/AZU1/IL16/CCL19/SAA1/EGR3/CSF1/STK39/MMP28	29
GO:0042832	defense response to protozoan	5/1152	26/18800	0.0191773	0.265742	0.242033	IL12B/LYST/BATF/GBP2/CCDC88B	5
GO:0062009	secondary palate development	5/1152	26/18800	0.0191773	0.265742	0.242033	MMP25/WNT11/WNT5A/LEF1/SMAD4	5
GO:0070102	interleukin-6-mediated signaling pathway	5/1152	26/18800	0.0191773	0.265742	0.242033	JAK2/IL6ST/SMAD4/JAK1/C1QTNF4	5
GO:0071549	cellular response to dexamethasone stimulus	5/1152	26/18800	0.0191773	0.265742	0.242033	JAK2/PLAT/ERRFI1/CASP9/IGF1R	5
GO:0006816	calcium ion transport	37/1152	424/18800	0.0193604	0.267597	0.243722	CACNA1G/ATP1A2/CAMK2B/PTGS2/CAPN3/CACNA1F/PMPCB/P2RX1/STC2/GNAI2/TRPM6/FKBP1B/PTK2B/HPCA/RAMP3/OPRL1/HSPA2/TRPM4/TPT1/P2RX4/CCL21/CASQ1/GPM6A/CHRNB2/FCRL3/ORAI2/CACNB2/CATSPER2/BCL2/IL16/CCL19/HAP1/LCK/CACNA1E/RYR3/NOS1AP/GSTM2	37
GO:0002456	T cell mediated immunity	13/1152	112/18800	0.019513	0.268341	0.2444	RAB27A/PPP3CB/BTN3A3/IL12B/IL18R1/RIPK3/TRPM4/KLRC1/MR1/CD1C/CD1B/ARID5A/GNL1	13
GO:0034440	lipid oxidation	13/1152	112/18800	0.019513	0.268341	0.2444	PDK4/ACAA1/ACADM/ABCD3/ECHDC2/HACL1/SLC27A2/TYSND1/ACSM1/LEP/IRS2/APOD/ECI2	13
GO:0046683	response to organophosphorus	14/1152	124/18800	0.0196336	0.26856	0.244599	CPS1/PTGS2/SLC26A3/PLAT/P2RX1/PTK2B/TRPM4/P2RX4/GPD1/P2RY12/FOS/KCNE1/KCNJ11/RYR3	14
GO:0044070	regulation of anion transport	11/1152	89/18800	0.0198859	0.26856	0.244599	ATP1A2/PLA2G10/ABCB1/P2RX4/NPY5R/LEP/PDZK1/ABAT/ANO9/RAB11B/CES1	11
GO:0015911	long-chain fatty acid import across plasma membrane	3/1152	10/18800	0.019895	0.26856	0.244599	SLC27A1/IRS2/ACSL5	3
GO:0032025	response to cobalt ion	3/1152	10/18800	0.019895	0.26856	0.244599	CASP8/CASP9/ATP7A	3
GO:0033197	response to vitamin E	3/1152	10/18800	0.019895	0.26856	0.244599	FKBP1B/IGF1R/LEP	3
GO:0045657	positive regulation of monocyte differentiation	3/1152	10/18800	0.019895	0.26856	0.244599	IL34/FES/CSF1	3
GO:0048340	paraxial mesoderm morphogenesis	3/1152	10/18800	0.019895	0.26856	0.244599	WNT11/WNT5A/LEF1	3
GO:0072503	cellular divalent inorganic cation homeostasis	42/1152	494/18800	0.0199244	0.26856	0.244599	TAC1/SLC30A9/ATP1A2/PTGER3/CAPN3/JAK2/CACNA1F/SLC1A1/P2RX1/CCR6/STC2/WNT5A/FKBP1B/PTK2B/RAMP3/ATP7B/EDN3/OPRL1/TRPM4/TPT1/P2RX4/CCL21/CASQ1/GPR174/GHRL/ATP13A2/F2RL2/CACNB2/RIC3/PTGDR/PKHD1/PTGER4/BCL2/CCL19/SAA1/HAP1/LCK/CACNA1E/RYR3/GPR20/GSTM2/FIS1	42
GO:0030308	negative regulation of cell growth	19/1152	186/18800	0.0199756	0.268582	0.24462	SEMA3G/SEMA3B/IP6K2/WNT11/SFRP1/MAG/CDKN1B/BCL6/WNT5A/BCL11A/CDKN2C/SMAD4/GJA1/SCGB3A1/PI16/FBP1/SERTAD3/BCL2/TSPYL2	19
GO:0009914	hormone transport	27/1152	290/18800	0.0201341	0.270045	0.245952	BAIAP3/RFX3/JAK2/SYTL4/STX4/SFRP1/PPP3CB/PSMD9/STXBP3/PARK7/FKBP1B/EDN3/TRPM4/PPARG/GRP/GLUL/RBP4/SMAD4/GJA1/GHRL/CPLX1/MYRIP/LEP/ABAT/RAB11B/IRS2/KCNJ11	27
GO:0051346	negative regulation of hydrolase activity	33/1152	371/18800	0.0204427	0.272176	0.247893	LTF/SERPINB1/PTGS2/PAPLN/CST9L/FZD10/GNAI2/PARK7/APOA1/PPP4R4/FKBP1B/SPINK4/C3/SPRY2/NEIL1/GZMA/CRB2/UBXN1/PI16/TTC8/SERPINA12/SERPINF2/SERPINA6/CST2/CST9/A2M/SIAH2/SERPINA11/SERPINA5/SERPINA3/SERPINA1/SERPINB5/ANXA8	33
GO:0030522	intracellular receptor signaling pathway	25/1152	264/18800	0.0204758	0.272176	0.247893	TSPAN6/TP63/JAK2/DDX17/SNW1/RNF125/SFRP1/KDM4C/DHX58/PARK7/KLF2/ALDH1A2/FOXA1/RARA/PPARG/GPS2/TIFA/NR3C2/NR4A2/TADA3/LEP/AKR1C3/ESRRG/PHB2/ZCCHC3	25
GO:1904377	positive regulation of protein localization to cell periphery	9/1152	67/18800	0.0205419	0.272176	0.247893	ITGA3/SORBS1/STX4/AGR2/RANGRF/RAMP3/NUMA1/NKD2/PIK3R1	9
GO:0000041	transition metal ion transport	12/1152	101/18800	0.0205435	0.272176	0.247893	LTF/SLC30A9/TF/SLC1A1/ATP7B/TCN1/SLC40A1/SLC39A1/SLC25A28/ATP7A/SCARA5/RAB11B	12
GO:1904029	regulation of cyclin-dependent protein kinase activity	12/1152	101/18800	0.0205435	0.272176	0.247893	CDK5RAP3/CDKN1B/CCNG1/GADD45A/CCND2/CDKN2C/CDKN1C/HHEX/DIRAS3/STOX1/HEXIM2/SERTAD1	12
GO:0042254	ribosome biogenesis	28/1152	304/18800	0.0206918	0.273474	0.249075	RPS5/DDX17/RPL3/RBFA/RPL24/RPF1/RPS25/RCL1/RPL5/RPL27/GLUL/RPS6/RPL11/RPL10/RPL26/LSM6/NSA2/RPS14/RPSA/EXOSC10/RPS27/YBEY/RPS17/RPL35A/FBLL1/RPL23A/NUDT16/RPL10A	28
GO:0006699	bile acid biosynthetic process	6/1152	36/18800	0.0209556	0.274566	0.25007	HSD3B7/ABCD3/CYP27A1/SLC27A2/OSBPL1A/CES1	6
GO:0043368	positive T cell selection	6/1152	36/18800	0.0209556	0.274566	0.25007	IL12B/BATF/STAT6/BCL2/THEMIS/TOX	6
GO:0060428	lung epithelium development	6/1152	36/18800	0.0209556	0.274566	0.25007	AGR2/LTA4H/ERRFI1/KLF2/FOXA1/SAV1	6
GO:0042269	regulation of natural killer cell mediated cytotoxicity	7/1152	46/18800	0.0209766	0.274566	0.25007	IL12B/CD160/KLRC1/RASGRP1/LEP/KLRC2/KLRC3	7
GO:0055074	calcium ion homeostasis	40/1152	468/18800	0.0210289	0.274589	0.250091	TAC1/ATP1A2/PTGER3/CAPN3/JAK2/CACNA1F/P2RX1/CCR6/STC2/WNT5A/FKBP1B/PTK2B/RAMP3/ATP7B/EDN3/OPRL1/TRPM4/TPT1/P2RX4/CCL21/CASQ1/GPR174/GHRL/ATP13A2/F2RL2/CACNB2/RIC3/PTGDR/PKHD1/PTGER4/BCL2/CCL19/SAA1/HAP1/LCK/CACNA1E/RYR3/GPR20/GSTM2/FIS1	40
GO:0051091	positive regulation of DNA-binding transcription factor activity	25/1152	265/18800	0.0213428	0.274654	0.25015	DVL2/LTF/HIPK2/TRAF5/CAPN3/JAK2/RPS6KA5/PYCARD/WNT5A/IL18R1/PARK7/TAF12/RIPK3/FOXA1/PPARG/FLOT2/BEX1/BCL10/SAV1/ADCY1/SLCO3A1/RNF220/NTRK1/FANK1/PHB2	25
GO:0002028	regulation of sodium ion transport	11/1152	90/18800	0.0214452	0.274654	0.25015	ATP1A2/NEDD4L/NKAIN1/TESC/RANGRF/WNK4/P2RX4/OSR1/SPTBN4/STK39/FXYD1	11
GO:0003128	heart field specification	4/1152	18/18800	0.0215098	0.274654	0.25015	SMARCD3/WNT11/WNT5A/AXIN2	4
GO:0006957	complement activation, alternative pathway	4/1152	18/18800	0.0215098	0.274654	0.25015	CR2/C3/CFP/CFB	4
GO:0019184	nonribosomal peptide biosynthetic process	4/1152	18/18800	0.0215098	0.274654	0.25015	GGT5/SLC1A1/GGT7/AASDH	4
GO:0019896	axonal transport of mitochondrion	4/1152	18/18800	0.0215098	0.274654	0.25015	SYBU/HAP1/AGBL4/MAPT	4
GO:0043649	dicarboxylic acid catabolic process	4/1152	18/18800	0.0215098	0.274654	0.25015	GLUL/MTHFS/ADHFE1/ACOT4	4
GO:0140354	lipid import into cell	4/1152	18/18800	0.0215098	0.274654	0.25015	SLC27A1/SLC27A2/IRS2/ACSL5	4
GO:1902001	fatty acid transmembrane transport	4/1152	18/18800	0.0215098	0.274654	0.25015	ABCD3/SLC27A1/IRS2/ACSL5	4
GO:0008406	gonad development	22/1152	226/18800	0.0215395	0.274654	0.25015	ERCC1/PATZ1/SFRP1/WNT5A/SOX15/BCL2L2/RARA/FST/SMAD4/RAB13/OSR1/GNRH1/GFRA1/GJA1/KLHL10/TIPARP/ING2/BCL2/LEP/A2M/AKR1C3/NTRK1	22
GO:0007254	JNK cascade	18/1152	175/18800	0.0216936	0.275971	0.251349	HIPK2/STRADB/TRAF5/PYCARD/SFRP1/WNT5A/GADD45A/PTK2B/GPS2/CCL21/IGF1R/DUSP15/PDCD4/SH3RF2/SERPINF2/PTGER4/RASGRP1/CCL19	18
GO:0002705	positive regulation of leukocyte mediated immunity	15/1152	138/18800	0.0220207	0.27756	0.252796	STX4/FCER2/IL12B/IL18R1/CD160/C3/MR1/PAXIP1/CD1C/CD1B/STAT6/RASGRP1/ARID5A/KLRC2/KLRC3	15
GO:0032768	regulation of monooxygenase activity	8/1152	57/18800	0.0221602	0.27756	0.252796	GLA/FCER2/PARK7/PTK2B/DDAH1/ATP7A/LEP/NOS1AP	8
GO:0043551	regulation of phosphatidylinositol 3-kinase activity	8/1152	57/18800	0.0221602	0.27756	0.252796	AMBRA1/PTK2B/FLT3/VAV3/CCL21/PIK3R1/P2RY12/CCL19	8
GO:0060042	retina morphogenesis in camera-type eye	8/1152	57/18800	0.0221602	0.27756	0.252796	HIPK2/SDK2/RPGRIP1/SLC1A1/RBP4/NTRK2/CRB2/TTC8	8
GO:0090175	regulation of establishment of planar polarity	8/1152	57/18800	0.0221602	0.27756	0.252796	DVL2/WNT11/SFRP1/PLEKHA4/WNT5A/CELSR2/VANGL2/PKHD1	8
GO:0006006	glucose metabolic process	20/1152	201/18800	0.0223294	0.27756	0.252796	PDK4/H6PD/SORBS1/ACADM/RBP4/PMAIP1/IGFBP4/GHRL/TFF3/OMA1/NPY1R/FBP1/SERPINA12/GPD1/PDHB/MST1/LEP/IRS2/KCNJ11/APOD	20
GO:0001562	response to protozoan	5/1152	27/18800	0.0223805	0.27756	0.252796	IL12B/LYST/BATF/GBP2/CCDC88B	5
GO:0030325	adrenal gland development	5/1152	27/18800	0.0223805	0.27756	0.252796	WNT11/APOA1/CDKN1C/SMAD4/INSM1	5
GO:0035774	positive regulation of insulin secretion involved in cellular response to glucose stimulus	5/1152	27/18800	0.0223805	0.27756	0.252796	BAIAP3/STX4/PPP3CB/TRPM4/GHRL	5
GO:0042537	benzene-containing compound metabolic process	5/1152	27/18800	0.0223805	0.27756	0.252796	ACAA1/GSTM1/ACSM1/GSTM4/GSTM2	5
GO:0045954	positive regulation of natural killer cell mediated cytotoxicity	5/1152	27/18800	0.0223805	0.27756	0.252796	IL12B/CD160/RASGRP1/KLRC2/KLRC3	5
GO:0001558	regulation of cell growth	36/1152	415/18800	0.0225829	0.279431	0.254501	SEMA3G/SEMA3B/NEDD4L/IL17RB/IP6K2/RASGRP2/EPB41L3/WNT11/SGK3/SFRP1/MAG/HPN/RND2/CDKN1B/CHPT1/BCL6/WNT5A/PTCH2/BCL11A/PTK2B/CDKN2C/KRT17/CLSTN3/SMAD4/IGFBP4/GJA1/SCGB3A1/BAP1/PI16/FBP1/SERTAD3/TMC8/ING5/BCL2/TSPYL2/MAPT	36
GO:0097306	cellular response to alcohol	11/1152	91/18800	0.0230925	0.282789	0.257559	SFRP1/AKAP8/UCP1/KLF2/IGF1R/ADCY1/PTGDR/PTGER4/GRAMD1C/AKR1C3/CES1	11
GO:0042908	xenobiotic transport	7/1152	47/18800	0.0233866	0.282789	0.257559	SLC18A1/ABCB1/OSCP1/ATP7B/GJA1/PDZK1/SLC22A4	7
GO:0001764	neuron migration	17/1152	164/18800	0.0235432	0.282789	0.257559	ITGA3/SDCCAG8/CAMK2B/PCM1/ALKBH1/TNN/ELP3/TUBB2B/CELSR2/GNRH1/NTRK2/ASTN2/GPM6A/IGSF10/GJA1/NR4A2/AUTS2	17
GO:0046661	male sex differentiation	17/1152	164/18800	0.0235432	0.282789	0.257559	ERCC1/PATZ1/SFRP1/WNT5A/SOX15/BCL2L2/RARA/GREB1L/SMAD4/RAB13/GFRA1/GJA1/KLHL10/ING2/BCL2/AKR1C3/NTRK1	17
GO:0032760	positive regulation of tumor necrosis factor production	12/1152	103/18800	0.0235982	0.282789	0.257559	JAK2/PYCARD/IL12B/WNT5A/IL33/PIK3R1/AZU1/C1QTNF4/RASGRP1/CCL19/LEP/ARID5A	12
GO:1901796	regulation of signal transduction by p53 class mediator	12/1152	103/18800	0.0235982	0.282789	0.257559	RPS20/HIPK2/CDK5RAP3/RPL5/RPL23/PMAIP1/RPL11/RPL37/RPL26/ING2/BCL2/C16orf72	12
GO:0002821	positive regulation of adaptive immune response	13/1152	115/18800	0.0237533	0.282789	0.257559	PYCARD/FCER2/IL12B/IL18R1/C3/IL6ST/SKAP1/MR1/PAXIP1/CD1C/CD1B/STAT6/ARID5A	13
GO:0071542	dopaminergic neuron differentiation	6/1152	37/18800	0.0237549	0.282789	0.257559	FGF20/SFRP1/WNT5A/FOXA1/NR4A2/CDNF	6
GO:2000403	positive regulation of lymphocyte migration	6/1152	37/18800	0.0237549	0.282789	0.257559	PYCARD/WNT5A/PTK2B/CCL21/TNFRSF14/STK39	6
GO:0019221	cytokine-mediated signaling pathway	41/1152	486/18800	0.0237722	0.282789	0.257559	IL17RB/CASP8/CXCL2/TRAF5/IL5RA/JAK2/RPS6KA5/PYCARD/SLC1A1/CCR6/IL12B/LIFR/WNT5A/IL18R1/APOA1/CSF3R/PTK2B/FLT3/STAT5A/SLC27A1/PPARG/GPS2/IL6ST/IL33/CCL21/SMAD4/TSLP/UGCG/IL34/TNFRSF14/JAK1/STAT6/PYDC1/C1QTNF4/CCL19/LEP/CSF1/SIGIRR/IL3RA/TNFRSF18/STK39	41
GO:0021954	central nervous system neuron development	10/1152	80/18800	0.0239451	0.282789	0.257559	NTRK2/NR4A2/BTG2/SPTBN4/CHRNB2/ATP7A/TTC36/LEP/AGBL4/MAPT	10
GO:0007286	spermatid development	18/1152	177/18800	0.0240188	0.282789	0.257559	ROPN1/SLC26A3/CCR6/IQCG/ROPN1B/DNAH1/PCSK4/HSPA2/CCDC136/ROPN1L/SPEF2/CABYR/RSPH1/KLHL10/TDRD5/CATSPER2/TTC21A/ING2	18
GO:0048732	gland development	37/1152	431/18800	0.0242154	0.282789	0.257559	CPS1/TP63/WNT11/JAK2/SRSF5/SFRP1/HPN/PTN/GLI3/CDK5RAP3/CDKN1B/WNT5A/WLS/ACADM/APOA1/ATP7B/STAT5A/ALDH1A2/RIPK3/FOXA1/CDKN1C/RARA/LEF1/SMAD4/GJA1/ATP7A/STAT6/SOSTDC1/BCL2/INSM1/PCSK1/DEAF1/CSF1/IRS2/SERPINB5/CRIP1/PHB2	37
GO:0007369	gastrulation	19/1152	190/18800	0.0243406	0.282789	0.257559	DVL2/ITGA3/PAF1/LAMA3/WNT11/SFRP1/UGDH/WNT5A/WLS/SYF2/APOA1/RPS6/LEF1/SMAD4/OSR1/CRB2/GJA1/LAMB3/MBP	19
GO:0001912	positive regulation of leukocyte mediated cytotoxicity	8/1152	58/18800	0.024373	0.282789	0.257559	IL12B/CD160/MR1/CD1C/CD1B/RASGRP1/KLRC2/KLRC3	8
GO:0086065	cell communication involved in cardiac conduction	8/1152	58/18800	0.024373	0.282789	0.257559	CACNA1G/ATP1A2/RANGRF/FKBP1B/TRPM4/GJA1/CACNB2/IRX3	8
GO:2000649	regulation of sodium ion transmembrane transporter activity	8/1152	58/18800	0.024373	0.282789	0.257559	ATP1A2/NEDD4L/TESC/RANGRF/WNK4/OSR1/STK39/FXYD1	8
GO:0016445	somatic diversification of immunoglobulins	9/1152	69/18800	0.0244454	0.282789	0.257559	ERCC1/PARP3/THOC1/CCR6/BCL6/BATF/PAXIP1/POLL/STAT6	9
GO:0050921	positive regulation of chemotaxis	15/1152	140/18800	0.0247158	0.282789	0.257559	STX4/PTN/CCR6/WNT5A/PTK2B/EDN3/P2RX4/CCL21/IL34/P2RY12/AZU1/IL16/CCL19/CSF1/STK39	15
GO:0048872	homeostasis of number of cells	26/1152	282/18800	0.0247982	0.282789	0.257559	HIPK2/PLA2G10/JAK2/LGALS2/PPP3CB/CDK5RAP3/BCL6/FLT3/KLF2/RIPK3/EMX1/RPS6/SLC40A1/PMAIP1/BCL10/SLC25A38/GPR174/XKR8/KLHL10/BAP1/RPS14/BCL2/P4HTM/RPS17/CSF1/TNFRSF13B	26
GO:0031667	response to nutrient levels	38/1152	446/18800	0.0250785	0.282789	0.257559	PDK4/ERCC1/CPS1/ADRB1/PTGS2/USP33/WNT11/MTMR3/SNW1/MAP1LC3A/SFRP1/GDAP1/UCP1/ITFG2/STC2/GNAI2/NPRL2/ACADM/FKBP1B/MAX/ALDH1A2/RARA/PPARG/HNRNPA1/GLUL/IGF1R/PMAIP1/BCL10/GHRL/OMA1/BCL2/LEP/PCSK1/A2M/MTHFR/FES/AKR1C3/NTRK1	38
GO:0002444	myeloid leukocyte mediated immunity	12/1152	104/18800	0.025245	0.282789	0.257559	GAB2/STX4/TUSC2/STXBP3/C3/PRAM1/DNASE1L3/PTGDR/AZU1/RASGRP1/FES/S100A13	12
GO:0022600	digestive system process	12/1152	104/18800	0.025245	0.282789	0.257559	PTGER3/APOA1/OPRL1/WNK4/RBP4/UGCG/GHRL/TFF3/TFF1/LEP/SERPINA3/STK39	12
GO:0009306	protein secretion	31/1152	350/18800	0.0253432	0.282789	0.257559	BAIAP3/RAB27A/RFX3/JAK2/SYTL4/PARD6A/STX4/SFRP1/PPP3CB/PSMD9/IL12B/STXBP3/PARK7/WLS/FKBP1B/TRPM4/PPARG/GLUL/RBP4/RAB13/GHRL/ATP13A2/CPLX1/MYRIP/SAA1/LEP/PCSK1/ABAT/RAB11B/IRS2/KCNJ11	31
GO:1902105	regulation of leukocyte differentiation	26/1152	283/18800	0.0257775	0.282789	0.257559	LTF/CASP8/TCF7/TESC/SFRP1/GLI3/AMBRA1/IL12B/BCL6/BTN2A2/FGL2/RARA/LEF1/PIK3R1/CAMK4/ZFP36L2/IL34/RUNX1/FCRL3/FOS/RASGRP1/CCL19/EGR3/FES/CSF1/TOX	26
GO:1990778	protein localization to cell periphery	30/1152	337/18800	0.0258766	0.282789	0.257559	ITGA3/EPB41L3/TESC/SORBS1/PALM/VTI1B/STX4/AGR2/SLC1A1/RANGRF/RAB34/RAMP3/OPTN/FLOT2/PRAM1/NUMA1/SKAP1/RAB13/NKD2/PIK3R1/LIN7C/RILPL2/SPTBN4/LZTFL1/TTC8/CACNB2/WDR72/CPLX1/PDZK1/RILPL1	30
GO:0002360	T cell lineage commitment	5/1152	28/18800	0.0259111	0.282789	0.257559	IL12B/BATF/STAT6/BCL2/TOX	5
GO:0042133	neurotransmitter metabolic process	5/1152	28/18800	0.0259111	0.282789	0.257559	DAGLA/PAH/ABAT/MAOA/COLQ	5
GO:0000028	ribosomal small subunit assembly	4/1152	19/18800	0.0259565	0.282789	0.257559	RPS5/RPS14/RPSA/RPS27	4
GO:0015732	prostaglandin transport	4/1152	19/18800	0.0259565	0.282789	0.257559	PLA2G10/P2RX4/LEP/SLCO3A1	4
GO:0030011	maintenance of cell polarity	4/1152	19/18800	0.0259565	0.282789	0.257559	WNT11/CRB2/LIN7C/DST	4
GO:0032634	interleukin-5 production	4/1152	19/18800	0.0259565	0.282789	0.257559	IL5RA/RARA/LEF1/TSLP	4
GO:0032674	regulation of interleukin-5 production	4/1152	19/18800	0.0259565	0.282789	0.257559	IL5RA/RARA/LEF1/TSLP	4
GO:0042574	retinal metabolic process	4/1152	19/18800	0.0259565	0.282789	0.257559	ALDH1A2/DHRS4/DHRS4L2/AKR1C3	4
GO:0042749	regulation of circadian sleep/wake cycle	4/1152	19/18800	0.0259565	0.282789	0.257559	ADRB1/PER3/GHRL/CHRNB2	4
GO:0097202	activation of cysteine-type endopeptidase activity	4/1152	19/18800	0.0259565	0.282789	0.257559	CYFIP2/CASP8/PYCARD/CASP9	4
GO:0060324	face development	7/1152	48/18800	0.0259806	0.282789	0.257559	CRISPLD2/WNT5A/ALDH1A2/RARA/LEF1/CSRNP1/TIPARP	7
GO:0002604	regulation of dendritic cell antigen processing and presentation	3/1152	11/18800	0.0261302	0.282789	0.257559	FGL2/CCL21/CCL19	3
GO:0007494	midgut development	3/1152	11/18800	0.0261302	0.282789	0.257559	CPS1/WNT5A/ALDH1A2	3
GO:0010917	negative regulation of mitochondrial membrane potential	3/1152	11/18800	0.0261302	0.282789	0.257559	PMAIP1/PIP5KL1/MAPT	3
GO:0032276	regulation of gonadotropin secretion	3/1152	11/18800	0.0261302	0.282789	0.257559	SMAD4/GJA1/LEP	3
GO:0034145	positive regulation of toll-like receptor 4 signaling pathway	3/1152	11/18800	0.0261302	0.282789	0.257559	LTF/IFI35/NINJ1	3
GO:0035090	maintenance of apical/basal cell polarity	3/1152	11/18800	0.0261302	0.282789	0.257559	WNT11/CRB2/LIN7C	3
GO:0039532	negative regulation of viral-induced cytoplasmic pattern recognition receptor signaling pathway	3/1152	11/18800	0.0261302	0.282789	0.257559	TSPAN6/RNF125/DHX58	3
GO:0042135	neurotransmitter catabolic process	3/1152	11/18800	0.0261302	0.282789	0.257559	ABAT/MAOA/COLQ	3
GO:0042428	serotonin metabolic process	3/1152	11/18800	0.0261302	0.282789	0.257559	ALDH2/TPH1/ATP7A	3
GO:0045199	maintenance of epithelial cell apical/basal polarity	3/1152	11/18800	0.0261302	0.282789	0.257559	WNT11/CRB2/LIN7C	3
GO:0045837	negative regulation of membrane potential	3/1152	11/18800	0.0261302	0.282789	0.257559	PMAIP1/PIP5KL1/MAPT	3
GO:0046643	regulation of gamma-delta T cell activation	3/1152	11/18800	0.0261302	0.282789	0.257559	TCF7/LEF1/EGR3	3
GO:0086016	AV node cell action potential	3/1152	11/18800	0.0261302	0.282789	0.257559	CACNA1G/TRPM4/CACNB2	3
GO:0086027	AV node cell to bundle of His cell signaling	3/1152	11/18800	0.0261302	0.282789	0.257559	CACNA1G/TRPM4/CACNB2	3
GO:0090179	planar cell polarity pathway involved in neural tube closure	3/1152	11/18800	0.0261302	0.282789	0.257559	DVL2/SFRP1/WNT5A	3
GO:0097278	complement-dependent cytotoxicity	3/1152	11/18800	0.0261302	0.282789	0.257559	RAB27A/CD59/C3	3
GO:1902065	response to L-glutamate	3/1152	11/18800	0.0261302	0.282789	0.257559	BCL11A/HPCA/IGF1R	3
GO:1903564	regulation of protein localization to cilium	3/1152	11/18800	0.0261302	0.282789	0.257559	CROCC/LZTFL1/CCDC66	3
GO:1903977	positive regulation of glial cell migration	3/1152	11/18800	0.0261302	0.282789	0.257559	P2RX4/P2RY12/CSF1	3
GO:2000049	positive regulation of cell-cell adhesion mediated by cadherin	3/1152	11/18800	0.0261302	0.282789	0.257559	WNT5A/FOXA1/SERPINF2	3
GO:0002687	positive regulation of leukocyte migration	15/1152	141/18800	0.0261522	0.282789	0.257559	PYCARD/PTN/CCR6/WNT5A/PTK2B/EDN3/P2RX4/CCL21/IL34/TNFRSF14/P2RY12/CCL19/CSF1/TNFRSF18/STK39	15
GO:0048284	organelle fusion	15/1152	141/18800	0.0261522	0.282789	0.257559	SYT13/ZDHHC6/VTI1B/STX4/GDAP1/BET1/RAB34/VAV3/RAB13/NKD2/ATP13A2/OMA1/PRRT2/CPLX1/FIS1	15
GO:0050671	positive regulation of lymphocyte proliferation	15/1152	141/18800	0.0261522	0.282789	0.257559	JAK2/PYCARD/IL12B/BCL6/VAV3/IL6ST/CHRNB2/FCRL3/CCDC88B/BCL2/CCL19/LEP/CLECL1/IRS2/HLA-DPB1	15
GO:0035592	establishment of protein localization to extracellular region	31/1152	351/18800	0.0262309	0.282789	0.257559	BAIAP3/RAB27A/RFX3/JAK2/SYTL4/PARD6A/STX4/SFRP1/PPP3CB/PSMD9/IL12B/STXBP3/PARK7/WLS/FKBP1B/TRPM4/PPARG/GLUL/RBP4/RAB13/GHRL/ATP13A2/CPLX1/MYRIP/SAA1/LEP/PCSK1/ABAT/RAB11B/IRS2/KCNJ11	31
GO:0003407	neural retina development	9/1152	70/18800	0.0265828	0.282789	0.257559	HIPK2/SDK2/SMARCD3/RPGRIP1/SLC1A1/NTRK2/CRB2/GPM6A/TTC8	9
GO:0032890	regulation of organic acid transport	9/1152	70/18800	0.0265828	0.282789	0.257559	ATP1A2/PLA2G10/P2RX4/NPY5R/LEP/ABAT/IRS2/ACSL5/FIS1	9
GO:0051057	positive regulation of small GTPase mediated signal transduction	9/1152	70/18800	0.0265828	0.282789	0.257559	APOA1/GPR174/AUTS2/ARHGEF3/F2RL2/RASGRP1/CSF1/NTRK1/GPR20	9
GO:0001101	response to acid chemical	14/1152	129/18800	0.0266389	0.282789	0.257559	CPS1/CDKN1B/BCL11A/HPCA/KLF2/BCL2L2/IGF1R/GLRA3/NTRK2/ATP7A/MTHFR/COL4A6/NTRK1/CPEB1	14
GO:0032612	interleukin-1 production	14/1152	129/18800	0.0266389	0.282789	0.257559	SERPINB1/CASP8/JAK2/PYCARD/WNT5A/ERRFI1/APOA1/GHRL/PYDC1/AZU1/IL16/CCL19/SAA1/S100A13	14
GO:0032652	regulation of interleukin-1 production	14/1152	129/18800	0.0266389	0.282789	0.257559	SERPINB1/CASP8/JAK2/PYCARD/WNT5A/ERRFI1/APOA1/GHRL/PYDC1/AZU1/IL16/CCL19/SAA1/S100A13	14
GO:0002275	myeloid cell activation involved in immune response	11/1152	93/18800	0.0266611	0.282789	0.257559	GAB2/IFI35/PYCARD/STX4/STXBP3/PRAM1/DNASE1L3/PTGDR/RASGRP1/FES/S100A13	11
GO:0030101	natural killer cell activation	11/1152	93/18800	0.0266611	0.282789	0.257559	CASP8/RAB27A/JAK2/IL12B/TUSC2/IL18R1/CD244/RASGRP1/LEP/TOX/KLRC2	11
GO:0002820	negative regulation of adaptive immune response	8/1152	59/18800	0.026736	0.282789	0.257559	PARP3/THOC1/PPP3CB/BCL6/CD160/CR2/KLRC1/TNFRSF14	8
GO:0031102	neuron projection regeneration	8/1152	59/18800	0.026736	0.282789	0.257559	JAK2/MAG/PTN/FKBP1B/IGF1R/BCL2/LAMB2/APOD	8
GO:0051353	positive regulation of oxidoreductase activity	8/1152	59/18800	0.026736	0.282789	0.257559	FCER2/GNAI2/PARK7/PTK2B/EDN3/RIPK3/ATP7A/NOS1AP	8
GO:0071384	cellular response to corticosteroid stimulus	8/1152	59/18800	0.026736	0.282789	0.257559	JAK2/PLAT/ERRFI1/FLT3/CASP9/IGF1R/ZFP36L2/AKR1C3	8
GO:0002701	negative regulation of production of molecular mediator of immune response	6/1152	38/18800	0.0267939	0.282789	0.257559	CD22/PARP3/THOC1/BCL6/APOA1/FCRL3	6
GO:0032814	regulation of natural killer cell activation	6/1152	38/18800	0.0267939	0.282789	0.257559	JAK2/IL12B/RASGRP1/LEP/TOX/KLRC2	6
GO:0045137	development of primary sexual characteristics	22/1152	231/18800	0.0268108	0.282789	0.257559	ERCC1/PATZ1/SFRP1/WNT5A/SOX15/BCL2L2/RARA/FST/SMAD4/RAB13/OSR1/GNRH1/GFRA1/GJA1/KLHL10/TIPARP/ING2/BCL2/LEP/A2M/AKR1C3/NTRK1	22
GO:0021915	neural tube development	16/1152	154/18800	0.0269313	0.283509	0.258215	DVL2/FUZ/ITPK1/SFRP1/GLI3/WNT5A/OVOL2/ALDH1A2/FOXA1/RARA/BCL10/VANGL2/MTHFR/DEAF1/RNF220/ZNF358	16
GO:0035107	appendage morphogenesis	15/1152	142/18800	0.0276498	0.289391	0.263572	TP63/GLI3/FBXW4/B9D1/WNT5A/ALDH1A2/LEF1/RNF165/SMAD4/OSR1/AFF3/MBNL1/GJA1/ZNF219/ZNF358	15
GO:0035108	limb morphogenesis	15/1152	142/18800	0.0276498	0.289391	0.263572	TP63/GLI3/FBXW4/B9D1/WNT5A/ALDH1A2/LEF1/RNF165/SMAD4/OSR1/AFF3/MBNL1/GJA1/ZNF219/ZNF358	15
GO:0055123	digestive system development	15/1152	142/18800	0.0276498	0.289391	0.263572	CPS1/TP63/WNT11/SFRP1/AGR2/GLI3/WNT5A/WLS/OVOL2/ALDH1A2/CDKN1C/IL6ST/SAV1/CCDC103/BCL2	15
GO:0007163	establishment or maintenance of cell polarity	21/1152	219/18800	0.028104	0.293578	0.267386	RHOBTB2/SDCCAG8/WNT11/PARD6A/RND2/WNT5A/PTK2B/FLOT2/SPRY2/CCL21/NUMA1/IGF1R/RHOB/CRB2/LIN7C/DST/GJA1/TTC8/PKHD1/CCL19/FSCN2	21
GO:0045582	positive regulation of T cell differentiation	11/1152	94/18800	0.0285874	0.296731	0.270257	GLI3/AMBRA1/IL12B/BCL6/BTN2A2/RARA/LEF1/RUNX1/RASGRP1/CCL19/EGR3	11
GO:0030278	regulation of ossification	13/1152	118/18800	0.0286398	0.296731	0.270257	LTF/SFRP1/PTN/MGP/WNT5A/PTK2B/EGR2/TRPM4/OSR1/GJA1/PTGER4/BCL2/CSF1	13
GO:0071346	cellular response to interferon-gamma	13/1152	118/18800	0.0286398	0.296731	0.270257	JAK2/STX4/IL12B/WNT5A/STXBP3/GBP3/PPARG/FLNB/CCL21/RPL13A/JAK1/GBP2/CCL19	13
GO:0045058	T cell selection	7/1152	49/18800	0.0287641	0.296731	0.270257	GLI3/IL12B/BATF/STAT6/BCL2/THEMIS/TOX	7
GO:2000059	negative regulation of ubiquitin-dependent protein catabolic process	7/1152	49/18800	0.0287641	0.296731	0.270257	HIPK2/PARK7/RPL5/RPL23/RPL11/UBXN1/TTC36	7
GO:0019395	fatty acid oxidation	12/1152	106/18800	0.0287881	0.296731	0.270257	PDK4/ACAA1/ACADM/ABCD3/ECHDC2/HACL1/SLC27A2/TYSND1/ACSM1/LEP/IRS2/ECI2	12
GO:0120034	positive regulation of plasma membrane bounded cell projection assembly	12/1152	106/18800	0.0287881	0.296731	0.270257	ZMYND10/FUZ/CROCC/PALM/CCL21/PIK3R1/GPM6A/AUTS2/ATP7A/P2RY12/CCL19/HAP1	12
GO:0009991	response to extracellular stimulus	40/1152	479/18800	0.0291274	0.297432	0.270896	PDK4/ERCC1/CPS1/ADRB1/PTGS2/USP33/WNT11/MTMR3/SNW1/MAP1LC3A/SFRP1/GDAP1/UCP1/ITFG2/STC2/GNAI2/NPRL2/ACADM/FKBP1B/MAX/ALDH1A2/RARA/PPARG/HNRNPA1/GLUL/IGF1R/PMAIP1/BCL10/NR4A2/GHRL/OMA1/FOS/BCL2/LEP/PCSK1/A2M/MTHFR/FES/AKR1C3/NTRK1	40
GO:0001508	action potential	15/1152	143/18800	0.02921	0.297432	0.270896	CACNA1G/ATP1A2/NEDD4L/P2RX1/RANGRF/KCNA1/FKBP1B/TRPM4/P2RX4/NTRK2/GJA1/CHRNB2/CACNB2/KCNE1/NOS1AP	15
GO:0045619	regulation of lymphocyte differentiation	18/1152	181/18800	0.0292305	0.297432	0.270896	TCF7/SFRP1/GLI3/AMBRA1/IL12B/BCL6/BTN2A2/FGL2/RARA/LEF1/CAMK4/ZFP36L2/RUNX1/FCRL3/RASGRP1/CCL19/EGR3/TOX	18
GO:0016447	somatic recombination of immunoglobulin gene segments	8/1152	60/18800	0.0292534	0.297432	0.270896	ERCC1/PARP3/THOC1/CCR6/BCL6/BATF/PAXIP1/STAT6	8
GO:0043506	regulation of JUN kinase activity	8/1152	60/18800	0.0292534	0.297432	0.270896	DVL2/SFRP1/FZD10/WNT5A/PTK2B/PDCD4/CCL19/FZD8	8
GO:0046888	negative regulation of hormone secretion	8/1152	60/18800	0.0292534	0.297432	0.270896	SYTL4/SFRP1/PSMD9/FKBP1B/GJA1/GHRL/LEP/KCNJ11	8
GO:1903078	positive regulation of protein localization to plasma membrane	8/1152	60/18800	0.0292534	0.297432	0.270896	ITGA3/SORBS1/STX4/AGR2/RANGRF/RAMP3/NKD2/PIK3R1	8
GO:0016042	lipid catabolic process	29/1152	327/18800	0.0293457	0.297432	0.270896	CPS1/ACAA1/PLA2G10/GLA/ACADM/PLA2G2D/ABCD3/APOA1/ECHDC2/HACL1/LGALS12/DAGLA/CYP27A1/SLC27A2/ABHD1/PLCH2/TYSND1/ENPP6/CYP4F11/LEP/PNPLA2/FUCA1/IRS2/CYP4F12/PLCD1/PLA2G2C/AKR1C3/ECI2/CES1	29
GO:0043270	positive regulation of ion transport	25/1152	273/18800	0.029349	0.297432	0.270896	PLA2G10/ABCB1/TESC/CAPN3/P2RX1/KCNA1/RAMP3/EDN3/WNK4/HSPA2/P2RX4/CASQ1/CHRNB2/CACNB2/P2RY12/HAP1/LEP/PDZK1/KCNE1/ABAT/ARC/STK39/NOS1AP/GSTM2/FXYD1	25
GO:0009264	deoxyribonucleotide catabolic process	5/1152	29/18800	0.0297785	0.299333	0.272627	NEIL1/DPYS/NEIL2/NUDT16/NUDT18	5
GO:0010390	histone monoubiquitination	5/1152	29/18800	0.0297785	0.299333	0.272627	PAF1/ATXN7L3/DDB2/PCGF5/RING1	5
GO:0070588	calcium ion transmembrane transport	28/1152	314/18800	0.0299607	0.299333	0.272627	CACNA1G/ATP1A2/CAPN3/CACNA1F/PMPCB/P2RX1/TRPM6/FKBP1B/PTK2B/HPCA/RAMP3/OPRL1/HSPA2/TRPM4/P2RX4/CCL21/CASQ1/GPM6A/ORAI2/CACNB2/CATSPER2/CCL19/HAP1/LCK/CACNA1E/RYR3/NOS1AP/GSTM2	28
GO:0008544	epidermis development	31/1152	355/18800	0.0300256	0.299333	0.272627	FUZ/SLC4A7/LAMA3/LAMC2/COL17A1/PLA2G10/TP63/WNT5A/ERRFI1/PTCH2/OVOL2/KRT17/FLOT2/FST/FLNB/NUMA1/SMAD4/UGCG/SAV1/MYSM1/ATP7A/NAB2/BNC1/SOSTDC1/KRT15/BCL2/KRT5/KRT14/AKR1C3/LAMB3/NTF4	31
GO:0042401	cellular biogenic amine biosynthetic process	6/1152	39/18800	0.0300796	0.299333	0.272627	ALDH2/PARK7/PAOX/NR4A2/PAH/INSM1	6
GO:0060562	epithelial tube morphogenesis	29/1152	328/18800	0.0303832	0.299333	0.272627	DVL2/FUZ/WNT11/SFRP1/GLI3/WNT5A/OVOL2/WNK4/FOXA1/RARA/SPRY2/LEF1/GREB1L/SMAD4/BCL10/OSR1/RHOB/GJA1/VANGL2/STOX1/CCDC103/PKHD1/SOSTDC1/BCL2/MTHFR/DEAF1/IRX3/CSF1/PHB2	29
GO:0030326	embryonic limb morphogenesis	13/1152	119/18800	0.0304208	0.299333	0.272627	TP63/GLI3/FBXW4/B9D1/WNT5A/ALDH1A2/LEF1/SMAD4/OSR1/AFF3/MBNL1/GJA1/ZNF358	13
GO:0035113	embryonic appendage morphogenesis	13/1152	119/18800	0.0304208	0.299333	0.272627	TP63/GLI3/FBXW4/B9D1/WNT5A/ALDH1A2/LEF1/SMAD4/OSR1/AFF3/MBNL1/GJA1/ZNF358	13
GO:0072676	lymphocyte migration	13/1152	119/18800	0.0304208	0.299333	0.272627	HSD3B7/PYCARD/CCR6/WNT5A/PTK2B/RIPK3/CCL21/CH25H/TNFRSF14/CCL19/SAA1/APOD/STK39	13
GO:0007596	blood coagulation	21/1152	221/18800	0.0306331	0.299333	0.272627	DGKA/RAB27A/FBLN1/CD59/JAK2/ITPK1/PLAT/P2RX1/PROC/STXBP3/VAV3/IL6ST/F2RL2/SERPINF2/P2RY12/CYP4F11/SAA1/LCK/ABAT/SERPINA1/ANXA8	21
GO:0071241	cellular response to inorganic substance	21/1152	221/18800	0.0306331	0.299333	0.272627	SYT13/RASGRP2/PTGS2/SLC25A24/TF/CAPN3/MAP1LC3A/SLC1A1/KCNA1/CDKN1B/WNT5A/HPCA/P2RX4/SLC40A1/ATP13A2/ADCY1/FBP1/ATP7A/FOS/AKR1C3/RYR3	21
GO:0033138	positive regulation of peptidyl-serine phosphorylation	12/1152	107/18800	0.0306886	0.299333	0.272627	PTGS2/TCL1A/WNT5A/PARK7/RAMP3/CAMK1/SPRY2/BCAR3/NTRK2/STOX1/BCL2/NTF4	12
GO:0045621	positive regulation of lymphocyte differentiation	12/1152	107/18800	0.0306886	0.299333	0.272627	GLI3/AMBRA1/IL12B/BCL6/BTN2A2/RARA/LEF1/RUNX1/RASGRP1/CCL19/EGR3/TOX	12
GO:0051223	regulation of protein transport	41/1152	495/18800	0.0307599	0.299333	0.272627	BAIAP3/PTGS2/PCM1/RFX3/JAK2/SYTL4/PARD6A/STX4/SFRP1/GLI3/SLC1A1/PPP3CB/PSMD9/IL12B/DNAJC27/PARK7/WLS/FKBP1B/HPCA/TRPM4/PPARG/CAMK1/GLUL/RBP4/PIK3R1/GHRL/ATP13A2/BAP1/FRAT1/MYRIP/SAA1/LEP/PDZK1/PCSK1/KCNE1/TMEM30B/ABAT/IRS2/KCNJ11/APOD/FIS1	41
GO:0014065	phosphatidylinositol 3-kinase signaling	15/1152	144/18800	0.030834	0.299333	0.272627	MYO16/LTK/JAK2/CD160/FLT3/BTN2A2/IGF1R/PIK3R1/NTRK2/PLXNB1/SERPINA12/RASGRP1/LEP/PRR5/NTRK1	15
GO:0033135	regulation of peptidyl-serine phosphorylation	15/1152	144/18800	0.030834	0.299333	0.272627	PTGS2/TCL1A/WNT5A/PLCL1/PARK7/GADD45A/RAMP3/CAMK1/SPRY2/BCAR3/NTRK2/SPTBN4/STOX1/BCL2/NTF4	15
GO:0010288	response to lead ion	4/1152	20/18800	0.0309141	0.299333	0.272627	PTGS2/MAP1LC3A/ATP7A/MAPT	4
GO:0022410	circadian sleep/wake cycle process	4/1152	20/18800	0.0309141	0.299333	0.272627	ADRB1/PER3/GHRL/CHRNB2	4
GO:0032211	negative regulation of telomere maintenance via telomerase	4/1152	20/18800	0.0309141	0.299333	0.272627	TINF2/POT1/HNRNPA1/EXOSC10	4
GO:0035902	response to immobilization stress	4/1152	20/18800	0.0309141	0.299333	0.272627	ERCC1/PTK2B/TFF1/FOS	4
GO:0043373	CD4-positive, alpha-beta T cell lineage commitment	4/1152	20/18800	0.0309141	0.299333	0.272627	IL12B/BATF/STAT6/TOX	4
GO:0044342	type B pancreatic cell proliferation	4/1152	20/18800	0.0309141	0.299333	0.272627	SERPINB1/SFRP1/ERRFI1/IGFBP4	4
GO:0046629	gamma-delta T cell activation	4/1152	20/18800	0.0309141	0.299333	0.272627	TCF7/KLRC1/LEF1/EGR3	4
GO:0140131	positive regulation of lymphocyte chemotaxis	4/1152	20/18800	0.0309141	0.299333	0.272627	WNT5A/PTK2B/CCL21/STK39	4
GO:1990961	xenobiotic detoxification by transmembrane export across the plasma membrane	4/1152	20/18800	0.0309141	0.299333	0.272627	ABCB1/OSCP1/ATP7B/PDZK1	4
GO:0035567	non-canonical Wnt signaling pathway	9/1152	72/18800	0.0312467	0.301256	0.274378	DVL2/WNT11/SFRP1/PLEKHA4/FZD10/WNT5A/CELSR2/VANGL2/FZD8	9
GO:0042267	natural killer cell mediated cytotoxicity	9/1152	72/18800	0.0312467	0.301256	0.274378	RAB27A/IL12B/CD160/KLRC1/LYST/RASGRP1/LEP/KLRC2/KLRC3	9
GO:0002460	adaptive immune response based on somatic recombination of immune receptors built from immunoglobulin superfamily domains	32/1152	370/18800	0.0312791	0.301256	0.274378	TMEM98/ERCC1/PARP3/RAB27A/THOC1/FCER2/PPP3CB/BTN3A3/BACH2/CCR6/IL12B/BCL6/IL18R1/CR2/C3/RIPK3/TRPM4/KLRC1/LEF1/BCL10/MR1/BATF/PAXIP1/CD1C/CD1B/STAT6/CCL19/HLA-DQB1/C1S/ARID5A/GNL1/HLA-DPB1	32
GO:0048638	regulation of developmental growth	29/1152	329/18800	0.0314485	0.302172	0.275213	SEMA3G/SEMA3B/ADRB1/NEDD4L/FGF20/CAPN3/MAG/AGR2/RND2/CDKN1B/STC2/WNT5A/BCL11A/STAT5A/SOX15/RBP4/SAV1/GHRL/RUNX1/SPTBN4/NPY1R/PI16/BCL2/LEP/MYOZ1/CSF1/MAPT/MBD5/COLQ	29
GO:0031960	response to corticosteroid	16/1152	157/18800	0.0314855	0.302172	0.275213	CPS1/PTGS2/JAK2/PLAT/ERRFI1/FLT3/RPL27/CASP9/IGF1R/ZFP36L2/FOS/BCL2/PCSK1/A2M/AKR1C3/TAT	16
GO:0002715	regulation of natural killer cell mediated immunity	7/1152	50/18800	0.0317423	0.304099	0.276968	IL12B/CD160/KLRC1/RASGRP1/LEP/KLRC2/KLRC3	7
GO:0045428	regulation of nitric oxide biosynthetic process	8/1152	61/18800	0.0319293	0.305352	0.278109	PTGS2/JAK2/GLA/PTK2B/KLF2/P2RX4/DDAH1/NOS1AP	8
GO:0008217	regulation of blood pressure	18/1152	183/18800	0.0321331	0.305887	0.278596	ACSM3/ATP1A2/ADRB1/PTGS2/P2RX1/EDN3/OPRL1/PPARG/P2RX4/DDAH1/NPY1R/ERAP1/SERPINF2/KLK1/LEP/ABAT/CYP4F12/STK39	18
GO:0010466	negative regulation of peptidase activity	24/1152	262/18800	0.0321695	0.305887	0.278596	LTF/SERPINB1/PTGS2/PAPLN/CST9L/PARK7/SPINK4/C3/CRB2/UBXN1/PI16/SERPINA12/SERPINF2/SERPINA6/CST2/CST9/A2M/SIAH2/SERPINA11/SERPINA5/SERPINA3/SERPINA1/SERPINB5/ANXA8	24
GO:0002702	positive regulation of production of molecular mediator of immune response	13/1152	120/18800	0.0322808	0.305887	0.278596	STX4/WNT5A/IL18R1/CD160/CD244/RBP4/BCL10/PAXIP1/TNFRSF14/STAT6/MZB1/ARID5A/PHB2	13
GO:0071277	cellular response to calcium ion	10/1152	84/18800	0.0323208	0.305887	0.278596	SYT13/RASGRP2/SLC25A24/CAPN3/WNT5A/HPCA/ADCY1/FOS/AKR1C3/RYR3	10
GO:0048545	response to steroid hormone	29/1152	330/18800	0.0325421	0.305887	0.278596	ATP1A2/CPS1/TP63/PTGS2/JAK2/DDX17/SFRP1/PLAT/KDM4C/ERRFI1/PARK7/FLT3/FOXA1/RPL27/CASP9/IGF1R/GNRH1/NR3C2/ZFP36L2/FOS/TADA3/BCL2/PCSK1/A2M/AKR1C3/ESRRG/MBP/TAT/PHB2	29
GO:0034612	response to tumor necrosis factor	23/1152	249/18800	0.0326211	0.305887	0.278596	NUB1/CASP8/PTGS2/TRAF5/JAK2/TCL1A/PYCARD/SFRP1/GBP3/APOA1/PTK2B/KLF2/GPS2/CCL21/AFF3/ZFP36L2/TNFRSF14/GBP2/GPD1/PYDC1/CCL19/TNFRSF18/MBP	23
GO:0002024	diet induced thermogenesis	3/1152	12/18800	0.0332849	0.305887	0.278596	ADRB1/UCP1/OMA1	3
GO:0032817	regulation of natural killer cell proliferation	3/1152	12/18800	0.0332849	0.305887	0.278596	JAK2/IL12B/LEP	3
GO:0035112	genitalia morphogenesis	3/1152	12/18800	0.0332849	0.305887	0.278596	TP63/RBP4/KLHL10	3
GO:0042416	dopamine biosynthetic process	3/1152	12/18800	0.0332849	0.305887	0.278596	ALDH2/PARK7/NR4A2	3
GO:0043380	regulation of memory T cell differentiation	3/1152	12/18800	0.0332849	0.305887	0.278596	IL12B/BCL6/FGL2	3
GO:0045916	negative regulation of complement activation	3/1152	12/18800	0.0332849	0.305887	0.278596	CD59/CR2/A2M	3
GO:0048680	positive regulation of axon regeneration	3/1152	12/18800	0.0332849	0.305887	0.278596	PTN/FKBP1B/IGF1R	3
GO:0060019	radial glial cell differentiation	3/1152	12/18800	0.0332849	0.305887	0.278596	GLI3/EMX1/LEF1	3
GO:0060287	epithelial cilium movement involved in determination of left/right asymmetry	3/1152	12/18800	0.0332849	0.305887	0.278596	OFD1/RFX3/CCDC103	3
GO:0061517	macrophage proliferation	3/1152	12/18800	0.0332849	0.305887	0.278596	IL33/IL34/CSF1	3
GO:0070213	protein auto-ADP-ribosylation	3/1152	12/18800	0.0332849	0.305887	0.278596	PARP3/PARP16/TIPARP	3
GO:0086067	AV node cell to bundle of His cell communication	3/1152	12/18800	0.0332849	0.305887	0.278596	CACNA1G/TRPM4/CACNB2	3
GO:0090085	regulation of protein deubiquitination	3/1152	12/18800	0.0332849	0.305887	0.278596	PARK7/TNIP1/UBXN1	3
GO:0090178	regulation of establishment of planar polarity involved in neural tube closure	3/1152	12/18800	0.0332849	0.305887	0.278596	DVL2/SFRP1/WNT5A	3
GO:0099188	postsynaptic cytoskeleton organization	3/1152	12/18800	0.0332849	0.305887	0.278596	NEFH/FARP1/NOS1AP	3
GO:0140289	protein mono-ADP-ribosylation	3/1152	12/18800	0.0332849	0.305887	0.278596	PARP3/PARP16/TIPARP	3
GO:0060402	calcium ion transport into cytosol	17/1152	171/18800	0.0334887	0.305887	0.278596	ATP1A2/CAPN3/CACNA1F/P2RX1/FKBP1B/PTK2B/RAMP3/P2RX4/CCL21/CASQ1/BCL2/CCL19/HAP1/LCK/CACNA1E/RYR3/GSTM2	17
GO:0002573	myeloid leukocyte differentiation	20/1152	210/18800	0.0335572	0.305887	0.278596	LTF/GAB2/CASP8/TESC/TF/SFRP1/IL12B/RARA/PPARG/LEF1/PIK3R1/CAMK4/BATF/IL34/RUNX1/FOS/CCL19/FES/CSF1/SIGLEC15	20
GO:0009309	amine biosynthetic process	6/1152	40/18800	0.0336183	0.305887	0.278596	ALDH2/PARK7/PAOX/NR4A2/PAH/INSM1	6
GO:0010719	negative regulation of epithelial to mesenchymal transition	6/1152	40/18800	0.0336183	0.305887	0.278596	FUZ/SFRP1/HPN/OVOL2/FOXA1/SPRY2	6
GO:0016578	histone deubiquitination	6/1152	40/18800	0.0336183	0.305887	0.278596	ATXN7L3/TAF12/MYSM1/BAP1/TADA3/SUPT3H	6
GO:0017158	regulation of calcium ion-dependent exocytosis	6/1152	40/18800	0.0336183	0.305887	0.278596	CACNA1G/BAIAP3/SYT13/GNAI2/STXBP3/DOC2A	6
GO:1903524	positive regulation of blood circulation	6/1152	40/18800	0.0336183	0.305887	0.278596	ATP1A2/ADRB1/SLC1A1/EDN3/TRPM4/GHRL	6
GO:0022407	regulation of cell-cell adhesion	38/1152	456/18800	0.0336897	0.306024	0.278721	JAK2/PYCARD/GLI3/AMBRA1/IL12B/BCL6/WNT5A/PLA2G2D/CD160/APOA1/BTN2A2/FGL2/FOXA1/RARA/FLOT2/SFTPD/IL6ST/CCL21/LEF1/SKAP1/BCL10/CELSR2/TNFRSF14/RUNX1/JAK1/SERPINF2/CCDC88B/PKHD1/RASGRP1/CCL19/LEP/HLA-DQB1/EGR3/LCK/ABAT/CLECL1/MBP/HLA-DPB1	38
GO:0019226	transmission of nerve impulse	9/1152	73/18800	0.0337797	0.306329	0.278999	CACNA1G/MAG/P2RX1/KCNA1/FKBP1B/P2RX4/NTRK2/GHRL/SPTBN4	9
GO:0010458	exit from mitosis	5/1152	30/18800	0.0339905	0.307215	0.279806	CDKN1B/RPL24/CDKN1C/CHMP7/PHB2	5
GO:0046386	deoxyribose phosphate catabolic process	5/1152	30/18800	0.0339905	0.307215	0.279806	NEIL1/DPYS/NEIL2/NUDT16/NUDT18	5
GO:0071692	protein localization to extracellular region	31/1152	359/18800	0.0342292	0.308859	0.281303	BAIAP3/RAB27A/RFX3/JAK2/SYTL4/PARD6A/STX4/SFRP1/PPP3CB/PSMD9/IL12B/STXBP3/PARK7/WLS/FKBP1B/TRPM4/PPARG/GLUL/RBP4/RAB13/GHRL/ATP13A2/CPLX1/MYRIP/SAA1/LEP/PCSK1/ABAT/RAB11B/IRS2/KCNJ11	31
GO:0008625	extrinsic apoptotic signaling pathway via death domain receptors	10/1152	85/18800	0.0347002	0.311132	0.283373	CASP8/STX4/SFRP1/PARK7/TNFRSF10B/PMAIP1/PIK3R1/MOAP1/TMC8/BCL2	10
GO:0050804	modulation of chemical synaptic transmission	36/1152	429/18800	0.0347355	0.311132	0.283373	BAIAP3/ATP1A2/CAMK2B/SNCAIP/PTGS2/JAK2/SYP/STX4/PLAT/PTN/SLC1A1/PPP3CB/P2RX1/GNAI2/PLCL1/RPL22/PTK2B/EGR2/RARA/GLUL/TUBB2B/CLSTN3/NTRK2/LRRC4C/GHRL/CHRNB2/NPY5R/ADCY1/CACNB2/PRRT2/CPLX1/HAP1/MAPT/NTRK1/ARC/NTF4	36
GO:0002712	regulation of B cell mediated immunity	8/1152	62/18800	0.0347675	0.311132	0.283373	PARP3/THOC1/FCER2/BCL6/CR2/C3/PAXIP1/STAT6	8
GO:0002889	regulation of immunoglobulin mediated immune response	8/1152	62/18800	0.0347675	0.311132	0.283373	PARP3/THOC1/FCER2/BCL6/CR2/C3/PAXIP1/STAT6	8
GO:0032757	positive regulation of interleukin-8 production	8/1152	62/18800	0.0347675	0.311132	0.283373	PYCARD/WNT5A/PARK7/CD244/BCL10/AFAP1L2/IL17D/LEP	8
GO:0045332	phospholipid translocation	7/1152	51/18800	0.03492	0.311847	0.284025	ABCB1/PLSCR4/XKR8/ATP9B/XKR6/TMEM30B/ANO9	7
GO:0032755	positive regulation of interleukin-6 production	11/1152	97/18800	0.0349623	0.311847	0.284025	PYCARD/WNT5A/IL33/BCL10/TSLP/C1QTNF4/IL16/IL17D/LEP/ARID5A/MBP	11
GO:0048863	stem cell differentiation	20/1152	211/18800	0.0350251	0.311895	0.284069	MEOX1/SEMA3G/SEMA3B/TP63/SFRP1/PTN/KDM4C/RBM24/FAM172A/EDN3/OVOL2/ALDH1A2/FOXA1/SMAD4/OSR1/GPM6A/ZFP36L2/BATF/A2M/HOXB4	20
GO:0032872	regulation of stress-activated MAPK cascade	19/1152	198/18800	0.0351999	0.312939	0.285019	HIPK2/TRAF5/PYCARD/SFRP1/WNT5A/GADD45A/PTK2B/GPS2/CCL21/IGF1R/DUSP15/PDCD4/SH3RF2/SERPINF2/IGFBP6/RASGRP1/CCL19/LEP/STK39	19
GO:2001235	positive regulation of apoptotic signaling pathway	14/1152	134/18800	0.0353372	0.313646	0.285664	TP63/JAK2/PYCARD/SFRP1/PARK7/G0S2/RIPK3/PMAIP1/BCL10/RPL26/RNF183/ING5/LCK/FIS1	14
GO:0060249	anatomical structure homeostasis	28/1152	319/18800	0.0356498	0.315905	0.28772	PDK4/LTF/CROCC/PTGS2/TF/CAPN3/SLC1A1/P2RX1/PTK2B/SFTPD/P2RX4/RBP4/CRB2/GJA1/TFF3/TFF1/KLHL10/PIGR/ALDH1A1/CACNB2/BCL2/CCDC66/CSF1/NELL2/SERPINA3/SIGLEC15/MBP/STK39	28
GO:0099177	regulation of trans-synaptic signaling	36/1152	430/18800	0.0357649	0.316409	0.28818	BAIAP3/ATP1A2/CAMK2B/SNCAIP/PTGS2/JAK2/SYP/STX4/PLAT/PTN/SLC1A1/PPP3CB/P2RX1/GNAI2/PLCL1/RPL22/PTK2B/EGR2/RARA/GLUL/TUBB2B/CLSTN3/NTRK2/LRRC4C/GHRL/CHRNB2/NPY5R/ADCY1/CACNB2/PRRT2/CPLX1/HAP1/MAPT/NTRK1/ARC/NTF4	36
GO:0030317	flagellated sperm motility	13/1152	122/18800	0.0362442	0.31909	0.290622	ROPN1/CCR6/IQCG/ROPN1B/DNAH1/DNAI1/ROPN1L/ENKUR/SPEF2/CATSPER2/TTC21A/ING2/ENO4	13
GO:0071901	negative regulation of protein serine/threonine kinase activity	13/1152	122/18800	0.0362442	0.31909	0.290622	PYCARD/SFRP1/CDK5RAP3/CDKN1B/GADD45A/CDKN2C/CDKN1C/PPARG/PKIB/SPRY2/PDCD4/HHEX/HEXIM2	13
GO:0097722	sperm motility	13/1152	122/18800	0.0362442	0.31909	0.290622	ROPN1/CCR6/IQCG/ROPN1B/DNAH1/DNAI1/ROPN1L/ENKUR/SPEF2/CATSPER2/TTC21A/ING2/ENO4	13
GO:0030449	regulation of complement activation	4/1152	21/18800	0.0363902	0.31934	0.290849	CD59/CR2/C3/A2M	4
GO:2000178	negative regulation of neural precursor cell proliferation	4/1152	21/18800	0.0363902	0.31934	0.290849	PTN/WNT5A/BTG2/CEND1	4
GO:0042274	ribosomal small subunit biogenesis	9/1152	74/18800	0.0364508	0.319356	0.290863	RPS5/RPS25/RCL1/RPS6/LSM6/RPS14/RPSA/RPS27/RPS17	9
GO:0000079	regulation of cyclin-dependent protein serine/threonine kinase activity	11/1152	98/18800	0.0372933	0.325185	0.296173	CDK5RAP3/CDKN1B/CCNG1/GADD45A/CCND2/CDKN2C/CDKN1C/HHEX/DIRAS3/HEXIM2/SERTAD1	11
GO:0030879	mammary gland development	14/1152	135/18800	0.0372967	0.325185	0.296173	JAK2/GLI3/WNT5A/ATP7B/STAT5A/LEF1/GJA1/ATP7A/STAT6/SOSTDC1/DEAF1/CSF1/IRS2/PHB2	14
GO:0055069	zinc ion homeostasis	6/1152	41/18800	0.0374154	0.325185	0.296173	SLC30A9/SLC1A1/ATP7B/ATP13A2/TMC8/LCK	6
GO:1905521	regulation of macrophage migration	6/1152	41/18800	0.0374154	0.325185	0.296173	PTK2B/P2RX4/IL34/P2RY12/CSF1/MMP28	6
GO:2000008	regulation of protein localization to cell surface	6/1152	41/18800	0.0374154	0.325185	0.296173	NEDD4L/STX4/RANGRF/ASTN2/RIC3/RAB11B	6
GO:0006364	rRNA processing	21/1152	226/18800	0.0377014	0.326625	0.297485	DDX17/RBFA/RPF1/RPS25/RCL1/RPL5/RPL27/RPS6/RPL11/RPL26/LSM6/NSA2/RPS14/EXOSC10/RPS27/YBEY/RPS17/RPL35A/FBLL1/NUDT16/RPL10A	21
GO:0050817	coagulation	21/1152	226/18800	0.0377014	0.326625	0.297485	DGKA/RAB27A/FBLN1/CD59/JAK2/ITPK1/PLAT/P2RX1/PROC/STXBP3/VAV3/IL6ST/F2RL2/SERPINF2/P2RY12/CYP4F11/SAA1/LCK/ABAT/SERPINA1/ANXA8	21
GO:0070542	response to fatty acid	8/1152	63/18800	0.0377716	0.326713	0.297564	PDK4/CPS1/PTGS2/PLAT/UCP1/PCSK1/AKR1C3/MBP	8
GO:0035066	positive regulation of histone acetylation	5/1152	31/18800	0.0385535	0.330466	0.300982	RPS6KA5/SMAD4/PAXIP1/AUTS2/ARID5A	5
GO:0060390	regulation of SMAD protein signal transduction	5/1152	31/18800	0.0385535	0.330466	0.300982	JAK2/OVOL2/PPARG/CILP/SMAD4	5
GO:0071295	cellular response to vitamin	5/1152	31/18800	0.0385535	0.330466	0.300982	SNW1/SFRP1/GDAP1/LEP/FES	5
GO:2000406	positive regulation of T cell migration	5/1152	31/18800	0.0385535	0.330466	0.300982	PYCARD/WNT5A/CCL21/TNFRSF14/STK39	5
GO:0071706	tumor necrosis factor superfamily cytokine production	18/1152	187/18800	0.0385706	0.330466	0.300982	LTF/JAK2/PYCARD/AKAP8/IL12B/WNT5A/ERRFI1/RARA/IL33/BCL10/PIK3R1/GHRL/AZU1/C1QTNF4/RASGRP1/CCL19/LEP/ARID5A	18
GO:1903555	regulation of tumor necrosis factor superfamily cytokine production	18/1152	187/18800	0.0385706	0.330466	0.300982	LTF/JAK2/PYCARD/AKAP8/IL12B/WNT5A/ERRFI1/RARA/IL33/BCL10/PIK3R1/GHRL/AZU1/C1QTNF4/RASGRP1/CCL19/LEP/ARID5A	18
GO:0048640	negative regulation of developmental growth	12/1152	111/18800	0.0391951	0.334813	0.304941	SEMA3G/SEMA3B/ADRB1/MAG/CDKN1B/STC2/WNT5A/BCL11A/RBP4/SAV1/PI16/MYOZ1	12
GO:0002228	natural killer cell mediated immunity	9/1152	75/18800	0.0392628	0.334813	0.304941	RAB27A/IL12B/CD160/KLRC1/LYST/RASGRP1/LEP/KLRC2/KLRC3	9
GO:0086003	cardiac muscle cell contraction	9/1152	75/18800	0.0392628	0.334813	0.304941	CACNA1G/ATP1A2/NEDD4L/RANGRF/TRPM4/GJA1/CACNB2/KCNE1/NOS1AP	9
GO:0007548	sex differentiation	25/1152	281/18800	0.0394634	0.335996	0.306019	ERCC1/TP63/PATZ1/SFRP1/WNT5A/SOX15/BCL2L2/RARA/FST/RBP4/GREB1L/SMAD4/RAB13/OSR1/GNRH1/GFRA1/GJA1/KLHL10/TIPARP/ING2/BCL2/LEP/A2M/AKR1C3/NTRK1	25
GO:0034765	regulation of ion transmembrane transport	39/1152	476/18800	0.0396769	0.337285	0.307193	CACNA1G/ATP1A2/NEDD4L/ABCB1/TESC/CAPN3/CACNA1F/P2RX1/RANGRF/KCNA1/PARK7/FKBP1B/PTK2B/HPCA/RAMP3/EDN3/OPRL1/WNK4/HSPA2/CASQ1/OSR1/KCNJ16/CLIC6/ATP7A/CACNB2/CATSPER2/HAP1/PDZK1/KCNE1/KCNIP1/ANO9/KCNJ11/CACNA1E/ARC/STK39/NOS1AP/GSTM2/PHB2/FXYD1	39
GO:0009612	response to mechanical stimulus	19/1152	201/18800	0.040078	0.339631	0.30933	MAP3K14/ATP1A2/CASP8/PTGS2/WNT11/MAP3K1/MAG/HPN/PTN/KCNA1/GADD45A/TNFRSF10B/PTK2B/IGF1R/BCL10/BTG2/FOS/PTGER4/NTRK1	19
GO:0070302	regulation of stress-activated protein kinase signaling cascade	19/1152	201/18800	0.040078	0.339631	0.30933	HIPK2/TRAF5/PYCARD/SFRP1/WNT5A/GADD45A/PTK2B/GPS2/CCL21/IGF1R/DUSP15/PDCD4/SH3RF2/SERPINF2/IGFBP6/RASGRP1/CCL19/LEP/STK39	19
GO:0043410	positive regulation of MAPK cascade	40/1152	491/18800	0.0405385	0.340842	0.310432	DVL2/HIPK2/FGF20/TRAF5/JAK2/PYCARD/FZD10/WNT5A/GNAI2/DNAJC27/GADD45A/SORBS3/PTK2B/FLT3/RAMP3/EDN3/SHC2/SPRY2/CCL21/BCAR3/IGF1R/IGFBP4/NTRK2/DUSP15/BANK1/SH3RF2/GHRL/IL34/FCRL3/NEK10/NPY5R/SERPINF2/IGFBP6/RASGRP1/CCL19/LEP/FZD8/NTRK1/STK39/PHB2	40
GO:0072329	monocarboxylic acid catabolic process	13/1152	124/18800	0.0405431	0.340842	0.310432	ACAA1/ACADM/ABCD3/ECHDC2/HACL1/SLC27A2/ABHD1/TYSND1/CYP4F11/LEP/IRS2/CYP4F12/ECI2	13
GO:0048247	lymphocyte chemotaxis	8/1152	64/18800	0.0409449	0.340842	0.310432	HSD3B7/WNT5A/PTK2B/CCL21/CH25H/CCL19/SAA1/STK39	8
GO:0080164	regulation of nitric oxide metabolic process	8/1152	64/18800	0.0409449	0.340842	0.310432	PTGS2/JAK2/GLA/PTK2B/KLF2/P2RX4/DDAH1/NOS1AP	8
GO:0003012	muscle system process	37/1152	449/18800	0.0411276	0.340842	0.310432	CACNA1G/ATP1A2/MYOM2/NEDD4L/PTGER3/CAMK2B/PTGS2/P2RX1/RANGRF/KCNA1/ERRFI1/FKBP1B/EDN3/CNN1/TRPM4/TNNT3/CKMT2/PPARG/IL6ST/P2RX4/SMAD4/CASQ1/GJA1/GHRL/CHRNB2/KLF15/PI16/CACNB2/LEP/MYOZ1/KCNE1/ABAT/MYBPC1/NOS1AP/GSTM2/MYL5/FXYD1	37
GO:0001768	establishment of T cell polarity	3/1152	13/18800	0.0413455	0.340842	0.310432	FLOT2/CCL21/CCL19	3
GO:0006521	regulation of cellular amino acid metabolic process	3/1152	13/18800	0.0413455	0.340842	0.310432	PARK7/BHMT/ACMSD	3
GO:0010623	programmed cell death involved in cell development	3/1152	13/18800	0.0413455	0.340842	0.310432	DNASE1L3/BCL2/NTRK1	3
GO:0036462	TRAIL-activated apoptotic signaling pathway	3/1152	13/18800	0.0413455	0.340842	0.310432	CASP8/PARK7/TNFRSF10B	3
GO:0043379	memory T cell differentiation	3/1152	13/18800	0.0413455	0.340842	0.310432	IL12B/BCL6/FGL2	3
GO:0048934	peripheral nervous system neuron differentiation	3/1152	13/18800	0.0413455	0.340842	0.310432	NEFH/NTRK2/RUNX1	3
GO:0048935	peripheral nervous system neuron development	3/1152	13/18800	0.0413455	0.340842	0.310432	NEFH/NTRK2/RUNX1	3
GO:0061430	bone trabecula morphogenesis	3/1152	13/18800	0.0413455	0.340842	0.310432	SFRP1/CHAD/PLXNB1	3
GO:0070572	positive regulation of neuron projection regeneration	3/1152	13/18800	0.0413455	0.340842	0.310432	PTN/FKBP1B/IGF1R	3
GO:0090177	establishment of planar polarity involved in neural tube closure	3/1152	13/18800	0.0413455	0.340842	0.310432	DVL2/SFRP1/WNT5A	3
GO:0110096	cellular response to aldehyde	3/1152	13/18800	0.0413455	0.340842	0.310432	PARK7/IGF1R/ALDH1A1	3
GO:0030890	positive regulation of B cell proliferation	6/1152	42/18800	0.0414757	0.340842	0.310432	BCL6/VAV3/CHRNB2/FCRL3/BCL2/IRS2	6
GO:0045687	positive regulation of glial cell differentiation	6/1152	42/18800	0.0414757	0.340842	0.310432	MAG/PTN/PTPRZ1/EGR2/IL6ST/IL34	6
GO:0050999	regulation of nitric-oxide synthase activity	6/1152	42/18800	0.0414757	0.340842	0.310432	GLA/FCER2/PTK2B/DDAH1/LEP/NOS1AP	6
GO:0071354	cellular response to interleukin-6	6/1152	42/18800	0.0414757	0.340842	0.310432	JAK2/IL6ST/SMAD4/JAK1/C1QTNF4/PTPRT	6
GO:0002698	negative regulation of immune effector process	12/1152	112/18800	0.041557	0.340993	0.310571	CD22/PARP3/THOC1/CD59/PPP3CB/BCL6/CR2/APOA1/FGL2/KLRC1/FCRL3/A2M	12
GO:0019318	hexose metabolic process	22/1152	242/18800	0.0418041	0.341116	0.310682	PDK4/H6PD/SORBS1/ACADM/RBP4/MAN2C1/PMAIP1/IGFBP4/GHRL/TFF3/OMA1/NPY1R/FBP1/SERPINA12/GPD1/PDHB/MST1/LEP/FUCA1/IRS2/KCNJ11/APOD	22
GO:0043090	amino acid import	7/1152	53/18800	0.0418905	0.341116	0.310682	ATP1A2/SLC1A1/SLC1A4/SLC25A38/SFXN2/SLC7A3/SLC22A4	7
GO:0060071	Wnt signaling pathway, planar cell polarity pathway	7/1152	53/18800	0.0418905	0.341116	0.310682	DVL2/WNT11/SFRP1/PLEKHA4/WNT5A/CELSR2/VANGL2	7
GO:0071385	cellular response to glucocorticoid stimulus	7/1152	53/18800	0.0418905	0.341116	0.310682	JAK2/PLAT/ERRFI1/FLT3/CASP9/IGF1R/ZFP36L2	7
GO:0006635	fatty acid beta-oxidation	9/1152	76/18800	0.0422185	0.341116	0.310682	ACAA1/ACADM/ABCD3/ECHDC2/SLC27A2/TYSND1/LEP/IRS2/ECI2	9
GO:0007568	aging	16/1152	163/18800	0.0422532	0.341116	0.310682	ERCC1/TP63/PTGS2/SCAP/CDKN1C/CASP9/RNF165/SMAD4/GFRA1/NPY5R/FOS/ABAT/KRT14/APOD/MBP/NTRK1	16
GO:0072659	protein localization to plasma membrane	25/1152	283/18800	0.0423544	0.341116	0.310682	ITGA3/EPB41L3/TESC/SORBS1/PALM/VTI1B/STX4/AGR2/RANGRF/RAB34/RAMP3/OPTN/FLOT2/PRAM1/SKAP1/RAB13/NKD2/PIK3R1/RILPL2/SPTBN4/TTC8/CACNB2/WDR72/PDZK1/RILPL1	25
GO:0010226	response to lithium ion	4/1152	22/18800	0.0423883	0.341116	0.310682	PTGS2/CDKN1B/PTK2B/ADCY1	4
GO:0010888	negative regulation of lipid storage	4/1152	22/18800	0.0423883	0.341116	0.310682	PPARG/LEP/PNPLA2/CES1	4
GO:0030277	maintenance of gastrointestinal epithelium	4/1152	22/18800	0.0423883	0.341116	0.310682	RBP4/TFF3/TFF1/SERPINA3	4
GO:0034755	iron ion transmembrane transport	4/1152	22/18800	0.0423883	0.341116	0.310682	SLC40A1/SLC25A28/ATP7A/SCARA5	4
GO:0046628	positive regulation of insulin receptor signaling pathway	4/1152	22/18800	0.0423883	0.341116	0.310682	SORBS1/GNAI2/SERPINA12/LEP	4
GO:0071305	cellular response to vitamin D	4/1152	22/18800	0.0423883	0.341116	0.310682	SNW1/SFRP1/GDAP1/FES	4
GO:1904062	regulation of cation transmembrane transport	30/1152	352/18800	0.0425338	0.34152	0.31105	ATP1A2/NEDD4L/TESC/CAPN3/P2RX1/RANGRF/KCNA1/PARK7/FKBP1B/PTK2B/HPCA/RAMP3/EDN3/OPRL1/WNK4/HSPA2/CASQ1/OSR1/ATP7A/CACNB2/HAP1/PDZK1/KCNE1/KCNIP1/ARC/STK39/NOS1AP/GSTM2/PHB2/FXYD1	30
GO:0002709	regulation of T cell mediated immunity	10/1152	88/18800	0.0425642	0.34152	0.31105	PPP3CB/IL12B/IL18R1/RIPK3/TRPM4/KLRC1/MR1/CD1C/CD1B/ARID5A	10
GO:0050727	regulation of inflammatory response	33/1152	394/18800	0.0426969	0.342079	0.311559	PTGER3/IFI35/PLA2G10/PTGS2/JAK2/PYCARD/IL12B/BCL6/WNT5A/PROC/PARK7/PLA2G2D/APOA1/C3/NINJ1/PPARG/GPS2/IL6ST/DAGLA/IL33/TSLP/TNIP1/PDCD4/GHRL/DNASE1L3/BAP1/NPY5R/LRFN5/PTGER4/IL16/SAA1/TLR10/STK39	33
GO:0002717	positive regulation of natural killer cell mediated immunity	5/1152	32/18800	0.0434724	0.345237	0.314436	IL12B/CD160/RASGRP1/KLRC2/KLRC3	5
GO:0010644	cell communication by electrical coupling	5/1152	32/18800	0.0434724	0.345237	0.314436	ATP1A2/KCNA1/FKBP1B/GJA1/IRX3	5
GO:0010669	epithelial structure maintenance	5/1152	32/18800	0.0434724	0.345237	0.314436	CROCC/RBP4/TFF3/TFF1/SERPINA3	5
GO:0032770	positive regulation of monooxygenase activity	5/1152	32/18800	0.0434724	0.345237	0.314436	FCER2/PARK7/PTK2B/ATP7A/NOS1AP	5
GO:0050685	positive regulation of mRNA processing	5/1152	32/18800	0.0434724	0.345237	0.314436	PAF1/CIRBP/SNW1/RBM3/CPEB1	5
GO:0071353	cellular response to interleukin-4	5/1152	32/18800	0.0434724	0.345237	0.314436	TCF7/RPL3/LEF1/STAT6/IMPDH2	5
GO:0071383	cellular response to steroid hormone stimulus	19/1152	203/18800	0.0435925	0.345686	0.314844	ATP1A2/TP63/JAK2/DDX17/SFRP1/PLAT/KDM4C/ERRFI1/PARK7/FLT3/FOXA1/CASP9/IGF1R/NR3C2/ZFP36L2/TADA3/AKR1C3/ESRRG/PHB2	19
GO:0001539	cilium or flagellum-dependent cell motility	15/1152	151/18800	0.0441012	0.346166	0.315282	ROPN1/RFX3/CCR6/IQCG/ROPN1B/DNAH1/DNAI1/CCDC65/ROPN1L/ENKUR/SPEF2/CATSPER2/TTC21A/ING2/ENO4	15
GO:0045580	regulation of T cell differentiation	15/1152	151/18800	0.0441012	0.346166	0.315282	TCF7/GLI3/AMBRA1/IL12B/BCL6/BTN2A2/FGL2/RARA/LEF1/CAMK4/RUNX1/RASGRP1/CCL19/EGR3/TOX	15
GO:0060285	cilium-dependent cell motility	15/1152	151/18800	0.0441012	0.346166	0.315282	ROPN1/RFX3/CCR6/IQCG/ROPN1B/DNAH1/DNAI1/CCDC65/ROPN1L/ENKUR/SPEF2/CATSPER2/TTC21A/ING2/ENO4	15
GO:0042445	hormone metabolic process	21/1152	230/18800	0.0441701	0.346166	0.315282	H6PD/DHRS7/HPN/STC2/PCSK4/CHST10/CHST8/ALDH1A2/FOXA1/RDH5/RBP4/IGF1R/PCSK6/DHRS4/TIPARP/ALDH1A1/LEP/PCSK1/PNPLA2/AKR1C3/HSD17B8	21
GO:0048736	appendage development	17/1152	177/18800	0.0442208	0.346166	0.315282	TP63/GLI3/FBXW4/B9D1/WNT5A/ALDH1A2/RARA/LEF1/RNF165/SMAD4/SLC39A1/OSR1/AFF3/MBNL1/GJA1/ZNF219/ZNF358	17
GO:0060173	limb development	17/1152	177/18800	0.0442208	0.346166	0.315282	TP63/GLI3/FBXW4/B9D1/WNT5A/ALDH1A2/RARA/LEF1/RNF165/SMAD4/SLC39A1/OSR1/AFF3/MBNL1/GJA1/ZNF219/ZNF358	17
GO:0035637	multicellular organismal signaling	16/1152	164/18800	0.0442759	0.346166	0.315282	CACNA1G/ATP1A2/MAG/P2RX1/RANGRF/KCNA1/FKBP1B/TRPM4/P2RX4/NTRK2/GJA1/GHRL/SPTBN4/CACNB2/IRX3/KCNE1	16
GO:0001756	somitogenesis	8/1152	65/18800	0.0442904	0.346166	0.315282	MEOX1/SFRP1/WNT5A/ALDH1A2/LEF1/SMAD4/CRB2/AXIN2	8
GO:0017156	calcium-ion regulated exocytosis	8/1152	65/18800	0.0442904	0.346166	0.315282	CACNA1G/BAIAP3/SYT13/PPP3CB/GNAI2/STXBP3/DOC2A/SYN2	8
GO:1903051	negative regulation of proteolysis involved in protein catabolic process	8/1152	65/18800	0.0442904	0.346166	0.315282	HIPK2/PARK7/RPL5/RPL23/RPL11/UBXN1/TTC36/AQP11	8
GO:0072001	renal system development	27/1152	312/18800	0.0446663	0.348603	0.317501	ITGA3/HSPB11/WNT11/SFRP1/GLI3/WNT5A/WNK4/ALDH1A2/CDKN1C/RARA/CASP9/RBP4/GREB1L/SMAD4/OSR1/GFRA1/NFIA/VANGL2/TIPARP/KLF15/HPGD/TTC8/PKHD1/BCL2/LAMB2/IRX3/AQP11	27
GO:0110020	regulation of actomyosin structure organization	11/1152	101/18800	0.0449332	0.350183	0.31894	WNT11/SFRP1/APOA1/SORBS3/CGNL1/SMAD4/PIK3R1/TTC8/SERPINF2/PTGER4/EVL	11
GO:0086001	cardiac muscle cell action potential	9/1152	77/18800	0.0453203	0.352693	0.321226	CACNA1G/ATP1A2/NEDD4L/RANGRF/TRPM4/GJA1/CACNB2/KCNE1/NOS1AP	9
GO:0042098	T cell proliferation	19/1152	204/18800	0.0454309	0.353048	0.32155	JAK2/PYCARD/PPP3CB/IL12B/PLA2G2D/FKBP1B/BTN2A2/RIPK3/SFTPD/IL6ST/RPS6/GJA1/TNFRSF14/CCDC88B/RASGRP1/CCL19/LEP/CLECL1/HLA-DPB1	19
GO:0002067	glandular epithelial cell differentiation	7/1152	54/18800	0.0456905	0.353264	0.321747	TP63/RFX3/AGR2/WNT5A/FOXA1/RARA/INSM1	7
GO:0010524	positive regulation of calcium ion transport into cytosol	7/1152	54/18800	0.0456905	0.353264	0.321747	CAPN3/P2RX1/RAMP3/P2RX4/CASQ1/HAP1/GSTM2	7
GO:0086002	cardiac muscle cell action potential involved in contraction	7/1152	54/18800	0.0456905	0.353264	0.321747	CACNA1G/NEDD4L/TRPM4/GJA1/CACNB2/KCNE1/NOS1AP	7
GO:0043507	positive regulation of JUN kinase activity	6/1152	43/18800	0.0458032	0.353264	0.321747	DVL2/FZD10/WNT5A/PTK2B/CCL19/FZD8	6
GO:0007281	germ cell development	26/1152	299/18800	0.0458245	0.353264	0.321747	ERCC1/ROPN1/SLC26A3/PTN/CCR6/IQCG/ROPN1B/DNAH1/PCSK4/PTK2B/HSPA2/CCDC136/RARA/RPS6/ROPN1L/SPEF2/CABYR/RSPH1/KLHL10/TDRD5/CATSPER2/TTC21A/ING2/BNC1/BCL2/DEAF1	26
GO:0051384	response to glucocorticoid	14/1152	139/18800	0.0459139	0.353264	0.321747	CPS1/PTGS2/JAK2/PLAT/ERRFI1/FLT3/CASP9/IGF1R/ZFP36L2/FOS/BCL2/PCSK1/A2M/TAT	14
GO:0055076	transition metal ion homeostasis	14/1152	139/18800	0.0459139	0.353264	0.321747	LTF/SLC30A9/TF/SLC1A1/ATP7B/SLC40A1/SMAD4/SLC25A28/ATP13A2/STEAP1/ATP7A/TMC8/SCARA5/LCK	14
GO:0060070	canonical Wnt signaling pathway	27/1152	313/18800	0.0461537	0.354606	0.322969	DVL2/FUZ/CDK14/TCF7/WNT11/SFRP1/PLEKHA4/GLI3/FZD10/WNT5A/WLS/TNN/PFDN5/TRPM4/LGR6/LEF1/IGFBP4/NKD2/HHEX/NR4A2/FRAT1/IGFBP6/AXIN2/SOSTDC1/FZD8/SIAH2/RNF220	27
GO:0001894	tissue homeostasis	24/1152	272/18800	0.0464738	0.356562	0.32475	PDK4/LTF/CROCC/PTGS2/TF/SLC1A1/PTK2B/SFTPD/P2RX4/RBP4/CRB2/GJA1/TFF3/TFF1/KLHL10/PIGR/ALDH1A1/BCL2/CCDC66/CSF1/SERPINA3/SIGLEC15/MBP/STK39	24
GO:0043200	response to amino acid	12/1152	114/18800	0.0465746	0.356831	0.324996	CPS1/CDKN1B/BCL11A/HPCA/BCL2L2/IGF1R/GLRA3/NTRK2/ATP7A/MTHFR/COL4A6/CPEB1	12
GO:0032869	cellular response to insulin stimulus	19/1152	205/18800	0.0473243	0.361555	0.329298	PDK4/SORBS1/SRSF5/GNAI2/ERRFI1/DNAI1/SLC27A1/PPARG/PTPRE/BCAR3/IGF1R/RAB13/PIK3R1/FBP1/SERPINA12/MZB1/LEP/IRS2/CPEB1	19
GO:0044703	multi-organism reproductive process	19/1152	205/18800	0.0473243	0.361555	0.329298	ITGA3/TAC1/PTGS2/FBLN1/PTN/RLN2/RLN1/P2RX1/ARHGDIB/STC2/RARA/GJA1/GHRL/HPGD/ATP7A/FOS/BCL2/STOX2/LEP	19
GO:0009062	fatty acid catabolic process	11/1152	102/18800	0.0477016	0.363438	0.331013	ACAA1/ACADM/ABCD3/ECHDC2/HACL1/SLC27A2/ABHD1/TYSND1/LEP/IRS2/ECI2	11
GO:0006081	cellular aldehyde metabolic process	8/1152	66/18800	0.0478106	0.363438	0.331013	ALDH2/PARK7/ALDH1A2/DHRS4/ALDH1A1/HYI/DHRS4L2/AKR1C3	8
GO:0034341	response to interferon-gamma	14/1152	140/18800	0.0482693	0.363438	0.331013	NUB1/JAK2/STX4/IL12B/WNT5A/STXBP3/GBP3/PPARG/FLNB/CCL21/RPL13A/JAK1/GBP2/CCL19	14
GO:0030324	lung development	17/1152	179/18800	0.0482908	0.363438	0.331013	ITGA3/HSPB11/WNT11/CRISPLD2/AGR2/GLI3/LTA4H/WNT5A/ERRFI1/KLF2/ALDH1A2/FOXA1/SFTPD/SPRY2/RBP4/SAV1/ATP7A	17
GO:0044242	cellular lipid catabolic process	20/1152	219/18800	0.0485239	0.363438	0.331013	CPS1/ACAA1/PLA2G10/GLA/ACADM/ABCD3/APOA1/ECHDC2/HACL1/DAGLA/SLC27A2/ABHD1/TYSND1/ENPP6/LEP/PNPLA2/FUCA1/IRS2/AKR1C3/ECI2	20
GO:0000096	sulfur amino acid metabolic process	5/1152	33/18800	0.0487504	0.363438	0.331013	CPS1/TST/BHMT/MSRA/MTHFR	5
GO:0001893	maternal placenta development	5/1152	33/18800	0.0487504	0.363438	0.331013	PTGS2/PTN/STC2/GHRL/STOX2	5
GO:0010661	positive regulation of muscle cell apoptotic process	5/1152	33/18800	0.0487504	0.363438	0.331013	LTK/IL12B/PPARG/SMAD4/PDCD4	5
GO:0030511	positive regulation of transforming growth factor beta receptor signaling pathway	5/1152	33/18800	0.0487504	0.363438	0.331013	HIPK2/SNW1/CDKN1C/SMAD4/ING2	5
GO:0045736	negative regulation of cyclin-dependent protein serine/threonine kinase activity	5/1152	33/18800	0.0487504	0.363438	0.331013	CDKN1B/CDKN2C/CDKN1C/HHEX/HEXIM2	5
GO:0050858	negative regulation of antigen receptor-mediated signaling pathway	5/1152	33/18800	0.0487504	0.363438	0.331013	CD22/CD160/BTN2A2/GPS2/FCRL3	5
GO:1903846	positive regulation of cellular response to transforming growth factor beta stimulus	5/1152	33/18800	0.0487504	0.363438	0.331013	HIPK2/SNW1/CDKN1C/SMAD4/ING2	5
GO:1904030	negative regulation of cyclin-dependent protein kinase activity	5/1152	33/18800	0.0487504	0.363438	0.331013	CDKN1B/CDKN2C/CDKN1C/HHEX/HEXIM2	5
GO:2000191	regulation of fatty acid transport	5/1152	33/18800	0.0487504	0.363438	0.331013	PLA2G10/P2RX4/IRS2/ACSL5/FIS1	5
GO:0010155	regulation of proton transport	4/1152	23/18800	0.0489089	0.363438	0.331013	TESC/PARK7/ATP7A/PHB2	4
GO:0030728	ovulation	4/1152	23/18800	0.0489089	0.363438	0.331013	PTGS2/PLAT/HPGD/LEP	4
GO:0042745	circadian sleep/wake cycle	4/1152	23/18800	0.0489089	0.363438	0.331013	ADRB1/PER3/GHRL/CHRNB2	4
GO:0046618	xenobiotic export from cell	4/1152	23/18800	0.0489089	0.363438	0.331013	ABCB1/OSCP1/ATP7B/PDZK1	4
GO:0046697	decidualization	4/1152	23/18800	0.0489089	0.363438	0.331013	PTGS2/PTN/STC2/GHRL	4
GO:0060571	morphogenesis of an epithelial fold	4/1152	23/18800	0.0489089	0.363438	0.331013	TP63/WNT5A/OVOL2/SOSTDC1	4
GO:0033559	unsaturated fatty acid metabolic process	12/1152	115/18800	0.0492334	0.36535	0.332754	ACAA1/PLA2G10/PTGS2/GSTM1/DAGLA/HPGD/CYP4F11/CYP4F12/AKR1C3/ELOVL2/GSTM2/FADS3	12

## Sheet: total.total.good.ekegg
ID	Description	GeneRatio	BgRatio	pvalue	p.adjust	qvalue	geneID	Count	genesymbol
hsa05171	Coronavirus disease - COVID-19	49/600	238/9564	6.1036e-14	2.04471e-11	1.86321e-11	6224/6141/6160/6193/6122/6143/6207/3593/6152/6146/6230/6125/9349/718/6155/3572/6194/6176/6205/23521/6135/6233/6189/6167/5295/6134/6154/3716/6133/6208/6166/6137/3921/2353/6203/6138/6232/716/6218/6165/6228/6168/6191/6147/4736/6235/6222/6173/629	49	RPS20/RPL18/RPL31/RPS5/RPL3/RPL19/RPS13/IL12B/RPL24/RPL22/RPS25/RPL5/RPL23/C3/RPL27/IL6ST/RPS6/RPLP1/RPS11/RPL13A/RPL11/RPS27A/RPS3A/RPL37/PIK3R1/RPL10/RPL26/JAK1/RPL9/RPS14/RPL36AL/RPL13/RPSA/FOS/RPS9/RPL15/RPS27/C1S/RPS17/RPL35A/RPS23/RPL37A/RPS4X/RPL23A/RPL10A/RPS29/RPS18/RPL36A/CFB
hsa05217	Basal cell carcinoma	12/600	63/9564	0.00046348	0.0520323	0.0474136	1856/6932/7481/2737/11211/7474/1647/8643/1643/51176/8313/8325	12	DVL2/TCF7/WNT11/GLI3/FZD10/WNT5A/GADD45A/PTCH2/DDB2/LEF1/AXIN2/FZD8
hsa05222	Small cell lung cancer	15/600	93/9564	0.000623648	0.0520323	0.0474136	3675/3909/3918/5743/7188/1027/1647/4149/842/1643/5295/596/3913/3914/1288	15	ITGA3/LAMA3/LAMC2/PTGS2/TRAF5/CDKN1B/GADD45A/MAX/CASP9/DDB2/PIK3R1/BCL2/LAMB2/LAMB3/COL4A6
hsa01524	Platinum drug resistance	13/600	75/9564	0.000704294	0.0520323	0.0474136	2067/841/540/842/653689/2944/2949/5366/5295/538/2948/596/2946	13	ERCC1/CASP8/ATP7B/CASP9/GSTT2B/GSTM1/GSTM5/PMAIP1/PIK3R1/ATP7A/GSTM4/BCL2/GSTM2
hsa05202	Transcriptional misregulation in cancer	25/600	201/9564	0.000776602	0.0520323	0.0474136	8938/5218/5327/1027/604/1647/894/2322/1031/2892/4149/5914/5468/1643/3480/6760/3087/7102/861/3248/5090/9915/8464/4914/8148	25	BAIAP3/CDK14/PLAT/CDKN1B/BCL6/GADD45A/CCND2/FLT3/CDKN2C/GRIA3/MAX/RARA/PPARG/DDB2/IGF1R/SS18/HHEX/TSPAN7/RUNX1/HPGD/PBX3/ARNT2/SUPT3H/NTRK1/TAF15
hsa04640	Hematopoietic cell lineage	15/600	100/9564	0.00134722	0.0752198	0.0685428	3675/933/966/3568/2208/1380/1441/2322/911/910/926/3119/1435/3563/3115	15	ITGA3/CD22/CD59/IL5RA/FCER2/CR2/CSF3R/FLT3/CD1C/CD1B/CD8B/HLA-DQB1/CSF1/IL3RA/HLA-DPB1
hsa05225	Hepatocellular carcinoma	21/600	170/9564	0.00216612	0.103664	0.0944623	1856/6932/6604/7481/11211/7474/1647/25759/653689/2944/2949/1643/51176/3480/4089/5295/10023/8313/2948/8325/2946	21	DVL2/TCF7/SMARCD3/WNT11/FZD10/WNT5A/GADD45A/SHC2/GSTT2B/GSTM1/GSTM5/DDB2/LEF1/IGF1R/SMAD4/PIK3R1/FRAT1/AXIN2/GSTM4/FZD8/GSTM2
hsa03320	PPAR signaling pathway	12/600	76/9564	0.00255903	0.107159	0.0976473	30/10580/7350/28965/34/335/376497/5468/1593/11001/10873/51703	12	ACAA1/SORBS1/UCP1/SLC27A6/ACADM/APOA1/SLC27A1/PPARG/CYP27A1/SLC27A2/ME3/ACSL5
hsa04923	Regulation of lipolysis in adipocytes	10/600	59/9564	0.003369	0.125402	0.11427	153/5733/5743/2771/5295/4886/107/57104/8660/63924	10	ADRB1/PTGER3/PTGS2/GNAI2/PIK3R1/NPY1R/ADCY1/PNPLA2/IRS2/CIDEC
hsa04210	Apoptosis	17/600	137/9564	0.00525885	0.163282	0.148788	9020/10039/841/113457/1647/8795/842/5366/5295/112714/840/2353/596/3563/6709/4914/1519	17	MAP3K14/PARP3/CASP8/TUBA3D/GADD45A/TNFRSF10B/CASP9/PMAIP1/PIK3R1/TUBA3E/CASP7/FOS/BCL2/IL3RA/SPTAN1/NTRK1/CTSO
hsa03083	Polycomb repressive complex	12/600	83/9564	0.00536151	0.163282	0.148788	6322/51619/23492/5252/4149/26053/5928/8314/84333/23466/6015/55777	12	SCML1/UBE2D4/CBX7/PHF1/MAX/AUTS2/RBBP4/BAP1/PCGF5/CBX6/RING1/MBD5
hsa05226	Gastric cancer	18/600	150/9564	0.00590843	0.164944	0.150302	1856/26281/6932/5243/7481/1027/11211/7474/1647/25759/1643/51176/4089/5295/10023/8313/596/8325	18	DVL2/FGF20/TCF7/ABCB1/WNT11/CDKN1B/FZD10/WNT5A/GADD45A/SHC2/DDB2/LEF1/SMAD4/PIK3R1/FRAT1/AXIN2/BCL2/FZD8
hsa04518	Integrin signaling	18/600	154/9564	0.00773997	0.191147	0.174179	3675/3909/3918/3385/894/63923/718/2317/1101/3480/8515/5295/158326/83660/3913/3914/1288/131873	18	ITGA3/LAMA3/LAMC2/ICAM3/CCND2/TNN/C3/FLNB/CHAD/IGF1R/ITGA10/PIK3R1/FREM1/TLN2/LAMB2/LAMB3/COL4A6/COL6A6
hsa04659	Th17 cell differentiation	14/600	109/9564	0.00801514	0.191147	0.174179	3717/5532/5533/6776/5914/3572/4089/861/3716/6778/2353/3119/3932/3115	14	JAK2/PPP3CB/PPP3CC/STAT5A/RARA/IL6ST/SMAD4/RUNX1/JAK1/STAT6/FOS/HLA-DQB1/LCK/HLA-DPB1
hsa04610	Complement and coagulation cascades	12/600	88/9564	0.00855881	0.191147	0.174179	966/5327/5624/1380/718/2151/5345/2/716/5104/5265/629	12	CD59/PLAT/PROC/CR2/C3/F2RL2/SERPINF2/A2M/C1S/SERPINA5/SERPINA1/CFB
hsa05031	Amphetamine addiction	10/600	69/9564	0.0104074	0.217905	0.198562	6570/816/5532/5533/2892/814/2353/810/4128/23237	10	SLC18A1/CAMK2B/PPP3CB/PPP3CC/GRIA3/CAMK4/FOS/CALML3/MAOA/ARC
hsa04612	Antigen processing and presentation	11/600	82/9564	0.0130119	0.256411	0.23365	4802/5720/3306/3821/55080/5993/926/3119/3822/3823/3115	11	NFYC/PSME1/HSPA2/KLRC1/TAPBPL/RFX5/CD8B/HLA-DQB1/KLRC2/KLRC3/HLA-DPB1
hsa04625	C-type lectin receptor signaling pathway	13/600	105/9564	0.0139426	0.259487	0.236453	9020/841/5743/29108/5532/3593/5533/1959/8915/5295/53342/810/1960	13	MAP3K14/CASP8/PTGS2/PYCARD/PPP3CB/IL12B/PPP3CC/EGR2/BCL10/PIK3R1/IL17D/CALML3/EGR3
hsa04913	Ovarian steroidogenesis	8/600	52/9564	0.014894	0.262605	0.239294	5743/10965/3480/107/8681/122970/641371/8644	8	PTGS2/ACOT2/IGF1R/ADCY1/JMJD7-PLA2G4B/ACOT4/ACOT1/AKR1C3
hsa00590	Arachidonic acid metabolism	9/600	63/9564	0.0160796	0.269333	0.245425	8399/5743/2687/4048/26279/3248/8681/391013/8644	9	PLA2G10/PTGS2/GGT5/LTA4H/PLA2G2D/HPGD/JMJD7-PLA2G4B/PLA2G2C/AKR1C3
hsa04713	Circadian entrainment	12/600	97/9564	0.0178592	0.276532	0.251985	8913/8863/816/9252/2771/2892/107/2353/2788/810/6263/9722	12	CACNA1G/PER3/CAMK2B/RPS6KA5/GNAI2/GRIA3/ADCY1/FOS/GNG7/CALML3/RYR3/NOS1AP
hsa04115	p53 signaling pathway	10/600	75/9564	0.0181603	0.276532	0.251985	841/900/1647/894/8795/842/1643/5366/596/5268	10	CASP8/CCNG1/GADD45A/CCND2/TNFRSF10B/CASP9/DDB2/PMAIP1/BCL2/SERPINB5
hsa05210	Colorectal cancer	11/600	87/9564	0.0196611	0.285557	0.260209	6932/1647/842/1643/51176/4089/5366/5295/8313/2353/596	11	TCF7/GADD45A/CASP9/DDB2/LEF1/SMAD4/PMAIP1/PIK3R1/AXIN2/FOS/BCL2
hsa00592	alpha-Linolenic acid metabolism	5/600	26/9564	0.020941	0.285557	0.260209	30/8399/26279/8681/391013	5	ACAA1/PLA2G10/PLA2G2D/JMJD7-PLA2G4B/PLA2G2C
hsa05145	Toxoplasmosis	13/600	112/9564	0.022816	0.285557	0.260209	3909/3918/841/3717/3593/2771/842/3716/596/3913/3119/3914/3115	13	LAMA3/LAMC2/CASP8/JAK2/IL12B/GNAI2/CASP9/JAK1/BCL2/LAMB2/HLA-DQB1/LAMB3/HLA-DPB1
hsa04512	ECM-receptor interaction	11/600	89/9564	0.0229253	0.285557	0.260209	3675/3909/3918/63923/1101/8515/158326/3913/3914/1288/131873	11	ITGA3/LAMA3/LAMC2/TNN/CHAD/ITGA10/FREM1/LAMB2/LAMB3/COL4A6/COL6A6
hsa05224	Breast cancer	16/600	148/9564	0.0230151	0.285557	0.260209	1856/26281/6932/7481/11211/7474/1647/25759/1643/51176/3480/5295/10023/8313/2353/8325	16	DVL2/FGF20/TCF7/WNT11/FZD10/WNT5A/GADD45A/SHC2/DDB2/LEF1/IGF1R/PIK3R1/FRAT1/AXIN2/FOS/FZD8
hsa01040	Biosynthesis of unsaturated fatty acids	5/600	27/9564	0.0244137	0.286289	0.260877	30/10965/122970/641371/54898	5	ACAA1/ACOT2/ACOT4/ACOT1/ELOVL2
hsa04310	Wnt signaling pathway	18/600	174/9564	0.0247833	0.286289	0.260877	1856/816/6932/7481/6422/5532/11211/7474/894/5533/59352/51176/4089/85409/57216/10023/8313/8325	18	DVL2/CAMK2B/TCF7/WNT11/SFRP1/PPP3CB/FZD10/WNT5A/CCND2/PPP3CC/LGR6/LEF1/SMAD4/NKD2/VANGL2/FRAT1/AXIN2/FZD8
hsa05216	Thyroid cancer	6/600	37/9564	0.0261841	0.292389	0.266434	6932/1647/5468/1643/51176/4914	6	TCF7/GADD45A/PPARG/DDB2/LEF1/NTRK1
hsa00790	Folate biosynthesis	5/600	28/9564	0.028236	0.305131	0.278045	55034/7166/5860/5053/8644	5	MOCOS/TPH1/QDPR/PAH/AKR1C3
hsa00480	Glutathione metabolism	8/600	59/9564	0.0299926	0.310776	0.28319	2687/2686/653689/2944/2949/2948/373156/2946	8	GGT5/GGT7/GSTT2B/GSTM1/GSTM5/GSTM4/GSTK1/GSTM2
hsa04658	Th1 and Th2 cell differentiation	11/600	93/9564	0.0306138	0.310776	0.28319	3717/5532/3593/5533/6776/3716/6778/2353/3119/3932/3115	11	JAK2/PPP3CB/IL12B/PPP3CC/STAT5A/JAK1/STAT6/FOS/HLA-DQB1/LCK/HLA-DPB1
hsa00670	One carbon pool by folate	6/600	39/9564	0.0330875	0.318277	0.290025	55349/27430/10588/275/635/4524	6	CHDH/MAT2B/MTHFS/AMT/BHMT/MTHFR
hsa00785	Lipoic acid metabolism	4/600	20/9564	0.0332528	0.318277	0.290025	51601/275/116285/5162	4	LIPT1/AMT/ACSM1/PDHB
hsa04146	Peroxisome	10/600	83/9564	0.0342092	0.318335	0.290078	30/5825/26061/11001/196743/10901/5192/51703/373156/10455	10	ACAA1/ABCD3/HACL1/SLC27A2/PAOX/DHRS4/PEX10/ACSL5/GSTK1/ECI2
hsa04978	Mineral absorption	8/600	61/9564	0.0357456	0.319393	0.291042	477/1811/7018/140803/540/30061/26872/538	8	ATP1A2/SLC26A3/TF/TRPM6/ATP7B/SLC40A1/STEAP1/ATP7A
hsa04550	Signaling pathways regulating pluripotency of stem cells	15/600	144/9564	0.0362297	0.319393	0.291042	1856/6932/7481/3717/11211/3977/7474/3572/3480/4089/5295/3716/8313/8325/84333	15	DVL2/TCF7/WNT11/JAK2/FZD10/LIFR/WNT5A/IL6ST/IGF1R/SMAD4/PIK3R1/JAK1/AXIN2/FZD8/PCGF5
hsa05167	Kaposi sarcoma-associated herpesvirus infection	19/600	196/9564	0.0386099	0.331649	0.30221	841/5743/2920/6932/3717/84557/5532/5533/57580/718/842/3572/51176/6233/5295/3716/2353/2788/810	19	CASP8/PTGS2/CXCL2/TCF7/JAK2/MAP1LC3A/PPP3CB/PPP3CC/PREX1/C3/CASP9/IL6ST/LEF1/RPS27A/PIK3R1/JAK1/FOS/GNG7/CALML3
hsa05022	Pathways of neurodegeneration - multiple diseases	40/600	483/9564	0.042262	0.353944	0.322526	1856/1770/816/841/9627/5743/113457/7481/4744/84557/778/4741/5532/55626/5715/11211/7474/25981/11315/5533/27019/10133/2892/4698/4705/842/347733/6233/112714/7802/840/10023/8313/596/9001/8325/810/1435/4137/6263	40	DVL2/DNAH9/CAMK2B/CASP8/SNCAIP/PTGS2/TUBA3D/WNT11/NEFH/MAP1LC3A/CACNA1F/NEFM/PPP3CB/AMBRA1/PSMD9/FZD10/WNT5A/DNAH1/PARK7/PPP3CC/DNAI1/OPTN/GRIA3/NDUFA5/NDUFA10/CASP9/TUBB2B/RPS27A/TUBA3E/DNALI1/CASP7/FRAT1/AXIN2/BCL2/HAP1/FZD8/CALML3/CSF1/MAPT/RYR3
hsa04215	Apoptosis - multiple species	5/600	32/9564	0.04718	0.355025	0.323511	841/842/5366/840/596	5	CASP8/CASP9/PMAIP1/CASP7/BCL2
hsa04151	PI3K-Akt signaling pathway	31/600	362/9564	0.047251	0.355025	0.323511	3675/3909/3918/26281/3717/8115/23678/1027/2998/894/1441/63923/2322/842/1101/6194/3480/8515/5295/4915/3716/596/3913/2788/1435/3563/3914/1288/4914/131873/4909	31	ITGA3/LAMA3/LAMC2/FGF20/JAK2/TCL1A/SGK3/CDKN1B/GYS2/CCND2/CSF3R/TNN/FLT3/CASP9/CHAD/RPS6/IGF1R/ITGA10/PIK3R1/NTRK2/JAK1/BCL2/LAMB2/GNG7/CSF1/IL3RA/LAMB3/COL4A6/NTRK1/COL6A6/NTF4
hsa05214	Glioma	9/600	76/9564	0.0474689	0.355025	0.323511	816/1647/25759/8536/1643/3480/5295/814/810	9	CAMK2B/GADD45A/SHC2/CAMK1/DDB2/IGF1R/PIK3R1/CAMK4/CALML3
hsa04020	Calcium signaling pathway	23/600	254/9564	0.0480767	0.355025	0.323511	8913/153/5733/816/26281/778/5532/5023/2185/5533/8536/5025/844/4915/814/80228/107/4485/810/5333/777/4914/6263	23	CACNA1G/ADRB1/PTGER3/CAMK2B/FGF20/CACNA1F/PPP3CB/P2RX1/PTK2B/PPP3CC/CAMK1/P2RX4/CASQ1/NTRK2/CAMK4/ORAI2/ADCY1/MST1/CALML3/PLCD1/CACNA1E/NTRK1/RYR3
hsa04061	Viral protein interaction with cytokine and cytokine receptor	11/600	100/9564	0.0482077	0.355025	0.323511	2920/1235/8809/8795/3572/6366/9547/146433/8764/6363/1435	11	CXCL2/CCR6/IL18R1/TNFRSF10B/IL6ST/CCL21/CXCL14/IL34/TNFRSF14/CCL19/CSF1

## Sheet: total.total.poor.ego
ID	Description	GeneRatio	BgRatio	pvalue	p.adjust	qvalue	geneID	Count
GO:0000723	telomere maintenance	22/733	132/18800	8.04159e-09	2.99681e-05	2.81233e-05	RAD51/HSP90AA1/HSP90AB1/MAPK1/CCNE1/RAD51C/PTGES3/TCP1/DKC1/CCT7/NHP2/CCT6A/CCT5/NSMCE2/RECQL4/CCT3/CCT2/EXO1/DHX36/CCNE2/AURKB/SMG5	22
GO:1904851	positive regulation of establishment of protein localization to telomere	7/733	10/18800	1.44222e-08	2.99681e-05	2.81233e-05	TCP1/DKC1/CCT7/CCT6A/CCT5/CCT3/CCT2	7
GO:1904874	positive regulation of telomerase RNA localization to Cajal body	8/733	15/18800	2.59516e-08	2.99681e-05	2.81233e-05	TCP1/DKC1/CCT7/NHP2/CCT6A/CCT5/CCT3/CCT2	8
GO:0070203	regulation of establishment of protein localization to telomere	7/733	11/18800	3.83224e-08	2.99681e-05	2.81233e-05	TCP1/DKC1/CCT7/CCT6A/CCT5/CCT3/CCT2	7
GO:1904869	regulation of protein localization to Cajal body	7/733	11/18800	3.83224e-08	2.99681e-05	2.81233e-05	TCP1/DKC1/CCT7/CCT6A/CCT5/CCT3/CCT2	7
GO:1904871	positive regulation of protein localization to Cajal body	7/733	11/18800	3.83224e-08	2.99681e-05	2.81233e-05	TCP1/DKC1/CCT7/CCT6A/CCT5/CCT3/CCT2	7
GO:0061077	chaperone-mediated protein folding	15/733	70/18800	6.21091e-08	3.47487e-05	3.26095e-05	FKBP4/DNAJC5/HSPA8/CHORDC1/PTGES3/TCP1/HSPH1/TRAP1/CCT7/TOR1B/CCT6A/CCT5/CCT3/CCT2/HSPA14	15
GO:0010833	telomere maintenance via telomere lengthening	16/733	81/18800	7.63509e-08	3.47487e-05	3.26095e-05	RAD51/HSP90AA1/HSP90AB1/MAPK1/PTGES3/TCP1/DKC1/CCT7/NHP2/CCT6A/CCT5/CCT3/CCT2/DHX36/AURKB/SMG5	16
GO:0070202	regulation of establishment of protein localization to chromosome	7/733	12/18800	8.88713e-08	3.47487e-05	3.26095e-05	TCP1/DKC1/CCT7/CCT6A/CCT5/CCT3/CCT2	7
GO:1903405	protein localization to nuclear body	7/733	12/18800	8.88713e-08	3.47487e-05	3.26095e-05	TCP1/DKC1/CCT7/CCT6A/CCT5/CCT3/CCT2	7
GO:1904816	positive regulation of protein localization to chromosome, telomeric region	7/733	12/18800	8.88713e-08	3.47487e-05	3.26095e-05	TCP1/DKC1/CCT7/CCT6A/CCT5/CCT3/CCT2	7
GO:1904867	protein localization to Cajal body	7/733	12/18800	8.88713e-08	3.47487e-05	3.26095e-05	TCP1/DKC1/CCT7/CCT6A/CCT5/CCT3/CCT2	7
GO:2000573	positive regulation of DNA biosynthetic process	15/733	73/18800	1.12291e-07	4.05283e-05	3.80333e-05	HSP90AA1/GRHL2/HSP90AB1/MAPK1/PTGES3/TCP1/DKC1/CCT7/DSCC1/CCT6A/CCT5/FGFR4/CCT3/CCT2/AURKB	15
GO:1904872	regulation of telomerase RNA localization to Cajal body	8/733	18/18800	1.58986e-07	5.32829e-05	5.00028e-05	TCP1/DKC1/CCT7/NHP2/CCT6A/CCT5/CCT3/CCT2	8
GO:0006457	protein folding	26/733	212/18800	2.40668e-07	6.54985e-05	6.14664e-05	FKBP4/DNAJA2/HSP90AA1/HSP90AB1/DNAJC5/HSPA8/CHORDC1/PTGES3/TCP1/HSPH1/TRAP1/CCT7/TOR1B/HSPD1/CCT6A/CCT5/CCT3/CHCHD4/HSPA4L/QSOX2/CCT2/PPIH/P4HB/POFUT2/HSPA14/PPIAL4A	26
GO:0090670	RNA localization to Cajal body	8/733	19/18800	2.65233e-07	6.54985e-05	6.14664e-05	TCP1/DKC1/CCT7/NHP2/CCT6A/CCT5/CCT3/CCT2	8
GO:0090671	telomerase RNA localization to Cajal body	8/733	19/18800	2.65233e-07	6.54985e-05	6.14664e-05	TCP1/DKC1/CCT7/NHP2/CCT6A/CCT5/CCT3/CCT2	8
GO:0090672	telomerase RNA localization	8/733	19/18800	2.65233e-07	6.54985e-05	6.14664e-05	TCP1/DKC1/CCT7/NHP2/CCT6A/CCT5/CCT3/CCT2	8
GO:0090685	RNA localization to nucleus	8/733	19/18800	2.65233e-07	6.54985e-05	6.14664e-05	TCP1/DKC1/CCT7/NHP2/CCT6A/CCT5/CCT3/CCT2	8
GO:0032200	telomere organization	22/733	162/18800	3.4675e-07	7.33553e-05	6.88395e-05	RAD51/HSP90AA1/HSP90AB1/MAPK1/CCNE1/RAD51C/PTGES3/TCP1/DKC1/CCT7/NHP2/CCT6A/CCT5/NSMCE2/RECQL4/CCT3/CCT2/EXO1/DHX36/CCNE2/AURKB/SMG5	22
GO:0007004	telomere maintenance via telomerase	14/733	69/18800	3.50375e-07	7.33553e-05	6.88395e-05	HSP90AA1/HSP90AB1/MAPK1/PTGES3/TCP1/DKC1/CCT7/NHP2/CCT6A/CCT5/CCT3/CCT2/AURKB/SMG5	14
GO:1904814	regulation of protein localization to chromosome, telomeric region	7/733	14/18800	3.59585e-07	7.33553e-05	6.88395e-05	TCP1/DKC1/CCT7/CCT6A/CCT5/CCT3/CCT2	7
GO:1990173	protein localization to nucleoplasm	7/733	14/18800	3.59585e-07	7.33553e-05	6.88395e-05	TCP1/DKC1/CCT7/CCT6A/CCT5/CCT3/CCT2	7
GO:0006487	protein N-linked glycosylation	14/733	70/18800	4.22441e-07	8.25872e-05	7.75031e-05	PGM3/ST6GAL1/RPN2/SRD5A3/MGAT1/TMEM165/PMM2/NUS1/STT3B/B4GALNT2/DOLPP1/FUT3/GFPT1/DDOST	14
GO:0072594	establishment of protein localization to organelle	39/733	431/18800	1.00594e-06	0.000177823	0.000166876	RALA/SEC63/TSPAN17/HSP90AA1/HSP90AB1/STK3/PITRM1/HSPA8/NUP155/KPNA1/ECT2/IPO13/TCP1/TIMM8A/DKC1/SEC61G/TIMM17A/CCT7/STAM/VPS37B/SAE1/HSPD1/SRPRB/CCT6A/CCT5/HEATR3/AIFM1/TOMM40L/VPS28/PEX13/CCT3/CHCHD4/CCT2/SIX2/JUP/PTTG1IP/BCAP31/GET4/TIMM23	39
GO:1904358	positive regulation of telomere maintenance via telomere lengthening	10/733	37/18800	1.02252e-06	0.000177823	0.000166876	MAPK1/TCP1/DKC1/CCT7/CCT6A/CCT5/CCT3/CCT2/DHX36/AURKB	10
GO:0006278	RNA-templated DNA biosynthetic process	14/733	75/18800	1.02328e-06	0.000177823	0.000166876	HSP90AA1/HSP90AB1/MAPK1/PTGES3/TCP1/DKC1/CCT7/NHP2/CCT6A/CCT5/CCT3/CCT2/AURKB/SMG5	14
GO:1903320	regulation of protein modification by small protein conjugation or removal	27/733	246/18800	1.31259e-06	0.000219952	0.000206412	BRCA1/DCUN1D1/MAPK9/HSP90AA1/HSP90AB1/RASD2/HIF1A/PSMD10/AIMP2/TGFBR1/GTPBP4/FBXO5/IVNS1ABP/CDC20/SOX4/UBQLN1/DERL1/SAE1/SKP2/VPS28/MAD2L1/PLK1/NXN/UBE2V2/MTBP/UBE2C/PTTG1IP	27
GO:0070200	establishment of protein localization to telomere	7/733	17/18800	1.83873e-06	0.000297493	0.000279179	TCP1/DKC1/CCT7/CCT6A/CCT5/CCT3/CCT2	7
GO:0031647	regulation of protein stability	30/733	300/18800	2.43051e-06	0.000380132	0.00035673	USP13/ISOC2/CTSA/VPS35/HSP90AA1/HSP90AB1/MAPK1/STK3/GTPBP4/HSPA8/PTGES3/TCP1/SOX4/QRSL1/KRAS/CCT7/DERL1/USP3/HSPD1/CCT6A/CCT5/LSS/TMEM183A/CCT3/NAA15/SUGT1/CCT2/PLK1/GET4/DDOST	30
GO:1901607	alpha-amino acid biosynthetic process	13/733	70/18800	2.63636e-06	0.000399026	0.000374461	BCAT1/ASNS/SEPHS1/GGT1/ILVBL/GOT2/PSAT1/ENOPH1/PSPH/SHMT2/PYCR1/DHFR/CLN3	13
GO:0031396	regulation of protein ubiquitination	24/733	213/18800	3.18595e-06	0.00046714	0.000438382	BRCA1/DCUN1D1/MAPK9/HSP90AA1/HSP90AB1/PSMD10/AIMP2/TGFBR1/GTPBP4/FBXO5/IVNS1ABP/CDC20/SOX4/UBQLN1/DERL1/SKP2/VPS28/MAD2L1/PLK1/NXN/UBE2V2/MTBP/UBE2C/PTTG1IP	24
GO:1900182	positive regulation of protein localization to nucleus	14/733	84/18800	4.18809e-06	0.0005799	0.000544201	TFRC/HSP90AB1/ECT2/TCP1/DKC1/CCT7/CCT6A/CCT5/CCT3/CCT2/PLK1/NMD3/JUP/MCRS1	14
GO:0032212	positive regulation of telomere maintenance via telomerase	9/733	34/18800	4.32577e-06	0.0005799	0.000544201	MAPK1/TCP1/DKC1/CCT7/CCT6A/CCT5/CCT3/CCT2/AURKB	9
GO:0051973	positive regulation of telomerase activity	9/733	34/18800	4.32577e-06	0.0005799	0.000544201	HSP90AA1/GRHL2/HSP90AB1/MAPK1/PTGES3/TCP1/DKC1/CCT2/AURKB	9
GO:0008652	cellular amino acid biosynthetic process	13/733	76/18800	6.84019e-06	0.000891505	0.000836624	BCAT1/ASNS/SEPHS1/GGT1/ILVBL/GOT2/PSAT1/ENOPH1/PSPH/SHMT2/PYCR1/DHFR/CLN3	13
GO:0006403	RNA localization	22/733	196/18800	8.63451e-06	0.00109495	0.00102754	NUP37/MRPL18/NUP155/SMG7/NUP43/TCP1/ENY2/DKC1/CCT7/NCBP1/G3BP2/NHP2/CCT6A/NXF3/CCT5/NUP205/CCT3/CCT2/AGFG1/DHX36/XPOT/SMG5	22
GO:2000278	regulation of DNA biosynthetic process	16/733	119/18800	1.54142e-05	0.00190325	0.00178609	HSP90AA1/GRHL2/HSP90AB1/MAPK1/PTGES3/TCP1/DKC1/CCT7/DSCC1/CCT6A/CCT5/FGFR4/CCT3/CCT2/AURKB/SMG5	16
GO:1904356	regulation of telomere maintenance via telomere lengthening	11/733	61/18800	2.06992e-05	0.00249028	0.00233697	MAPK1/TCP1/DKC1/CCT7/CCT6A/CCT5/CCT3/CCT2/DHX36/AURKB/SMG5	11
GO:0032206	positive regulation of telomere maintenance	10/733	52/18800	2.73651e-05	0.00313163	0.00293885	MAPK1/TCP1/DKC1/CCT7/CCT6A/CCT5/CCT3/CCT2/DHX36/AURKB	10
GO:0065002	intracellular protein transmembrane transport	10/733	52/18800	2.73651e-05	0.00313163	0.00293885	SEC63/SEC61G/TIMM17A/HSPD1/AIFM1/TOMM40L/PEX13/CHCHD4/BCR/TIMM23	10
GO:0071806	protein transmembrane transport	11/733	63/18800	2.84022e-05	0.00317293	0.0029776	SEC63/SEC61G/TIMM17A/HSPD1/AIFM1/TOMM40L/PEX13/CHCHD4/HPSE/BCR/TIMM23	11
GO:1990542	mitochondrial transmembrane transport	13/733	87/18800	3.09106e-05	0.00337285	0.00316522	SLC25A13/SLC25A5/SLC25A3/CPT1A/MRPL18/MRS2/TIMM17A/HSPD1/AIFM1/TOMM40L/CHCHD4/VDAC1/TIMM23	13
GO:0032210	regulation of telomere maintenance via telomerase	10/733	53/18800	3.25635e-05	0.00347246	0.00325869	MAPK1/TCP1/DKC1/CCT7/CCT6A/CCT5/CCT3/CCT2/AURKB/SMG5	10
GO:0022613	ribonucleoprotein complex biogenesis	36/733	448/18800	3.56173e-05	0.0037137	0.00348508	HSP90AA1/SRPK1/HSP90AB1/GTPBP4/PTGES3/BYSL/DROSHA/BRIX1/FASTKD2/WDR55/MRPS2/MPHOSPH10/RIOK1/EIF2S2/DKC1/MPHOSPH6/NCBP1/WDR12/DENR/NHP2/RPL7L1/UTP23/SURF6/HEATR3/ABCE1/DCAF13/BMS1/USP39/NMD3/PA2G4/MRPL36/RPP25/PUF60/SRPK3/RPF2/BOP1	36
GO:0051054	positive regulation of DNA metabolic process	25/733	263/18800	3.88496e-05	0.00396266	0.00371871	BRCA1/RAD51/TFRC/HSP90AA1/GRHL2/HSP90AB1/MAPK1/PTGES3/RNF8/TNFSF4/TCP1/DKC1/CCT7/DSCC1/ACTR2/CCT6A/CCT5/FGFR4/CCT3/RNF168/CCT2/UBE2V2/DHX36/AURKB/WT1	25
GO:0070199	establishment of protein localization to chromosome	7/733	26/18800	4.57454e-05	0.00456676	0.00428562	TCP1/DKC1/CCT7/CCT6A/CCT5/CCT3/CCT2	7
GO:0034599	cellular response to oxidative stress	26/733	284/18800	5.19062e-05	0.00507384	0.00476149	MAPK9/MAPK1/HIF1A/ABCD1/GSR/CHCHD2/ECT2/PRDX1/STAU1/TRAP1/UBQLN1/FANCD2/NONO/SLC7A11/AIFM1/G6PD/TBC1D24/GPR37L1/BNIP3/NQO1/PYCR1/P4HB/LONP1/HDAC2/DHFR/SRXN1	26
GO:1900180	regulation of protein localization to nucleus	16/733	132/18800	5.64194e-05	0.00540245	0.00506987	TFRC/GSK3B/HSP90AB1/BYSL/ECT2/TCP1/DKC1/CCT7/CCT6A/CCT5/CCT3/CCT2/PLK1/NMD3/JUP/MCRS1	16
GO:0051972	regulation of telomerase activity	9/733	47/18800	7.13878e-05	0.00669904	0.00628664	HSP90AA1/GRHL2/HSP90AB1/MAPK1/PTGES3/TCP1/DKC1/CCT2/AURKB	9
GO:0007059	chromosome segregation	29/733	348/18800	0.000107043	0.00984793	0.00924169	SLC25A5/BRCA1/TRIP13/NUP37/SMC1B/ZW10/KIF4A/SRPK1/FAM83D/CCNE1/RAD51C/FBXO5/ECT2/CDC20/NUP43/DSCC1/ACTR2/CENPE/FANCD2/NSMCE2/RACGAP1/MAD2L1/CENPN/PLK1/UBE2C/DCTN2/CCNE2/AURKB/CENPW	29
GO:0009070	serine family amino acid biosynthetic process	6/733	21/18800	0.000112991	0.0101953	0.00956767	SEPHS1/GGT1/PSAT1/PSPH/SHMT2/DHFR	6
GO:0070198	protein localization to chromosome, telomeric region	7/733	30/18800	0.000123575	0.0109399	0.0102664	TCP1/DKC1/CCT7/CCT6A/CCT5/CCT3/CCT2	7
GO:0015931	nucleobase-containing compound transport	21/733	218/18800	0.000131015	0.0113837	0.0106829	SLC25A5/NUP37/SLC35C2/ABCD1/SLC35A2/MRPL18/NUP155/SMG7/NUP43/ENY2/ABCC4/NCBP1/G3BP2/NXF3/NUP205/SLC35B2/SLC19A1/AGFG1/SLC35A4/XPOT/SMG5	21
GO:0006458	'de novo' protein folding	8/733	41/18800	0.000156725	0.0132777	0.0124603	HSPA8/PTGES3/HSPH1/TOR1B/HSPD1/CHCHD4/CCT2/HSPA14	8
GO:0042254	ribosome biogenesis	26/733	304/18800	0.000158473	0.0132777	0.0124603	GTPBP4/BYSL/DROSHA/BRIX1/FASTKD2/WDR55/MRPS2/MPHOSPH10/RIOK1/DKC1/MPHOSPH6/WDR12/NHP2/RPL7L1/UTP23/SURF6/HEATR3/ABCE1/DCAF13/BMS1/NMD3/PA2G4/MRPL36/RPP25/RPF2/BOP1	26
GO:0000463	maturation of LSU-rRNA from tricistronic rRNA transcript (SSU-rRNA, 5.8S rRNA, LSU-rRNA)	5/733	15/18800	0.000192614	0.0156376	0.0146749	GTPBP4/WDR12/RPL7L1/RPF2/BOP1	5
GO:0018279	protein N-linked glycosylation via asparagine	6/733	23/18800	0.000196636	0.0156376	0.0146749	ST6GAL1/RPN2/MGAT1/STT3B/B4GALNT2/DDOST	6
GO:0051131	chaperone-mediated protein complex assembly	6/733	23/18800	0.000196636	0.0156376	0.0146749	HSP90AA1/HSP90AB1/PTGES3/HSPD1/CCT2/LONP1	6
GO:0006486	protein glycosylation	21/733	225/18800	0.000203598	0.0156603	0.0146963	PGM3/ST6GAL1/SLC35C2/RPN2/SRD5A3/POMT1/MGAT1/TMEM165/PMM2/NUS1/B4GALT3/STT3B/B4GALNT2/DOLPP1/FUT3/B3GNT3/EXT1/POFUT2/ALG1L/GFPT1/DDOST	21
GO:0043413	macromolecule glycosylation	21/733	225/18800	0.000203598	0.0156603	0.0146963	PGM3/ST6GAL1/SLC35C2/RPN2/SRD5A3/POMT1/MGAT1/TMEM165/PMM2/NUS1/B4GALT3/STT3B/B4GALNT2/DOLPP1/FUT3/B3GNT3/EXT1/POFUT2/ALG1L/GFPT1/DDOST	21
GO:1901264	carbohydrate derivative transport	11/733	78/18800	0.000211203	0.0159833	0.0149993	SLC25A5/SLC35C2/ABCD1/SLC35A2/ABCC4/SLC35B2/SLC15A2/SLC19A1/SLC35A4/PSAP/CLN3	11
GO:0051052	regulation of DNA metabolic process	35/733	472/18800	0.000221304	0.0164819	0.0154672	BRCA1/ERCC8/RAD51/TFRC/HSP90AA1/GRHL2/HSP90AB1/MAPK1/GTPBP4/PTGES3/FBXO5/RNF8/KPNA1/TNFSF4/TCP1/DKC1/CCT7/DSCC1/ACTR2/CCT6A/POLE3/CCT5/AIFM1/DONSON/FGFR4/S100A11/CCT3/RNF168/CCT2/UBE2V2/DHX36/AURKB/WT1/MCRS1/SMG5	35
GO:0034504	protein localization to nucleus	25/733	294/18800	0.000229973	0.0168599	0.015822	TFRC/GSK3B/HSP90AB1/STK3/BYSL/NUP155/KPNA1/ECT2/IPO13/TCP1/DKC1/CCT7/TOR1B/CCT6A/CCT5/HEATR3/CCT3/CCT2/PLK1/NMD3/SIX2/JUP/PTTG1IP/MCRS1/RPF2	25
GO:0070085	glycosylation	22/733	244/18800	0.000237543	0.0170362	0.0159875	PGM3/ST6GAL1/SLC35C2/COG4/RPN2/SRD5A3/POMT1/MGAT1/TMEM165/PMM2/NUS1/B4GALT3/STT3B/B4GALNT2/DOLPP1/FUT3/B3GNT3/EXT1/POFUT2/ALG1L/GFPT1/DDOST	22
GO:0006413	translational initiation	14/733	120/18800	0.000242744	0.0170362	0.0159875	EIF2AK2/EIF2AK1/EIF3B/EIF4G1/COPS5/EIF2S2/BZW2/NCBP1/DENR/YTHDF1/CDC123/LARP1/ABCE1/EIF4EBP1	14
GO:0048285	organelle fission	36/733	493/18800	0.000243271	0.0170362	0.0159875	RALA/ANLN/RAD51/MTFR1/VPS35/TRIP13/SMC1B/RAD54L/ZW10/TPX2/KIF4A/CCNE1/RAD51C/FBXO5/CDC20/MND1/PKMYT1/DSCC1/ACTR2/CENPE/FANCD2/NSMCE2/CDC25C/RACGAP1/TGFA/MAD2L1/PLK1/MTBP/UBE2C/DCTN2/CCNE2/BNIP3/AURKB/TEX19/RAD54B/OPA1	36
GO:0033044	regulation of chromosome organization	20/733	212/18800	0.000248183	0.0171247	0.0160705	TRIP13/ZW10/MAPK1/FBXO5/TCP1/DKC1/CCT7/CENPE/CCT6A/CCT5/NSMCE2/CCT3/MAD2L1/CCT2/PLK1/DHX36/UBE2C/AURKB/MCRS1/SMG5	20
GO:0018196	peptidyl-asparagine modification	6/733	24/18800	0.000253593	0.0172443	0.0161828	ST6GAL1/RPN2/MGAT1/STT3B/B4GALNT2/DDOST	6
GO:0032204	regulation of telomere maintenance	11/733	80/18800	0.000265128	0.0176562	0.0165692	MAPK1/TCP1/DKC1/CCT7/CCT6A/CCT5/CCT3/CCT2/DHX36/AURKB/SMG5	11
GO:0044772	mitotic cell cycle phase transition	33/733	440/18800	0.00027029	0.0176562	0.0165692	ANLN/BRCA1/BCAT1/TAF2/TRIP13/ZW10/CDC34/CDK16/CCNE1/CUL2/RAD51C/FBXO5/EIF4G1/PKMYT1/CENPE/SKP2/NSMCE2/CDC25C/DONSON/MAD2L1/BRD7/PLK1/AVEN/RRM2/KLF11/MTBP/CKS1B/UBE2C/CCNE2/AURKB/IQGAP3/EIF4EBP1/CALM1	33
GO:0062197	cellular response to chemical stress	27/733	332/18800	0.000270938	0.0176562	0.0165692	MAPK9/MAPK1/HIF1A/ABCD1/GSR/CHCHD2/ECT2/PRDX1/STAU1/TRAP1/UBQLN1/FANCD2/NONO/SLC7A11/AIFM1/G6PD/TBC1D24/GPR37L1/BNIP3/NQO1/PYCR1/P4HB/LONP1/HDAC2/DHFR/SRXN1/CLN3	27
GO:0006839	mitochondrial transport	18/733	182/18800	0.000280277	0.0180145	0.0169055	SLC25A13/SLC25A5/VPS35/HSP90AA1/GSK3B/PITRM1/CPT1A/TIMM8A/TIMM17A/SAE1/HSPD1/AIFM1/TOMM40L/CHCHD4/VDAC2/BNIP3/BCAP31/TIMM23	18
GO:1903830	magnesium ion transmembrane transport	5/733	17/18800	0.000371938	0.0235829	0.0221311	NIPAL2/MRS2/NIPA2/MMGT1/ZDHHC13	5
GO:1903322	positive regulation of protein modification by small protein conjugation or removal	15/733	140/18800	0.000377101	0.0235915	0.0221391	BRCA1/DCUN1D1/MAPK9/RASD2/PSMD10/AIMP2/CDC20/UBQLN1/DERL1/SAE1/SKP2/PLK1/UBE2V2/UBE2C/PTTG1IP	15
GO:1901605	alpha-amino acid metabolic process	19/733	203/18800	0.000387941	0.0239502	0.0224758	SLC25A13/IYD/BCAT1/ASNS/SEPHS1/GGT1/ILVBL/KYNU/GOT2/PPAT/PSAT1/ENOPH1/PSPH/SLC7A11/SHMT2/PYCR1/GFPT1/DHFR/CLN3	19
GO:0044743	protein transmembrane import into intracellular organelle	7/733	36/18800	0.000413467	0.0251946	0.0236436	TIMM17A/HSPD1/AIFM1/TOMM40L/PEX13/CHCHD4/TIMM23	7
GO:0006310	DNA recombination	26/733	324/18800	0.000428317	0.0257649	0.0241788	BRCA1/HMGB3/RAD51/TRIP13/TFRC/RAD54L/RAD51C/RNF8/KPNA1/PSMD14/TNFSF4/MND1/ACTR2/HSPD1/FANCD2/MMS22L/NONO/NSMCE2/TONSL/RECQL4/RNF168/EXO1/PGBD5/TEX19/MCRS1/RAD54B	26
GO:0042273	ribosomal large subunit biogenesis	10/733	72/18800	0.000460144	0.0273291	0.0256467	GTPBP4/BRIX1/FASTKD2/WDR12/NHP2/RPL7L1/SURF6/HEATR3/RPF2/BOP1	10
GO:0051084	'de novo' post-translational protein folding	7/733	37/18800	0.000492985	0.0285272	0.026771	HSPA8/PTGES3/HSPH1/TOR1B/CHCHD4/CCT2/HSPA14	7
GO:0030071	regulation of mitotic metaphase/anaphase transition	9/733	60/18800	0.000493162	0.0285272	0.026771	TRIP13/ZW10/FBXO5/CENPE/NSMCE2/MAD2L1/PLK1/UBE2C/AURKB	9
GO:0015693	magnesium ion transport	5/733	18/18800	0.000498557	0.0285272	0.026771	NIPAL2/MRS2/NIPA2/MMGT1/ZDHHC13	5
GO:0017038	protein import	19/733	210/18800	0.000590823	0.0333993	0.0313432	HSP90AA1/HSP90AB1/STK3/HSPA8/NUP155/KPNA1/ECT2/IPO13/TIMM17A/HSPD1/HEATR3/AIFM1/TOMM40L/PEX13/CHCHD4/SIX2/JUP/PTTG1IP/TIMM23	19
GO:0009100	glycoprotein metabolic process	29/733	386/18800	0.000604944	0.0334578	0.0313982	PGM3/COL11A1/ST6GAL1/SLC35C2/HIF1A/GOLPH3/RPN2/SRD5A3/POMT1/MGAT1/TMEM165/ADAMTS7/PMM2/NUS1/B4GALT3/STT3B/B4GALNT2/DOLPP1/FUT3/HPSE/B3GNT3/EXT1/BACE2/POFUT2/NCCRP1/ALG1L/GAL3ST4/GFPT1/DDOST	29
GO:0071897	DNA biosynthetic process	18/733	194/18800	0.00060612	0.0334578	0.0313982	HSP90AA1/GRHL2/HSP90AB1/MAPK1/PTGES3/TCP1/DKC1/CCT7/DSCC1/NHP2/CCT6A/POLE3/CCT5/FGFR4/CCT3/CCT2/AURKB/SMG5	18
GO:0000470	maturation of LSU-rRNA	6/733	28/18800	0.000621442	0.0339047	0.0318175	GTPBP4/WDR12/NHP2/RPL7L1/RPF2/BOP1	6
GO:0007091	metaphase/anaphase transition of mitotic cell cycle	9/733	62/18800	0.000631502	0.0340576	0.031961	TRIP13/ZW10/FBXO5/CENPE/NSMCE2/MAD2L1/PLK1/UBE2C/AURKB	9
GO:2001252	positive regulation of chromosome organization	11/733	89/18800	0.000673374	0.0355315	0.0333442	MAPK1/TCP1/DKC1/CCT7/CCT6A/CCT5/NSMCE2/CCT3/CCT2/DHX36/AURKB	11
GO:0046394	carboxylic acid biosynthetic process	25/733	316/18800	0.000673978	0.0355315	0.0333442	BRCA1/BCAT1/ELOVL1/ASNS/SEPHS1/GGT1/ABCD1/ILVBL/PTGES3/KYNU/AKR1A1/MTHFD1L/GOT2/INSIG2/FADS2/PSAT1/ENOPH1/PSPH/FGFR4/LIPH/SHMT2/PYCR1/ASAH2B/DHFR/CLN3	25
GO:0071634	regulation of transforming growth factor beta production	7/733	39/18800	0.000688371	0.0358871	0.0336779	LTBP1/HSP90AB1/HIF1A/LAPTM4B/FN1/SERPINB7/CD24	7
GO:1902099	regulation of metaphase/anaphase transition of cell cycle	9/733	63/18800	0.00071171	0.0366961	0.034437	TRIP13/ZW10/FBXO5/CENPE/NSMCE2/MAD2L1/PLK1/UBE2C/AURKB	9
GO:0001841	neural tube formation	12/733	104/18800	0.000730977	0.0372436	0.0349508	RALA/GRHL2/HIF1A/STK3/LHX2/MTHFD1L/SOX4/GRHL3/SPINT1/SOX11/PLXNB2/OPA1	12
GO:0016053	organic acid biosynthetic process	25/733	318/18800	0.000738204	0.0372436	0.0349508	BRCA1/BCAT1/ELOVL1/ASNS/SEPHS1/GGT1/ABCD1/ILVBL/PTGES3/KYNU/AKR1A1/MTHFD1L/GOT2/INSIG2/FADS2/PSAT1/ENOPH1/PSPH/FGFR4/LIPH/SHMT2/PYCR1/ASAH2B/DHFR/CLN3	25
GO:0010638	positive regulation of organelle organization	34/733	487/18800	0.000794684	0.0396665	0.0372247	SLC25A5/RALA/MAPK9/VPS35/WDR1/ACTN2/GSK3B/MAPK1/HIF1A/TGFBR1/SDC1/TCP1/CNOT1/DKC1/MAP1B/CCT7/FHOD1/G3BP2/MYLK3/CCT6A/SURF4/CCT5/ASAP1/NSMCE2/TGFA/CCT3/CCT2/PIP4K2C/DHX36/BNIP3/AURKB/ATL3/TMED9/VDAC1	34
GO:0009069	serine family amino acid metabolic process	7/733	40/18800	0.000806695	0.0398423	0.0373895	SEPHS1/GGT1/PSAT1/PSPH/SLC7A11/SHMT2/DHFR	7
GO:0006520	cellular amino acid metabolic process	23/733	285/18800	0.00083166	0.0400865	0.0376187	SLC25A13/IYD/BCAT1/ASNS/SEPHS1/GGT1/ILVBL/HARS2/KYNU/GOT2/PPAT/QRSL1/PSAT1/ETFA/ENOPH1/RARS2/PSPH/SLC7A11/SHMT2/PYCR1/GFPT1/DHFR/CLN3	23
GO:0006047	UDP-N-acetylglucosamine metabolic process	4/733	12/18800	0.000883014	0.0400865	0.0376187	PGM3/MGAT1/B4GALNT2/GFPT1	4
GO:0042451	purine nucleoside biosynthetic process	4/733	12/18800	0.000883014	0.0400865	0.0376187	AMD1/NT5E/ADK/PNP	4
GO:0042455	ribonucleoside biosynthetic process	4/733	12/18800	0.000883014	0.0400865	0.0376187	AMD1/NT5E/ADK/PNP	4
GO:0046129	purine ribonucleoside biosynthetic process	4/733	12/18800	0.000883014	0.0400865	0.0376187	AMD1/NT5E/ADK/PNP	4
GO:0071635	negative regulation of transforming growth factor beta production	4/733	12/18800	0.000883014	0.0400865	0.0376187	HSP90AB1/LAPTM4B/FN1/CD24	4
GO:0031398	positive regulation of protein ubiquitination	13/733	121/18800	0.000883123	0.0400865	0.0376187	BRCA1/DCUN1D1/MAPK9/PSMD10/AIMP2/CDC20/UBQLN1/DERL1/SKP2/PLK1/UBE2V2/UBE2C/PTTG1IP	13
GO:0006979	response to oxidative stress	31/733	433/18800	0.00088765	0.0400865	0.0376187	ERCC8/MAPK9/MAPK1/HIF1A/ABCD1/CYB5B/GSR/CHCHD2/ECT2/SDC1/PRDX1/STAU1/TRAP1/UBQLN1/FANCD2/NONO/PXDNL/SLC7A11/AIFM1/G6PD/TBC1D24/ADAM9/GPR37L1/BNIP3/NQO1/PYCR1/P4HB/LONP1/HDAC2/DHFR/SRXN1	31
GO:0010965	regulation of mitotic sister chromatid separation	9/733	65/18800	0.000897076	0.0400865	0.0376187	TRIP13/ZW10/FBXO5/CENPE/NSMCE2/MAD2L1/PLK1/UBE2C/AURKB	9
GO:0044784	metaphase/anaphase transition of cell cycle	9/733	65/18800	0.000897076	0.0400865	0.0376187	TRIP13/ZW10/FBXO5/CENPE/NSMCE2/MAD2L1/PLK1/UBE2C/AURKB	9
GO:0007339	binding of sperm to zona pellucida	7/733	41/18800	0.000940513	0.041631	0.0390682	TCP1/CCT7/ZP1/CCT5/CCT3/VDAC2/CCT2	7
GO:0140694	non-membrane-bounded organelle assembly	28/733	379/18800	0.000964402	0.0422895	0.0396861	ANLN/BRCA1/MAPK9/WDR1/ACTN2/TPX2/KIF4A/EZR/SQLE/FBXO5/BRIX1/CDC20/FASTKD2/MRPS2/CNOT1/G3BP2/CENPE/MYLK3/YTHDF1/ASAP1/RACGAP1/CENPN/PLK1/LSM3/AURKB/RPF2/CENPW/BOP1	28
GO:0034502	protein localization to chromosome	11/733	93/18800	0.000976868	0.0424395	0.0398269	ZW10/TCP1/DKC1/CCT7/CCT6A/CCT5/CCT3/CCT2/PLK1/MTBP/AURKB	11
GO:0006986	response to unfolded protein	14/733	139/18800	0.00107877	0.0464368	0.0435781	EIF2AK2/HSP90AA1/HSP90AB1/HSPA8/FAF2/HSPH1/COPS5/TOR1B/DERL1/HSPD1/STT3B/HSPA4L/HSPA14/ATF6B	14
GO:0043648	dicarboxylic acid metabolic process	11/733	95/18800	0.00116649	0.0497562	0.0466932	MTHFD2/GGT1/OGDH/KYNU/MTHFD1L/GOT2/MDH2/SLC7A11/SLC19A1/SHMT2/DHFR	11
GO:0006446	regulation of translational initiation	10/733	81/18800	0.00117786	0.0497884	0.0467234	EIF2AK2/EIF2AK1/EIF3B/EIF4G1/BZW2/NCBP1/YTHDF1/CDC123/LARP1/EIF4EBP1	10
GO:1903599	positive regulation of autophagy of mitochondrion	4/733	13/18800	0.00123631	0.0517737	0.0485864	SLC25A5/HIF1A/BNIP3/VDAC1	4
GO:0051306	mitotic sister chromatid separation	9/733	68/18800	0.00124689	0.0517737	0.0485864	TRIP13/ZW10/FBXO5/CENPE/NSMCE2/MAD2L1/PLK1/UBE2C/AURKB	9
GO:0071604	transforming growth factor beta production	7/733	43/18800	0.00126021	0.0518674	0.0486744	LTBP1/HSP90AB1/HIF1A/LAPTM4B/FN1/SERPINB7/CD24	7
GO:0009988	cell-cell recognition	9/733	69/18800	0.00138532	0.0565211	0.0530416	PCDHB6/TCP1/CCT7/ZP1/CCT5/CCT3/VDAC2/CCT2/FUT3	9
GO:0000280	nuclear division	31/733	446/18800	0.0014246	0.0576227	0.0540754	ANLN/RAD51/TRIP13/SMC1B/RAD54L/ZW10/TPX2/KIF4A/CCNE1/RAD51C/FBXO5/CDC20/MND1/PKMYT1/DSCC1/ACTR2/CENPE/FANCD2/NSMCE2/CDC25C/RACGAP1/TGFA/MAD2L1/PLK1/MTBP/UBE2C/DCTN2/CCNE2/AURKB/TEX19/RAD54B	31
GO:0009101	glycoprotein biosynthetic process	24/733	316/18800	0.00149457	0.0599361	0.0562464	PGM3/ST6GAL1/SLC35C2/GOLPH3/RPN2/SRD5A3/POMT1/MGAT1/TMEM165/PMM2/NUS1/B4GALT3/STT3B/B4GALNT2/DOLPP1/FUT3/B3GNT3/EXT1/BACE2/POFUT2/ALG1L/GAL3ST4/GFPT1/DDOST	24
GO:0007131	reciprocal meiotic recombination	8/733	57/18800	0.00156704	0.0617863	0.0579827	RAD51/TRIP13/RAD54L/RAD51C/MND1/FANCD2/TEX19/RAD54B	8
GO:0140527	reciprocal homologous recombination	8/733	57/18800	0.00156704	0.0617863	0.0579827	RAD51/TRIP13/RAD54L/RAD51C/MND1/FANCD2/TEX19/RAD54B	8
GO:0016072	rRNA metabolic process	21/733	264/18800	0.00164134	0.0641762	0.0602255	GTPBP4/BYSL/DROSHA/BRIX1/WDR55/MPHOSPH10/RIOK1/DKC1/MPHOSPH6/WDR12/NHP2/RPL7L1/UTP23/GTF3C5/PELO/DCAF13/BMS1/PA2G4/RPP25/RPF2/BOP1	21
GO:0035672	oligopeptide transmembrane transport	4/733	14/18800	0.00167777	0.0650587	0.0610536	ABCC4/SLC7A11/SLC13A3/SLC15A2	4
GO:0033045	regulation of sister chromatid segregation	9/733	72/18800	0.00187625	0.071572	0.067166	TRIP13/ZW10/FBXO5/CENPE/NSMCE2/MAD2L1/PLK1/UBE2C/AURKB	9
GO:1905818	regulation of chromosome separation	9/733	72/18800	0.00187625	0.071572	0.067166	TRIP13/ZW10/FBXO5/CENPE/NSMCE2/MAD2L1/PLK1/UBE2C/AURKB	9
GO:0006626	protein targeting to mitochondrion	11/733	101/18800	0.00192462	0.072825	0.0683419	HSP90AA1/PITRM1/TIMM8A/TIMM17A/SAE1/HSPD1/AIFM1/TOMM40L/CHCHD4/BCAP31/TIMM23	11
GO:0006091	generation of precursor metabolites and energy	33/733	494/18800	0.00194472	0.072997	0.0685032	SLC25A13/CYB561/CYBA/CS/MTFR1/P4HA2/ENO1/GSK3B/HIF1A/ABCD1/PGK1/PHKB/GSR/OGDH/CHCHD2/PTGES3/PCDH12/TRAP1/VGF/PDHA1/PPP1R3D/RDH16/ETFA/PFKL/SRD5A1/MDH2/G6PD/PGAM1/BNIP3/CYC1/DHTKD1/SHMT2/GFPT1	33
GO:0035825	homologous recombination	8/733	59/18800	0.00196437	0.0731493	0.0686462	RAD51/TRIP13/RAD54L/RAD51C/MND1/FANCD2/TEX19/RAD54B	8
GO:0010232	vascular transport	10/733	87/18800	0.00203653	0.0735312	0.0690046	ABCC2/TFRC/SLC7A5/SLC1A5/ABCC4/SLC6A1/SLC13A3/SLC15A2/SLC19A1/SLC6A9	10
GO:0150104	transport across blood-brain barrier	10/733	87/18800	0.00203653	0.0735312	0.0690046	ABCC2/TFRC/SLC7A5/SLC1A5/ABCC4/SLC6A1/SLC13A3/SLC15A2/SLC19A1/SLC6A9	10
GO:0042026	protein refolding	5/733	24/18800	0.00203731	0.0735312	0.0690046	DNAJA2/HSP90AA1/HSPA8/HSPD1/HSPA14	5
GO:1904666	regulation of ubiquitin protein ligase activity	5/733	24/18800	0.00203731	0.0735312	0.0690046	FBXO5/CDC20/MAD2L1/PLK1/UBE2C	5
GO:0098813	nuclear chromosome segregation	22/733	287/18800	0.00205579	0.0736318	0.069099	TRIP13/SMC1B/ZW10/KIF4A/FAM83D/CCNE1/RAD51C/FBXO5/ECT2/CDC20/DSCC1/ACTR2/CENPE/FANCD2/NSMCE2/RACGAP1/MAD2L1/PLK1/UBE2C/DCTN2/CCNE2/AURKB	22
GO:2000378	negative regulation of reactive oxygen species metabolic process	7/733	47/18800	0.00214995	0.076421	0.0717165	BRCA1/HIF1A/ABCD1/TRAP1/G6PD/BNIP3/BCR	7
GO:0046655	folic acid metabolic process	4/733	15/18800	0.00221783	0.077657	0.0728764	MTHFD2/SLC19A1/SHMT2/DHFR	4
GO:1902570	protein localization to nucleolus	4/733	15/18800	0.00221783	0.077657	0.0728764	BYSL/NMD3/MCRS1/RPF2	4
GO:0006913	nucleocytoplasmic transport	23/733	308/18800	0.00230394	0.0794858	0.0745926	GSK3B/HSP90AB1/STK3/NUP155/KPNA1/ECT2/SMG7/IPO13/ENY2/NCBP1/NXF3/HEATR3/NUP205/ABCE1/NMD3/SIX2/AGFG1/JUP/RSRC1/PTPN11/PTTG1IP/XPOT/SMG5	23
GO:0051169	nuclear transport	23/733	308/18800	0.00230394	0.0794858	0.0745926	GSK3B/HSP90AB1/STK3/NUP155/KPNA1/ECT2/SMG7/IPO13/ENY2/NCBP1/NXF3/HEATR3/NUP205/ABCE1/NMD3/SIX2/AGFG1/JUP/RSRC1/PTPN11/PTTG1IP/XPOT/SMG5	23
GO:1904951	positive regulation of establishment of protein localization	23/733	309/18800	0.0024005	0.0822127	0.0771516	VPS35/GSK3B/EZR/HSP90AB1/HIF1A/GOLPH3/ECT2/TCP1/SOX4/DKC1/CCT7/SAE1/CCT6A/CCT5/VPS28/CCT3/CCT2/CHRM1/ADAM9/JUP/PTP4A3/BCAP31/CLN3	23
GO:0045839	negative regulation of mitotic nuclear division	7/733	48/18800	0.00243391	0.0827531	0.0776587	TRIP13/ZW10/FBXO5/MAD2L1/PLK1/MTBP/AURKB	7
GO:0051656	establishment of organelle localization	28/733	404/18800	0.00246756	0.0832934	0.0781658	STARD3NL/TBC1D23/CD84/ZW10/EZR/HIF1A/FAM83D/YKT6/SDC1/COPS5/MAP1B/FHOD1/STAM/ACTR2/CENPE/MAD2L1/ABCE1/YWHAZ/PLK1/NMD3/KIF5B/DCTN2/MYO1D/FAM91A1/AURKB/TMED9/OPA1/CLN3	28
GO:0072655	establishment of protein localization to mitochondrion	12/733	120/18800	0.00253765	0.0850476	0.079812	RALA/HSP90AA1/PITRM1/TIMM8A/TIMM17A/SAE1/HSPD1/AIFM1/TOMM40L/CHCHD4/BCAP31/TIMM23	12
GO:0061982	meiosis I cell cycle process	13/733	136/18800	0.00256066	0.08521	0.0799645	RAD51/TRIP13/RAD54L/CCNE1/RAD51C/FBXO5/MND1/FANCD2/CDC25C/PLK1/CCNE2/TEX19/RAD54B	13
GO:0035036	sperm-egg recognition	7/733	49/18800	0.00274588	0.0904844	0.0849141	TCP1/CCT7/ZP1/CCT5/CCT3/VDAC2/CCT2	7
GO:1903829	positive regulation of protein localization	30/733	446/18800	0.00275773	0.0904844	0.0849141	VPS35/TFRC/GPR137B/GSK3B/EZR/HSP90AB1/HIF1A/GOLPH3/ECT2/TCP1/SOX4/DKC1/EPHB2/CCT7/SAE1/CCT6A/CCT5/VPS28/CCT3/CCT2/PLK1/CHRM1/ADAM9/NMD3/KIF5B/JUP/PTP4A3/BCAP31/MCRS1/CLN3	30
GO:0043543	protein acylation	20/733	258/18800	0.0028235	0.0915004	0.0858676	BRCA1/TAF2/DIP2B/GSK3B/OGDH/ENY2/SOX4/CPA4/PHF20L1/DSCC1/POLE3/YEATS2/NAA15/BRD7/ZDHHC13/BEND3/ZDHHC23/MCRS1/ZDHHC9/HDAC2	20
GO:0006857	oligopeptide transport	4/733	16/18800	0.0028667	0.0915004	0.0858676	ABCC4/SLC7A11/SLC13A3/SLC15A2	4
GO:0009163	nucleoside biosynthetic process	4/733	16/18800	0.0028667	0.0915004	0.0858676	AMD1/NT5E/ADK/PNP	4
GO:0034404	nucleobase-containing small molecule biosynthetic process	4/733	16/18800	0.0028667	0.0915004	0.0858676	AMD1/NT5E/ADK/PNP	4
GO:0000070	mitotic sister chromatid segregation	15/733	171/18800	0.00289558	0.0917976	0.0861465	TRIP13/SMC1B/ZW10/KIF4A/FBXO5/CDC20/DSCC1/CENPE/NSMCE2/RACGAP1/MAD2L1/PLK1/UBE2C/DCTN2/AURKB	15
GO:1900407	regulation of cellular response to oxidative stress	10/733	92/18800	0.00308627	0.0965803	0.0906348	HIF1A/ABCD1/TRAP1/UBQLN1/NONO/SLC7A11/GPR37L1/PYCR1/P4HB/DHFR	10
GO:0051646	mitochondrion localization	7/733	50/18800	0.00308761	0.0965803	0.0906348	MARK2/HIF1A/ARMC1/MAP1B/MTM1/MFN1/OPA1	7
GO:0006270	DNA replication initiation	6/733	38/18800	0.00327208	0.101673	0.0954138	MCM10/ORC6/CDC34/CCNE1/CCNE2/PRIM1	6
GO:0006605	protein targeting	23/733	317/18800	0.00330392	0.101987	0.0957084	SEC63/HSP90AA1/PITRM1/HSPA8/TIMM8A/SEC61G/TIMM17A/VPS37B/SAE1/HSPD1/ATG3/SRPRB/AIFM1/TOMM40L/PEX13/CHCHD4/YWHAZ/ZDHHC23/BCAP31/ZDHHC9/GDI1/GET4/TIMM23	23
GO:0001838	embryonic epithelial tube formation	12/733	124/18800	0.00333089	0.102147	0.095859	RALA/GRHL2/HIF1A/STK3/LHX2/MTHFD1L/SOX4/GRHL3/SPINT1/SOX11/PLXNB2/OPA1	12
GO:0006364	rRNA processing	18/733	226/18800	0.00336735	0.102493	0.0961839	GTPBP4/BYSL/BRIX1/WDR55/MPHOSPH10/RIOK1/DKC1/MPHOSPH6/WDR12/NHP2/RPL7L1/UTP23/DCAF13/BMS1/PA2G4/RPP25/RPF2/BOP1	18
GO:0050821	protein stabilization	16/733	191/18800	0.00338587	0.102493	0.0961839	USP13/HSP90AA1/HSP90AB1/STK3/GTPBP4/PTGES3/TCP1/SOX4/CCT7/HSPD1/CCT6A/CCT5/CCT3/NAA15/SUGT1/CCT2	16
GO:0051503	adenine nucleotide transport	5/733	27/18800	0.00351365	0.10568	0.099174	SLC25A5/ABCD1/ABCC4/SLC35B2/SLC19A1	5
GO:0070585	protein localization to mitochondrion	12/733	125/18800	0.00355762	0.106321	0.0997754	RALA/HSP90AA1/PITRM1/TIMM8A/TIMM17A/SAE1/HSPD1/AIFM1/TOMM40L/CHCHD4/BCAP31/TIMM23	12
GO:1901998	toxin transport	6/733	39/18800	0.00374184	0.111119	0.104278	TCP1/CCT7/CCT5/CCT3/CCT2/BNIP3	6
GO:0006261	DNA-templated DNA replication	14/733	159/18800	0.00380261	0.112017	0.105121	RAD51/MCM10/ORC6/CDC34/CCNE1/FBXO5/DSCC1/MMS22L/POLE3/DONSON/TONSL/RECQL4/CCNE2/PRIM1	14
GO:0010498	proteasomal protein catabolic process	32/733	496/18800	0.00383659	0.112017	0.105121	ERCC8/MAPK9/USP13/UBE2A/GSK3B/HSP90AB1/CDC34/PSMA6/PSMA7/PSMD10/PSMD7/CUL2/FAF2/PSMD14/CDC20/RAD23B/UBQLN1/DERL1/SKP2/RMND5A/STT3B/PLK1/KCTD5/MTM1/ENC1/PSMD1/UBE2C/PRAME/BCAP31/NCCRP1/GET4/PSMB9	32
GO:0098656	anion transmembrane transport	19/733	247/18800	0.00386387	0.112017	0.105121	SLC25A13/SLC25A5/SLC25A3/SLC35C2/SLC35A2/SLC38A7/SLC7A5/SLC1A5/ABCC4/SLC7A11/SLC6A1/SLC35B2/SLC13A3/VDAC2/SLC20A2/SLC19A1/SLC6A9/VDAC1/CLN3	19
GO:0048013	ephrin receptor signaling pathway	7/733	52/18800	0.00386758	0.112017	0.105121	CHN1/EPHB2/KALRN/PTK2/PTPN11/EPHB4/EFNA4	7
GO:0035966	response to topologically incorrect protein	14/733	160/18800	0.00402234	0.115649	0.108529	EIF2AK2/HSP90AA1/HSP90AB1/HSPA8/FAF2/HSPH1/COPS5/TOR1B/DERL1/HSPD1/STT3B/HSPA4L/HSPA14/ATF6B	14
GO:0007088	regulation of mitotic nuclear division	11/733	111/18800	0.00404228	0.115649	0.108529	TRIP13/ZW10/FBXO5/PKMYT1/NSMCE2/CDC25C/TGFA/MAD2L1/PLK1/MTBP/AURKB	11
GO:0006760	folic acid-containing compound metabolic process	5/733	28/18800	0.00414239	0.116384	0.109219	MTHFD2/MTHFD1L/SLC19A1/SHMT2/DHFR	5
GO:0015868	purine ribonucleotide transport	5/733	28/18800	0.00414239	0.116384	0.109219	SLC25A5/ABCD1/ABCC4/SLC35B2/SLC19A1	5
GO:0042278	purine nucleoside metabolic process	5/733	28/18800	0.00414239	0.116384	0.109219	AMD1/MACROD1/NT5E/ADK/PNP	5
GO:0051592	response to calcium ion	13/733	144/18800	0.0042001	0.117303	0.110082	SLC25A13/GUCA1A/CPNE3/ECT2/SDC1/CPNE2/CAMK2D/SLC6A1/ADAM9/CLIC4/S100A16/CALM1/GDI1	13
GO:0045841	negative regulation of mitotic metaphase/anaphase transition	6/733	40/18800	0.00425981	0.118267	0.110986	TRIP13/ZW10/FBXO5/MAD2L1/PLK1/AURKB	6
GO:1902475	L-alpha-amino acid transmembrane transport	8/733	67/18800	0.00440271	0.121515	0.114034	SLC25A13/SLC38A7/SLC7A6/SLC7A5/SLC1A5/SLC7A11/SLC6A9/CLN3	8
GO:0072348	sulfur compound transport	7/733	54/18800	0.00478855	0.131391	0.123303	ABCD1/SLC38A7/ABCC4/SLC7A11/SLC35B2/SLC13A3/RACGAP1	7
GO:0015865	purine nucleotide transport	5/733	29/18800	0.00484747	0.13147	0.123377	SLC25A5/ABCD1/ABCC4/SLC35B2/SLC19A1	5
GO:1902175	regulation of oxidative stress-induced intrinsic apoptotic signaling pathway	5/733	29/18800	0.00484747	0.13147	0.123377	HIF1A/TRAP1/UBQLN1/NONO/P4HB	5
GO:0007127	meiosis I	12/733	130/18800	0.00488499	0.131726	0.123617	RAD51/TRIP13/RAD54L/CCNE1/RAD51C/FBXO5/MND1/FANCD2/PLK1/CCNE2/TEX19/RAD54B	12
GO:0097305	response to alcohol	18/733	235/18800	0.00506157	0.135708	0.127354	BRCA1/RAD51/CYBA/ST6GAL1/TGFBR1/CPT1A/GOLPH3/PSMD14/TNFSF4/GOT2/ACTR2/ADAM15/LARP1/AIFM1/G6PD/JUP/NQO1/HDAC2	18
GO:0051784	negative regulation of nuclear division	7/733	55/18800	0.0053066	0.141469	0.13276	TRIP13/ZW10/FBXO5/MAD2L1/PLK1/MTBP/AURKB	7
GO:1902100	negative regulation of metaphase/anaphase transition of cell cycle	6/733	42/18800	0.00545177	0.144518	0.135622	TRIP13/ZW10/FBXO5/MAD2L1/PLK1/AURKB	6
GO:0140014	mitotic nuclear division	21/733	293/18800	0.00557994	0.14549	0.136534	ANLN/TRIP13/SMC1B/ZW10/TPX2/KIF4A/FBXO5/CDC20/PKMYT1/DSCC1/CENPE/NSMCE2/CDC25C/RACGAP1/TGFA/MAD2L1/PLK1/MTBP/UBE2C/DCTN2/AURKB	21
GO:0006734	NADH metabolic process	5/733	30/18800	0.00563365	0.14549	0.136534	ENO1/OGDH/PFKL/MDH2/NQO1	5
GO:0008299	isoprenoid biosynthetic process	5/733	30/18800	0.00563365	0.14549	0.136534	SRD5A3/PDSS1/NUS1/LSS/COQ2	5
GO:0018401	peptidyl-proline hydroxylation to 4-hydroxy-L-proline	3/733	10/18800	0.00576751	0.14549	0.136534	P4HA2/P4HA1/P4HB	3
GO:0035999	tetrahydrofolate interconversion	3/733	10/18800	0.00576751	0.14549	0.136534	MTHFD2/MTHFD1L/SHMT2	3
GO:0036109	alpha-linolenic acid metabolic process	3/733	10/18800	0.00576751	0.14549	0.136534	ELOVL1/ABCD1/FADS2	3
GO:0043653	mitochondrial fragmentation involved in apoptotic process	3/733	10/18800	0.00576751	0.14549	0.136534	VPS35/ATG3/BNIP3	3
GO:0051231	spindle elongation	3/733	10/18800	0.00576751	0.14549	0.136534	KIF4A/RACGAP1/AURKB	3
GO:0051660	establishment of centrosome localization	3/733	10/18800	0.00576751	0.14549	0.136534	EZR/FHOD1/MAD2L1	3
GO:0016331	morphogenesis of embryonic epithelium	13/733	150/18800	0.00591596	0.148437	0.139299	RALA/GRHL2/HIF1A/STK3/LHX2/MTHFD1L/SOX4/GRSF1/GRHL3/SPINT1/SOX11/PLXNB2/OPA1	13
GO:1902882	regulation of response to oxidative stress	10/733	101/18800	0.00602478	0.149567	0.14036	HIF1A/ABCD1/TRAP1/UBQLN1/NONO/SLC7A11/GPR37L1/PYCR1/P4HB/DHFR	10
GO:1904029	regulation of cyclin-dependent protein kinase activity	10/733	101/18800	0.00602478	0.149567	0.14036	HSP90AB1/PSMD10/CCNE1/GTPBP4/PKMYT1/CDC25C/CCNYL1/PLK1/CKS1B/CCNE2	10
GO:0033046	negative regulation of sister chromatid segregation	6/733	43/18800	0.00613149	0.149838	0.140614	TRIP13/ZW10/FBXO5/MAD2L1/PLK1/AURKB	6
GO:0033048	negative regulation of mitotic sister chromatid segregation	6/733	43/18800	0.00613149	0.149838	0.140614	TRIP13/ZW10/FBXO5/MAD2L1/PLK1/AURKB	6
GO:2000816	negative regulation of mitotic sister chromatid separation	6/733	43/18800	0.00613149	0.149838	0.140614	TRIP13/ZW10/FBXO5/MAD2L1/PLK1/AURKB	6
GO:0016482	cytosolic transport	14/733	169/18800	0.00650126	0.156535	0.146898	TBC1D23/VPS35/CLTCL1/EZR/MAPK1/ANKRD27/YKT6/SNX3/STX6/ACTR2/TRAPPC10/KIF5B/MYO1D/CLN3	14
GO:0006099	tricarboxylic acid cycle	5/733	31/18800	0.00650559	0.156535	0.146898	CS/OGDH/PDHA1/MDH2/DHTKD1	5
GO:0034508	centromere complex assembly	5/733	31/18800	0.00650559	0.156535	0.146898	CENPI/CENPO/CENPE/CENPN/CENPW	5
GO:0035148	tube formation	13/733	152/18800	0.00659826	0.156628	0.146986	RALA/GRHL2/HIF1A/STK3/LHX2/MTHFD1L/SOX4/GRHL3/YWHAZ/SPINT1/SOX11/PLXNB2/OPA1	13
GO:1905039	carboxylic acid transmembrane transport	13/733	152/18800	0.00659826	0.156628	0.146986	SLC25A13/ABCD1/SLC38A7/SLC7A6/SLC7A5/SLC1A5/CPT1A/SLC7A11/ACSL1/SLC13A3/SLC19A1/SLC6A9/CLN3	13
GO:0000819	sister chromatid segregation	16/733	205/18800	0.00667266	0.156628	0.146986	TRIP13/SMC1B/ZW10/KIF4A/RAD51C/FBXO5/CDC20/DSCC1/CENPE/NSMCE2/RACGAP1/MAD2L1/PLK1/UBE2C/DCTN2/AURKB	16
GO:0042176	regulation of protein catabolic process	26/733	395/18800	0.00671896	0.156628	0.146986	MAPK9/USP13/CTSA/VPS35/HSP90AA1/GSK3B/EZR/HSP90AB1/FAM83D/PSMD10/LAPTM4B/SNX3/PSMD14/CDC20/RAD23B/UBQLN1/LPCAT1/VPS28/MAD2L1/PLK1/ADAM9/PTK2/MTM1/PSMD1/PTTG1IP/BCAP31	26
GO:0046653	tetrahydrofolate metabolic process	4/733	20/18800	0.00674316	0.156628	0.146986	MTHFD2/MTHFD1L/SHMT2/DHFR	4
GO:1901659	glycosyl compound biosynthetic process	4/733	20/18800	0.00674316	0.156628	0.146986	AMD1/NT5E/ADK/PNP	4
GO:1901679	nucleotide transmembrane transport	4/733	20/18800	0.00674316	0.156628	0.146986	SLC25A5/ABCC4/SLC35B2/SLC19A1	4
GO:0032543	mitochondrial translation	8/733	72/18800	0.0068215	0.157667	0.147961	MTRF1L/FASTKD2/MRPS2/FASTKD3/QRSL1/PTCD3/RARS2/SHMT2	8
GO:1903825	organic acid transmembrane transport	13/733	153/18800	0.00696208	0.159522	0.149702	SLC25A13/ABCD1/SLC38A7/SLC7A6/SLC7A5/SLC1A5/CPT1A/SLC7A11/ACSL1/SLC13A3/SLC19A1/SLC6A9/CLN3	13
GO:0072175	epithelial tube formation	12/733	136/18800	0.00696974	0.159522	0.149702	RALA/GRHL2/HIF1A/STK3/LHX2/MTHFD1L/SOX4/GRHL3/SPINT1/SOX11/PLXNB2/OPA1	12
GO:0051085	chaperone cofactor-dependent protein refolding	5/733	32/18800	0.00746788	0.170094	0.159623	HSPA8/PTGES3/HSPH1/TOR1B/HSPA14	5
GO:0051985	negative regulation of chromosome segregation	6/733	45/18800	0.00767262	0.171282	0.160738	TRIP13/ZW10/FBXO5/MAD2L1/PLK1/AURKB	6
GO:1905819	negative regulation of chromosome separation	6/733	45/18800	0.00767262	0.171282	0.160738	TRIP13/ZW10/FBXO5/MAD2L1/PLK1/AURKB	6
GO:0070778	L-aspartate transmembrane transport	3/733	11/18800	0.00770257	0.171282	0.160738	SLC25A13/SLC38A7/SLC1A5	3
GO:0090481	pyrimidine nucleotide-sugar transmembrane transport	3/733	11/18800	0.00770257	0.171282	0.160738	SLC35C2/SLC35A2/SLC35A4	3
GO:1904668	positive regulation of ubiquitin protein ligase activity	3/733	11/18800	0.00770257	0.171282	0.160738	CDC20/PLK1/UBE2C	3
GO:0022411	cellular component disassembly	29/733	460/18800	0.00781741	0.173015	0.162364	SLC25A5/WDR1/MARK2/ACTN2/GSK3B/TPX2/HIF1A/TGFBR1/HSPA8/MTRF1L/MAP1B/UBQLN1/MMP13/DENR/SH3GL3/ADAM15/ATG3/PELO/AIFM1/FGFR4/ABCE1/PLK1/KIF5B/BNIP3/MMP1/CALM1/ATG9A/VDAC1/CLN3	29
GO:0051783	regulation of nuclear division	12/733	139/18800	0.00824634	0.181652	0.170469	TRIP13/ZW10/FBXO5/CDC20/PKMYT1/NSMCE2/CDC25C/TGFA/MAD2L1/PLK1/MTBP/AURKB	12
GO:0009636	response to toxic substance	18/733	247/18800	0.00834843	0.182757	0.171507	RAD51/GSR/SDC1/AKR1A1/PRDX1/MAP1B/SRD5A1/PXDNL/SLC7A11/AIFM1/SLC6A1/SLC15A2/NXN/NQO1/AKR1B10/TXNRD1/DHFR/SRXN1	18
GO:1901657	glycosyl compound metabolic process	9/733	90/18800	0.00840137	0.182757	0.171507	FUCA2/AKR1A1/AMD1/PPAT/MACROD1/NT5E/ADK/AKR1B10/PNP	9
GO:0051321	meiotic cell cycle	19/733	266/18800	0.00841338	0.182757	0.171507	RAD51/TRIP13/SMC1B/RAD54L/ZW10/CCNE1/RAD51C/FBXO5/CDC20/MND1/PKMYT1/ACTR2/FANCD2/CDC25C/PLK1/EXO1/CCNE2/TEX19/RAD54B	19
GO:0009225	nucleotide-sugar metabolic process	5/733	33/18800	0.00852498	0.183799	0.172484	PGM3/MGAT1/PMM2/B4GALNT2/GFPT1	5
GO:0033047	regulation of mitotic sister chromatid segregation	6/733	46/18800	0.00853967	0.183799	0.172484	TRIP13/ZW10/FBXO5/MAD2L1/PLK1/AURKB	6
GO:0000086	G2/M transition of mitotic cell cycle	12/733	140/18800	0.00871022	0.186614	0.175126	BRCA1/TAF2/RAD51C/FBXO5/PKMYT1/SKP2/CDC25C/DONSON/PLK1/AVEN/AURKB/CALM1	12
GO:0008637	apoptotic mitochondrial changes	10/733	107/18800	0.00896124	0.191119	0.179353	SLC25A5/GGCT/VPS35/GSK3B/PSMD10/HSPD1/ATG3/VDAC2/BNIP3/OPA1	10
GO:0051983	regulation of chromosome segregation	9/733	91/18800	0.00901091	0.191308	0.179531	TRIP13/ZW10/FBXO5/CENPE/NSMCE2/MAD2L1/PLK1/UBE2C/AURKB	9
GO:0048524	positive regulation of viral process	7/733	61/18800	0.00934117	0.197427	0.185273	SRPK1/STAU1/VPS37B/LARP1/PPIH/TMPRSS2/P4HB	7
GO:0050657	nucleic acid transport	13/733	159/18800	0.00949135	0.19881	0.186571	NUP37/MRPL18/NUP155/SMG7/NUP43/ENY2/NCBP1/G3BP2/NXF3/NUP205/AGFG1/XPOT/SMG5	13
GO:0050658	RNA transport	13/733	159/18800	0.00949135	0.19881	0.186571	NUP37/MRPL18/NUP155/SMG7/NUP43/ENY2/NCBP1/G3BP2/NXF3/NUP205/AGFG1/XPOT/SMG5	13
GO:0051000	positive regulation of nitric-oxide synthase activity	4/733	22/18800	0.00957265	0.199622	0.187333	HIF1A/NPR3/NUS1/DHFR	4
GO:0006563	L-serine metabolic process	3/733	12/18800	0.00997575	0.205291	0.192653	PSAT1/PSPH/SHMT2	3
GO:0015780	nucleotide-sugar transmembrane transport	3/733	12/18800	0.00997575	0.205291	0.192653	SLC35C2/SLC35A2/SLC35A4	3
GO:0051255	spindle midzone assembly	3/733	12/18800	0.00997575	0.205291	0.192653	KIF4A/RACGAP1/AURKB	3
GO:0070972	protein localization to endoplasmic reticulum	8/733	77/18800	0.0101309	0.206	0.193318	SEC63/INSIG2/SEC61G/KDELR2/SRPRB/BCAP31/GPAA1/GET4	8
GO:1903201	regulation of oxidative stress-induced cell death	8/733	77/18800	0.0101309	0.206	0.193318	HIF1A/TRAP1/UBQLN1/NONO/SLC7A11/GPR37L1/PYCR1/P4HB	8
GO:0009408	response to heat	10/733	109/18800	0.0101507	0.206	0.193318	DNAJA2/CPB2/HSP90AA1/GSK3B/HSP90AB1/CHORDC1/LRP11/DHX36/IRAK1/HDAC2	10
GO:0006406	mRNA export from nucleus	7/733	62/18800	0.0101858	0.206	0.193318	NUP155/SMG7/ENY2/NCBP1/NXF3/AGFG1/SMG5	7
GO:0051028	mRNA transport	11/733	126/18800	0.0103081	0.207124	0.194373	NUP37/NUP155/SMG7/NUP43/ENY2/NCBP1/G3BP2/NXF3/NUP205/AGFG1/SMG5	11
GO:0045185	maintenance of protein location	9/733	93/18800	0.0103297	0.207124	0.194373	LTBP1/PSMD10/GOLPH3/INSIG2/KDELR2/G3BP2/TMSB15A/GPAA1/GET4	9
GO:0006473	protein acetylation	16/733	216/18800	0.010752	0.214673	0.201458	BRCA1/TAF2/DIP2B/GSK3B/ENY2/SOX4/CPA4/PHF20L1/DSCC1/POLE3/YEATS2/NAA15/BRD7/BEND3/MCRS1/HDAC2	16
GO:0009064	glutamine family amino acid metabolic process	8/733	78/18800	0.0109149	0.2166	0.203266	ASNS/GGT1/GOT2/PPAT/SLC7A11/PYCR1/GFPT1/CLN3	8
GO:0042558	pteridine-containing compound metabolic process	5/733	35/18800	0.0109408	0.2166	0.203266	MTHFD2/MTHFD1L/SLC19A1/SHMT2/DHFR	5
GO:0051236	establishment of RNA localization	13/733	162/18800	0.0109999	0.216854	0.203505	NUP37/MRPL18/NUP155/SMG7/NUP43/ENY2/NCBP1/G3BP2/NXF3/NUP205/AGFG1/XPOT/SMG5	13
GO:0046128	purine ribonucleoside metabolic process	4/733	23/18800	0.0112373	0.220608	0.207027	AMD1/NT5E/ADK/PNP	4
GO:0045931	positive regulation of mitotic cell cycle	11/733	128/18800	0.0115211	0.225057	0.211203	ASNS/RAD51C/FBXO5/EIF4G1/NSMCE2/CDC25C/RRM2/MTBP/UBE2C/PTPN11/EIF4EBP1	11
GO:0008038	neuron recognition	6/733	49/18800	0.0115599	0.225057	0.211203	IGSF9/PCDH12/EPHB2/YWHAZ/EXT1/NTM	6
GO:0043161	proteasome-mediated ubiquitin-dependent protein catabolic process	26/733	414/18800	0.0119021	0.230763	0.216557	ERCC8/MAPK9/UBE2A/GSK3B/HSP90AB1/CDC34/PSMD10/PSMD7/CUL2/FAF2/PSMD14/CDC20/RAD23B/UBQLN1/DERL1/SKP2/RMND5A/STT3B/PLK1/KCTD5/MTM1/PSMD1/UBE2C/PRAME/BCAP31/NCCRP1	26
GO:0097193	intrinsic apoptotic signaling pathway	20/733	295/18800	0.0119984	0.231672	0.21741	E2F2/BRCA1/ENO1/HIF1A/CUL2/PERP/IVNS1ABP/TRAP1/UBQLN1/NONO/AIFM1/VDAC2/BNIP3/GRINA/PTTG1IP/P4HB/BCAP31/WWOX/OPA1/CD24	20
GO:0007163	establishment or maintenance of cell polarity	16/733	219/18800	0.0121514	0.232788	0.218458	WDR1/MARK2/HSP90AA1/DLG3/GSK3B/ZW10/HSP90AB1/LHX2/GOLPH3/CAP1/MAP1B/ACTR2/MAD2L1/PLK1/PTK2/CLIC4	16
GO:0009185	ribonucleoside diphosphate metabolic process	10/733	112/18800	0.0121554	0.232788	0.218458	ENO1/HIF1A/PGK1/OGDH/NT5E/PFKL/NUDT5/PGAM1/RRM2/DHTKD1	10
GO:0034614	cellular response to reactive oxygen species	12/733	147/18800	0.0125521	0.234555	0.220116	MAPK9/MAPK1/ECT2/PRDX1/TRAP1/AIFM1/GPR37L1/BNIP3/NQO1/PYCR1/HDAC2/DHFR	12
GO:0014020	primary neural tube formation	9/733	96/18800	0.0125732	0.234555	0.220116	RALA/GRHL2/HIF1A/LHX2/MTHFD1L/GRHL3/SPINT1/PLXNB2/OPA1	9
GO:0035437	maintenance of protein localization in endoplasmic reticulum	3/733	13/18800	0.0125976	0.234555	0.220116	INSIG2/KDELR2/GPAA1	3
GO:0042541	hemoglobin biosynthetic process	3/733	13/18800	0.0125976	0.234555	0.220116	EIF2AK1/HIF1A/SLC6A9	3
GO:0051988	regulation of attachment of spindle microtubules to kinetochore	3/733	13/18800	0.0125976	0.234555	0.220116	ECT2/RACGAP1/AURKB	3
GO:0061029	eyelid development in camera-type eye	3/733	13/18800	0.0125976	0.234555	0.220116	GRHL3/SOX11/HDAC2	3
GO:0110096	cellular response to aldehyde	3/733	13/18800	0.0125976	0.234555	0.220116	AKR1A1/AIFM1/AKR1B10	3
GO:0060425	lung morphogenesis	6/733	50/18800	0.0127152	0.235808	0.221292	GRHL2/MAPK1/KRAS/RSPO2/SOX11/EXT1	6
GO:0007035	vacuolar acidification	4/733	24/18800	0.0130773	0.240622	0.225809	ATP6V0A4/ATP6V0D1/CLIC4/CLN3	4
GO:0072530	purine-containing compound transmembrane transport	4/733	24/18800	0.0130773	0.240622	0.225809	SLC25A5/ABCC4/SLC35B2/SLC19A1	4
GO:0051304	chromosome separation	9/733	97/18800	0.0133961	0.245525	0.23041	TRIP13/ZW10/FBXO5/CENPE/NSMCE2/MAD2L1/PLK1/UBE2C/AURKB	9
GO:0000302	response to reactive oxygen species	15/733	203/18800	0.0135271	0.246962	0.231759	MAPK9/MAPK1/HIF1A/ECT2/SDC1/PRDX1/TRAP1/AIFM1/ADAM9/GPR37L1/BNIP3/NQO1/PYCR1/HDAC2/DHFR	15
GO:0006862	nucleotide transport	5/733	37/18800	0.0137859	0.25071	0.235276	SLC25A5/ABCD1/ABCC4/SLC35B2/SLC19A1	5
GO:0034605	cellular response to heat	7/733	66/18800	0.0141256	0.25534	0.239621	HSP90AA1/GSK3B/HSP90AB1/CHORDC1/DHX36/IRAK1/HDAC2	7
GO:0005996	monosaccharide metabolic process	18/733	261/18800	0.0141522	0.25534	0.239621	FUCA2/SLC25A13/FAM3A/ENO1/GSK3B/SLC35A2/PGK1/CPT1A/AKR1A1/NLN/PDHA1/PPP1R3D/PMM2/PFKL/G6PD/PGM2L1/NUDT5/POFUT2	18
GO:0000079	regulation of cyclin-dependent protein serine/threonine kinase activity	9/733	98/18800	0.0142581	0.25534	0.239621	PSMD10/CCNE1/GTPBP4/PKMYT1/CDC25C/CCNYL1/PLK1/CKS1B/CCNE2	9
GO:0036473	cell death in response to oxidative stress	9/733	98/18800	0.0142581	0.25534	0.239621	HIF1A/TRAP1/UBQLN1/NONO/SLC7A11/TBC1D24/GPR37L1/PYCR1/P4HB	9
GO:1990748	cellular detoxification	10/733	115/18800	0.0144451	0.257705	0.24184	GSR/AKR1A1/PRDX1/PXDNL/NXN/NQO1/AKR1B10/TXNRD1/DHFR/SRXN1	10
GO:0007156	homophilic cell adhesion via plasma membrane adhesion molecules	13/733	168/18800	0.0145698	0.258945	0.243004	CELSR3/CDH10/CD84/PVR/IGSF9/CEACAM5/PCDHB2/PCDHB6/PCDH12/PCDH17/PCDHB8/PLXNB2/PLXNB3	13
GO:0015980	energy derivation by oxidation of organic compounds	21/733	321/18800	0.0147956	0.261583	0.24548	SLC25A13/CS/MTFR1/GSK3B/HIF1A/ABCD1/PHKB/OGDH/CHCHD2/PTGES3/PCDH12/TRAP1/PDHA1/PPP1R3D/ETFA/MDH2/BNIP3/CYC1/DHTKD1/SHMT2/GFPT1	21
GO:0006417	regulation of translation	28/733	463/18800	0.0148297	0.261583	0.24548	YBX2/EIF2AK2/EIF2AK1/EIF3B/LARP4B/EIF4G1/FASTKD2/FASTKD3/SOX4/CNOT1/TRAP1/LIN28A/PTCD3/BZW2/NCBP1/YTHDF1/CDC123/PELO/LARP1/ABCE1/PA2G4/ENC1/MRPL13/DHX36/SHMT2/EIF4EBP1/PLXNB2/DHFR	28
GO:0002204	somatic recombination of immunoglobulin genes involved in immune response	6/733	52/18800	0.015264	0.263831	0.24759	TFRC/RNF8/TNFSF4/HSPD1/RNF168/EXO1	6
GO:0002208	somatic diversification of immunoglobulins involved in immune response	6/733	52/18800	0.015264	0.263831	0.24759	TFRC/RNF8/TNFSF4/HSPD1/RNF168/EXO1	6
GO:0045190	isotype switching	6/733	52/18800	0.015264	0.263831	0.24759	TFRC/RNF8/TNFSF4/HSPD1/RNF168/EXO1	6
GO:0007094	mitotic spindle assembly checkpoint signaling	5/733	38/18800	0.0153789	0.263831	0.24759	TRIP13/ZW10/MAD2L1/PLK1/AURKB	5
GO:0071173	spindle assembly checkpoint signaling	5/733	38/18800	0.0153789	0.263831	0.24759	TRIP13/ZW10/MAD2L1/PLK1/AURKB	5
GO:0071174	mitotic spindle checkpoint signaling	5/733	38/18800	0.0153789	0.263831	0.24759	TRIP13/ZW10/MAD2L1/PLK1/AURKB	5
GO:0043650	dicarboxylic acid biosynthetic process	3/733	14/18800	0.0155757	0.263831	0.24759	KYNU/MTHFD1L/GOT2	3
GO:0098760	response to interleukin-7	3/733	14/18800	0.0155757	0.263831	0.24759	RAD23B/STIP1/P4HB	3
GO:0098761	cellular response to interleukin-7	3/733	14/18800	0.0155757	0.263831	0.24759	RAD23B/STIP1/P4HB	3
GO:1901722	regulation of cell proliferation involved in kidney development	3/733	14/18800	0.0155757	0.263831	0.24759	LIN28A/SERPINB7/WT1	3
GO:1904294	positive regulation of ERAD pathway	3/733	14/18800	0.0155757	0.263831	0.24759	USP13/UBQLN1/BCAP31	3
GO:0140013	meiotic nuclear division	14/733	188/18800	0.0156791	0.264627	0.248337	RAD51/TRIP13/RAD54L/CCNE1/RAD51C/FBXO5/CDC20/MND1/ACTR2/FANCD2/PLK1/CCNE2/TEX19/RAD54B	14
GO:1903046	meiotic cell cycle process	15/733	207/18800	0.015909	0.267546	0.251075	RAD51/TRIP13/RAD54L/CCNE1/RAD51C/FBXO5/CDC20/MND1/ACTR2/FANCD2/CDC25C/PLK1/CCNE2/TEX19/RAD54B	15
GO:1990823	response to leukemia inhibitory factor	9/733	100/18800	0.0161042	0.26986	0.253247	SLC25A5/TFRC/KLF5/CACYBP/EEF1E1/MRPL15/EXT1/PTP4A3/SPRY4	9
GO:0070482	response to oxygen levels	21/733	324/18800	0.0162555	0.271426	0.254717	CYBA/ATP6AP1/TFRC/ENO1/HIF1A/PGK1/NDRG1/CHCHD2/CA9/UBQLN1/ADAM15/AIFM1/ATP6V0D1/BNIP3/HSD11B2/ASCL2/IRAK1/P4HB/LONP1/HDAC2/CD24	21
GO:0071826	ribonucleoprotein complex subunit organization	15/733	208/18800	0.0165521	0.274073	0.257201	HSP90AA1/SRPK1/HSP90AB1/PTGES3/BRIX1/FASTKD2/EIF2S2/NCBP1/DENR/USP39/KIF5B/PUF60/SRPK3/RPF2/BOP1	15
GO:0022406	membrane docking	8/733	84/18800	0.0165892	0.274073	0.257201	EZR/RAB3D/STX1A/YKT6/SNX3/STX6/CALM1/CLN3	8
GO:0031397	negative regulation of protein ubiquitination	8/733	84/18800	0.0165892	0.274073	0.257201	GTPBP4/FBXO5/IVNS1ABP/CDC20/SOX4/VPS28/MAD2L1/NXN	8
GO:0022604	regulation of cell morphogenesis	20/733	305/18800	0.0167031	0.274986	0.258058	PLXND1/WDR1/MARK2/ST6GAL1/RIMS1/EZR/ANKRD27/FN1/EPHB2/ACTR2/MYO10/GRIP1/F11R/PTK2/DHX36/P4HB/SPRY4/PRPF40A/PLXNB2/PLXNB3	20
GO:0031577	spindle checkpoint signaling	5/733	39/18800	0.0170902	0.279652	0.262437	TRIP13/ZW10/MAD2L1/PLK1/AURKB	5
GO:0044403	biological process involved in symbiotic interaction	19/733	286/18800	0.0171058	0.279652	0.262437	FUCA2/TFRC/PVR/HSP90AB1/SLC1A5/HSPA8/SNX3/FN1/TCP1/VPS37B/FCN3/HSPD1/F11R/ITGA5/SLC20A2/TMPRSS2/P4HB/CARD9/IGF2R	19
GO:0008037	cell recognition	16/733	228/18800	0.0172198	0.280001	0.262764	IGSF9/PCDHB6/PCDH12/TCP1/EPHB2/CCT7/FCN3/ZP1/CCT5/CCT3/YWHAZ/VDAC2/CCT2/FUT3/EXT1/NTM	16
GO:0006312	mitotic recombination	4/733	26/18800	0.0173061	0.280001	0.262764	RAD51/RAD51C/NSMCE2/RAD54B	4
GO:0036296	response to increased oxygen levels	4/733	26/18800	0.0173061	0.280001	0.262764	ATP6AP1/ATP6V0D1/BNIP3/HDAC2	4
GO:0021915	neural tube development	12/733	154/18800	0.0175754	0.281842	0.264492	RALA/GRHL2/HIF1A/STK3/LHX2/MTHFD1L/SOX4/GRHL3/SPINT1/SOX11/PLXNB2/OPA1	12
GO:0050770	regulation of axonogenesis	12/733	154/18800	0.0175754	0.281842	0.264492	PLXND1/XK/DIP2B/MARK2/GSK3B/FN1/CHN1/MAP1B/EPHB2/PLXNB2/PLXNB3/GDI1	12
GO:0031331	positive regulation of cellular catabolic process	27/733	449/18800	0.0176375	0.281842	0.264492	SLC25A5/MAPK9/USP13/VPS35/HSP90AA1/GSK3B/EZR/HIF1A/PSMD10/ABCD1/CPT1A/CDC20/CNOT1/GRSF1/UBQLN1/MTDH/YTHDF1/LARP1/PLK1/PIP4K2C/ADAM9/PTK2/DHX36/BNIP3/PTTG1IP/BCAP31/VDAC1	27
GO:0006405	RNA export from nucleus	8/733	85/18800	0.0177091	0.281842	0.264492	NUP155/SMG7/ENY2/NCBP1/NXF3/AGFG1/XPOT/SMG5	8
GO:0015807	L-amino acid transport	7/733	69/18800	0.0177202	0.281842	0.264492	SLC25A13/SLC38A7/SLC7A6/SLC7A5/SLC1A5/SLC7A11/CLN3	7
GO:2001243	negative regulation of intrinsic apoptotic signaling pathway	9/733	102/18800	0.0181196	0.28641	0.268779	ENO1/HIF1A/IVNS1ABP/TRAP1/NONO/VDAC2/GRINA/PTTG1IP/OPA1	9
GO:1903202	negative regulation of oxidative stress-induced cell death	6/733	54/18800	0.0181467	0.28641	0.268779	HIF1A/TRAP1/NONO/SLC7A11/GPR37L1/PYCR1	6
GO:0060562	epithelial tube morphogenesis	21/733	328/18800	0.0183755	0.28641	0.268779	PLXND1/RALA/GRHL2/HIF1A/STK3/LHX2/MTHFD1L/SOX4/KRAS/RSPO2/GRHL3/SPINT1/CLIC4/SIX2/SOX11/EXT1/WT1/COL4A1/PLXNB2/OPA1/FOXD1	21
GO:0044839	cell cycle G2/M phase transition	12/733	155/18800	0.018401	0.28641	0.268779	BRCA1/TAF2/RAD51C/FBXO5/PKMYT1/SKP2/CDC25C/DONSON/PLK1/AVEN/AURKB/CALM1	12
GO:0042180	cellular ketone metabolic process	15/733	211/18800	0.0186015	0.28641	0.268779	BRCA1/ABCD1/CPT1A/KYNU/AKR1A1/GOT2/INSIG2/SRD5A1/PDSS1/SLC7A11/FGFR4/COQ2/HSD11B2/AKR1B10/CLN3	15
GO:0000478	endonucleolytic cleavage involved in rRNA processing	3/733	15/18800	0.0189152	0.28641	0.268779	UTP23/BMS1/BOP1	3
GO:0000479	endonucleolytic cleavage of tricistronic rRNA transcript (SSU-rRNA, 5.8S rRNA, LSU-rRNA)	3/733	15/18800	0.0189152	0.28641	0.268779	UTP23/BMS1/BOP1	3
GO:0000722	telomere maintenance via recombination	3/733	15/18800	0.0189152	0.28641	0.268779	RAD51/RAD51C/NSMCE2	3
GO:0006620	post-translational protein targeting to endoplasmic reticulum membrane	3/733	15/18800	0.0189152	0.28641	0.268779	SEC63/SEC61G/GET4	3
GO:0019511	peptidyl-proline hydroxylation	3/733	15/18800	0.0189152	0.28641	0.268779	P4HA2/P4HA1/P4HB	3
GO:0099638	endosome to plasma membrane protein transport	3/733	15/18800	0.0189152	0.28641	0.268779	VPS35/ATP6AP1/GRIP1	3
GO:1902287	semaphorin-plexin signaling pathway involved in axon guidance	3/733	15/18800	0.0189152	0.28641	0.268779	PLXND1/PLXNB2/PLXNB3	3
GO:0000266	mitochondrial fission	5/733	40/18800	0.0189231	0.28641	0.268779	RALA/MTFR1/VPS35/BNIP3/OPA1	5
GO:0006730	one-carbon metabolic process	5/733	40/18800	0.0189231	0.28641	0.268779	MTHFD2/CA9/MTHFD1L/SHMT2/DHFR	5
GO:0030866	cortical actin cytoskeleton organization	5/733	40/18800	0.0189231	0.28641	0.268779	ANLN/EZR/ECT2/FHOD1/RACGAP1	5
GO:1901361	organic cyclic compound catabolic process	29/733	494/18800	0.0191366	0.288711	0.270937	ABCC2/COMT/ABCD1/POP1/LARP4B/MTPAP/DROSHA/KYNU/SMG7/FASTKD2/FASTKD3/CNOT1/DKC1/MGAT1/LIN28A/GRSF1/NT5E/TBRG4/NCBP1/SRD5A1/YTHDF1/PELO/LARP1/AIFM1/NUDT5/CEL/DHX36/PNP/SMG5	29
GO:0051168	nuclear export	12/733	156/18800	0.0192553	0.28957	0.271744	GSK3B/NUP155/SMG7/ENY2/NCBP1/NXF3/ABCE1/NMD3/AGFG1/PTPN11/XPOT/SMG5	12
GO:0000027	ribosomal large subunit assembly	4/733	27/18800	0.0197048	0.293719	0.275637	BRIX1/FASTKD2/RPF2/BOP1	4
GO:0000469	cleavage involved in rRNA processing	4/733	27/18800	0.0197048	0.293719	0.275637	NHP2/UTP23/BMS1/BOP1	4
GO:0060998	regulation of dendritic spine development	6/733	55/18800	0.019719	0.293719	0.275637	MAPK6/EPHB2/ACTR2/ASAP1/DHX36/HDAC2	6
GO:1903008	organelle disassembly	10/733	121/18800	0.0199695	0.296509	0.278256	SLC25A5/MARK2/HIF1A/DENR/ATG3/PELO/KIF5B/BNIP3/ATG9A/VDAC1	10
GO:0140053	mitochondrial gene expression	9/733	104/18800	0.0203124	0.300649	0.282141	MTRF1L/FASTKD2/MRPS2/FASTKD3/QRSL1/PTCD3/TBRG4/RARS2/SHMT2	9
GO:0045732	positive regulation of protein catabolic process	16/733	233/18800	0.0206642	0.304895	0.286125	MAPK9/USP13/VPS35/HSP90AA1/GSK3B/EZR/PSMD10/CDC20/UBQLN1/LPCAT1/VPS28/PLK1/ADAM9/PTK2/PTTG1IP/BCAP31	16
GO:0006040	amino sugar metabolic process	5/733	41/18800	0.0208806	0.306162	0.287315	PGM3/ST6GAL1/MGAT1/B4GALNT2/GFPT1	5
GO:0060261	positive regulation of transcription initiation by RNA polymerase II	5/733	41/18800	0.0208806	0.306162	0.287315	TAF2/CAND1/TBP/DHX36/TAF13	5
GO:0018208	peptidyl-proline modification	6/733	56/18800	0.0213814	0.311557	0.292378	FKBP4/P4HA2/P4HA1/PPIH/P4HB/PPIAL4A	6
GO:0051438	regulation of ubiquitin-protein transferase activity	6/733	56/18800	0.0213814	0.311557	0.292378	DCUN1D1/FBXO5/CDC20/MAD2L1/PLK1/UBE2C	6
GO:0097237	cellular response to toxic substance	10/733	123/18800	0.022115	0.318699	0.29908	GSR/AKR1A1/PRDX1/PXDNL/NXN/NQO1/AKR1B10/TXNRD1/DHFR/SRXN1	10
GO:0045727	positive regulation of translation	11/733	141/18800	0.0222361	0.318699	0.29908	LARP4B/EIF4G1/FASTKD2/FASTKD3/SOX4/LIN28A/YTHDF1/CDC123/LARP1/DHX36/PLXNB2	11
GO:0007064	mitotic sister chromatid cohesion	4/733	28/18800	0.0222985	0.318699	0.29908	SMC1B/CDC20/DSCC1/NSMCE2	4
GO:0008053	mitochondrial fusion	4/733	28/18800	0.0222985	0.318699	0.29908	TFRC/MFN1/BNIP3/OPA1	4
GO:0015740	C4-dicarboxylate transport	4/733	28/18800	0.0222985	0.318699	0.29908	SLC25A13/SLC38A7/SLC1A5/SLC13A3	4
GO:0006825	copper ion transport	3/733	16/18800	0.0226187	0.318699	0.29908	FKBP4/SLC31A1/MMGT1	3
GO:0009263	deoxyribonucleotide biosynthetic process	3/733	16/18800	0.0226187	0.318699	0.29908	TBPL1/ADK/RRM2	3
GO:0009265	2'-deoxyribonucleotide biosynthetic process	3/733	16/18800	0.0226187	0.318699	0.29908	TBPL1/ADK/RRM2	3
GO:0046385	deoxyribose phosphate biosynthetic process	3/733	16/18800	0.0226187	0.318699	0.29908	TBPL1/ADK/RRM2	3
GO:0061684	chaperone-mediated autophagy	3/733	16/18800	0.0226187	0.318699	0.29908	CTSA/HSP90AA1/HSPA8	3
GO:1902285	semaphorin-plexin signaling pathway involved in neuron projection guidance	3/733	16/18800	0.0226187	0.318699	0.29908	PLXND1/PLXNB2/PLXNB3	3
GO:0006090	pyruvate metabolic process	9/733	106/18800	0.0226904	0.318753	0.29913	ENO1/HIF1A/PGK1/OGDH/PDHA1/PFKL/PGAM1/DHTKD1/VDAC1	9
GO:0007030	Golgi organization	12/733	160/18800	0.0229706	0.321725	0.30192	ZW10/MAPK1/COG4/RAB2A/GOLPH3/YIPF4/STX6/SURF4/YWHAZ/TMED3/ATL3/TMED9	12
GO:0016032	viral process	25/733	418/18800	0.0230999	0.322573	0.302716	EIF2AK2/TFRC/PVR/ST6GAL1/GSK3B/SRPK1/HSP90AB1/SLC1A5/EIF3B/HSPA8/SNX3/STAU1/MGAT1/VPS37B/DENR/FCN3/LARP1/F11R/VPS28/ITGA5/SLC20A2/PPIH/TMPRSS2/P4HB/IGF2R	25
GO:0034976	response to endoplasmic reticulum stress	17/733	257/18800	0.024085	0.333018	0.312517	EIF2AK2/USP13/GSK3B/FAF2/EIF4G1/COPS5/UBQLN1/DERL1/AIFM1/STT3B/GRINA/P4HB/BCAP31/NCCRP1/OPA1/ATF6B/GET4	17
GO:0001843	neural tube closure	8/733	90/18800	0.0241317	0.333018	0.312517	RALA/GRHL2/LHX2/MTHFD1L/GRHL3/SPINT1/PLXNB2/OPA1	8
GO:0046031	ADP metabolic process	8/733	90/18800	0.0241317	0.333018	0.312517	ENO1/HIF1A/PGK1/OGDH/NT5E/PFKL/PGAM1/DHTKD1	8
GO:0070301	cellular response to hydrogen peroxide	8/733	90/18800	0.0241317	0.333018	0.312517	ECT2/TRAP1/AIFM1/GPR37L1/BNIP3/NQO1/PYCR1/HDAC2	8
GO:0006903	vesicle targeting	5/733	43/18800	0.0251806	0.346451	0.325123	STARD3NL/TBC1D23/YKT6/FAM91A1/TMED9	5
GO:0022618	ribonucleoprotein complex assembly	14/733	200/18800	0.0252528	0.346451	0.325123	HSP90AA1/SRPK1/HSP90AB1/PTGES3/BRIX1/FASTKD2/EIF2S2/NCBP1/DENR/USP39/PUF60/SRPK3/RPF2/BOP1	14
GO:0060606	tube closure	8/733	91/18800	0.0255891	0.348032	0.326607	RALA/GRHL2/LHX2/MTHFD1L/GRHL3/SPINT1/PLXNB2/OPA1	8
GO:0097306	cellular response to alcohol	8/733	91/18800	0.0255891	0.348032	0.326607	BRCA1/RAD51/GOLPH3/TNFSF4/ADAM15/LARP1/AIFM1/JUP	8
GO:0046700	heterocycle catabolic process	26/733	443/18800	0.0255906	0.348032	0.326607	ABCC2/ABCD1/POP1/LARP4B/MTPAP/DROSHA/KYNU/SMG7/FASTKD2/FASTKD3/CNOT1/DKC1/MGAT1/LIN28A/GRSF1/NT5E/TBRG4/NCBP1/YTHDF1/PELO/LARP1/AIFM1/NUDT5/DHX36/PNP/SMG5	26
GO:0090150	establishment of protein localization to membrane	17/733	259/18800	0.0257114	0.348665	0.327201	SEC63/VPS35/ATP6AP1/HSP90AA1/GOLPH3/TIMM8A/SEC61G/VPS37B/ATG3/GRIP1/MMGT1/ZDHHC23/ZDHHC9/GDI1/GET4/CD24/CLN3	17
GO:0006260	DNA replication	18/733	280/18800	0.0266075	0.353991	0.332199	RAD51/MCM10/ORC6/CDC34/CCNE1/GTPBP4/FBXO5/DSCC1/MMS22L/POLE3/DONSON/TONSL/RECQL4/S100A11/RRM2/CCNE2/MCRS1/PRIM1	18
GO:0006401	RNA catabolic process	18/733	280/18800	0.0266075	0.353991	0.332199	POP1/LARP4B/MTPAP/DROSHA/SMG7/FASTKD2/FASTKD3/CNOT1/DKC1/LIN28A/GRSF1/TBRG4/NCBP1/YTHDF1/PELO/LARP1/DHX36/SMG5	18
GO:0009226	nucleotide-sugar biosynthetic process	3/733	17/18800	0.0266868	0.353991	0.332199	PGM3/PMM2/GFPT1	3
GO:0020027	hemoglobin metabolic process	3/733	17/18800	0.0266868	0.353991	0.332199	EIF2AK1/HIF1A/SLC6A9	3
GO:0036065	fucosylation	3/733	17/18800	0.0266868	0.353991	0.332199	SLC35C2/FUT3/POFUT2	3
GO:0080154	regulation of fertilization	3/733	17/18800	0.0266868	0.353991	0.332199	LHFPL2/ZP1/RNASE10	3
GO:2000811	negative regulation of anoikis	3/733	17/18800	0.0266868	0.353991	0.332199	CEACAM5/ITGA5/PTK2	3
GO:0010822	positive regulation of mitochondrion organization	7/733	75/18800	0.0267504	0.353991	0.332199	SLC25A5/RALA/VPS35/GSK3B/HIF1A/BNIP3/VDAC1	7
GO:0019439	aromatic compound catabolic process	27/733	466/18800	0.0268004	0.353991	0.332199	ABCC2/COMT/ABCD1/POP1/LARP4B/MTPAP/DROSHA/KYNU/SMG7/FASTKD2/FASTKD3/CNOT1/DKC1/MGAT1/LIN28A/GRSF1/NT5E/TBRG4/NCBP1/YTHDF1/PELO/LARP1/AIFM1/NUDT5/DHX36/PNP/SMG5	27
GO:0034470	ncRNA processing	25/733	424/18800	0.0268586	0.353991	0.332199	POP1/GTPBP4/BYSL/DROSHA/BRIX1/WDR55/MPHOSPH10/RIOK1/DKC1/LIN28A/GRSF1/THUMPD3/MPHOSPH6/WDR12/NHP2/RPL7L1/UTP23/DCAF13/INTS8/BMS1/PA2G4/RPP25/LAGE3/RPF2/BOP1	25
GO:0051123	RNA polymerase II preinitiation complex assembly	4/733	30/18800	0.0280841	0.365543	0.34304	TAF2/CAND1/TBP/TAF13	4
GO:0070979	protein K11-linked ubiquitination	4/733	30/18800	0.0280841	0.365543	0.34304	UBE2T/UBE2A/RNF26/UBE2C	4
GO:0019318	hexose metabolic process	16/733	242/18800	0.0281533	0.365543	0.34304	FUCA2/SLC25A13/FAM3A/ENO1/GSK3B/SLC35A2/PGK1/CPT1A/NLN/PDHA1/PPP1R3D/PMM2/PFKL/G6PD/PGM2L1/POFUT2	16
GO:0034655	nucleobase-containing compound catabolic process	24/733	405/18800	0.0281736	0.365543	0.34304	ABCD1/POP1/LARP4B/MTPAP/DROSHA/SMG7/FASTKD2/FASTKD3/CNOT1/DKC1/MGAT1/LIN28A/GRSF1/NT5E/TBRG4/NCBP1/YTHDF1/PELO/LARP1/AIFM1/NUDT5/DHX36/PNP/SMG5	24
GO:0031929	TOR signaling	10/733	128/18800	0.0282026	0.365543	0.34304	GPR137B/HIF1A/TTI1/FAM83D/GOLPH3/LIN28A/TIPRL/LARP1/MTM1/EIF4EBP1	10
GO:0042542	response to hydrogen peroxide	10/733	128/18800	0.0282026	0.365543	0.34304	ECT2/SDC1/TRAP1/AIFM1/ADAM9/GPR37L1/BNIP3/NQO1/PYCR1/HDAC2	10
GO:0018394	peptidyl-lysine acetylation	13/733	184/18800	0.0284096	0.367212	0.344606	BRCA1/TAF2/DIP2B/ENY2/SOX4/CPA4/PHF20L1/POLE3/YEATS2/BRD7/BEND3/MCRS1/HDAC2	13
GO:0016447	somatic recombination of immunoglobulin gene segments	6/733	60/18800	0.0289716	0.373447	0.350457	TFRC/RNF8/TNFSF4/HSPD1/RNF168/EXO1	6
GO:0001890	placenta development	11/733	147/18800	0.029104	0.374126	0.351094	GRHL2/HSP90AB1/MAPK1/CCDC134/HIF1A/STK3/PCDH12/SPINT1/PTK2/TEX19/ASCL2	11
GO:0071453	cellular response to oxygen levels	12/733	166/18800	0.0294981	0.377716	0.354464	ATP6AP1/ENO1/HIF1A/PGK1/NDRG1/CHCHD2/UBQLN1/AIFM1/ATP6V0D1/BNIP3/IRAK1/P4HB	12
GO:0044270	cellular nitrogen compound catabolic process	26/733	449/18800	0.0295443	0.377716	0.354464	ABCC2/ABCD1/POP1/LARP4B/MTPAP/DROSHA/KYNU/SMG7/FASTKD2/FASTKD3/CNOT1/DKC1/MGAT1/LIN28A/GRSF1/NT5E/TBRG4/NCBP1/YTHDF1/PELO/LARP1/AIFM1/NUDT5/DHX36/PNP/SMG5	26
GO:0008631	intrinsic apoptotic signaling pathway in response to oxidative stress	5/733	45/18800	0.03001	0.38159	0.358099	HIF1A/TRAP1/UBQLN1/NONO/P4HB	5
GO:0098927	vesicle-mediated transport between endosomal compartments	5/733	45/18800	0.03001	0.38159	0.358099	EZR/MAPK1/ANKRD27/SNX3/MYO1D	5
GO:0032456	endocytic recycling	7/733	77/18800	0.0303497	0.382215	0.358685	VPS35/ATP6AP1/ACTN2/ANKRD27/SNX3/STX6/GRIP1	7
GO:0086001	cardiac muscle cell action potential	7/733	77/18800	0.0303497	0.382215	0.358685	KCNN2/NUP155/FGF12/CAMK2D/JUP/KCNE3/CALM1	7
GO:0010821	regulation of mitochondrion organization	11/733	148/18800	0.0303815	0.382215	0.358685	SLC25A5/RALA/VPS35/TFRC/GSK3B/HIF1A/PSMD10/GOLPH3/BNIP3/OPA1/VDAC1	11
GO:0009132	nucleoside diphosphate metabolic process	10/733	130/18800	0.0309426	0.382215	0.358685	ENO1/HIF1A/PGK1/OGDH/NT5E/PFKL/NUDT5/PGAM1/RRM2/DHTKD1	10
GO:0007409	axonogenesis	25/733	430/18800	0.0310706	0.382215	0.358685	PLXND1/XK/DIP2B/MARK2/HSP90AA1/GSK3B/IGSF9/HSP90AB1/LHX2/FN1/CHN1/MAP1B/EPHB2/YTHDF1/KALRN/PTK2/KIF5B/PTPN11/EXT1/EPHB4/PLXNB2/PLXNB3/GDI1/EFNA4/FOXD1	25
GO:0030865	cortical cytoskeleton organization	6/733	61/18800	0.0311131	0.382215	0.358685	ANLN/WDR1/EZR/ECT2/FHOD1/RACGAP1	6
GO:0006488	dolichol-linked oligosaccharide biosynthetic process	3/733	18/18800	0.0311181	0.382215	0.358685	SRD5A3/NUS1/DOLPP1	3
GO:0007096	regulation of exit from mitosis	3/733	18/18800	0.0311181	0.382215	0.358685	ANLN/ZW10/UBE2C	3
GO:0010759	positive regulation of macrophage chemotaxis	3/733	18/18800	0.0311181	0.382215	0.358685	MAPK1/PTK2/CMKLR1	3
GO:0031145	anaphase-promoting complex-dependent catabolic process	3/733	18/18800	0.0311181	0.382215	0.358685	CDC20/PLK1/UBE2C	3
GO:0051382	kinetochore assembly	3/733	18/18800	0.0311181	0.382215	0.358685	CENPE/CENPN/CENPW	3
GO:1902001	fatty acid transmembrane transport	3/733	18/18800	0.0311181	0.382215	0.358685	ABCD1/CPT1A/ACSL1	3
GO:2000641	regulation of early endosome to late endosome transport	3/733	18/18800	0.0311181	0.382215	0.358685	EZR/MAPK1/SNX3	3
GO:0044272	sulfur compound biosynthetic process	11/733	149/18800	0.0316986	0.388329	0.364423	ELOVL1/GGT1/AKR1A1/AMD1/PDHA1/ENOPH1/SLC7A11/ACSL1/SLC35B2/B3GNT3/EXT1	11
GO:0045862	positive regulation of proteolysis	22/733	369/18800	0.0325747	0.397641	0.373162	MAPK9/USP13/PDCD2/ENO1/GRAMD4/GSK3B/PSMD10/PERP/DAP/PSMD14/FN1/CDC20/UBQLN1/HSPD1/AIFM1/FGFR4/PLK1/ADAM9/PTK2/BCAP31/CARD9/HDAC2	22
GO:0046677	response to antibiotic	5/733	46/18800	0.0326283	0.397641	0.373162	HSP90AA1/CPT1A/ACTR2/SRD5A1/RSRC1	5
GO:0042886	amide transport	18/733	287/18800	0.0328411	0.399197	0.374623	HIF1A/ABCD1/CDK16/STX1A/CPT1A/SOX4/ABCC4/FFAR2/VGF/PFKL/CAMK2G/SLC7A11/SLC13A3/SLC15A2/SLC19A1/EXOC3L1/PTPN11/PSAP	18
GO:0098754	detoxification	11/733	150/18800	0.0330558	0.40077	0.376098	GSR/AKR1A1/PRDX1/PXDNL/SLC15A2/NXN/NQO1/AKR1B10/TXNRD1/DHFR/SRXN1	11
GO:0048608	reproductive structure development	25/733	433/18800	0.0333561	0.401534	0.376815	FKBP4/GRHL2/HSP90AB1/MAPK1/CCDC134/HIF1A/STK3/AMH/TGFBR1/PCDH12/SDC1/EIF2S2/VGF/ADAM15/SRD5A1/MERTK/LHX8/SPINT1/PTK2/UMODL1/PTPN11/TEX19/ASCL2/WT1/PSAP	25
GO:0010769	regulation of cell morphogenesis involved in differentiation	8/733	96/18800	0.0338009	0.401534	0.376815	ST6GAL1/ANKRD27/EPHB2/ACTR2/PTK2/DHX36/P4HB/SPRY4	8
GO:0032392	DNA geometric change	8/733	96/18800	0.0338009	0.401534	0.376815	HMGB3/RAD51/RAD54L/DSCC1/RECQL4/DHX36/ERCC6L/RAD54B	8
GO:1903321	negative regulation of protein modification by small protein conjugation or removal	8/733	96/18800	0.0338009	0.401534	0.376815	GTPBP4/FBXO5/IVNS1ABP/CDC20/SOX4/VPS28/MAD2L1/NXN	8
GO:0045787	positive regulation of cell cycle	20/733	329/18800	0.0338499	0.401534	0.376815	ASNS/FAM83D/PSMD10/RAD51C/FBXO5/ECT2/EIF4G1/NSMCE2/CDC25C/RACGAP1/TGFA/CCNYL1/MAD2L1/RRM2/MTBP/CKS1B/UBE2C/AURKB/PTPN11/EIF4EBP1	20
GO:0051648	vesicle localization	13/733	189/18800	0.0342469	0.401534	0.376815	STARD3NL/TBC1D23/YKT6/SDC1/PCDH17/COPS5/STAM/KIF5B/DCTN2/MYO1D/FAM91A1/TMED9/CLN3	13
GO:0008360	regulation of cell shape	11/733	151/18800	0.0344536	0.401534	0.376815	PLXND1/WDR1/MARK2/EZR/FN1/MYO10/F11R/PTK2/PRPF40A/PLXNB2/PLXNB3	11
GO:0008156	negative regulation of DNA replication	4/733	32/18800	0.0346828	0.401534	0.376815	GTPBP4/FBXO5/DONSON/S100A11	4
GO:0032770	positive regulation of monooxygenase activity	4/733	32/18800	0.0346828	0.401534	0.376815	HIF1A/NPR3/NUS1/DHFR	4
GO:0036297	interstrand cross-link repair	4/733	32/18800	0.0346828	0.401534	0.376815	RAD51/RNF8/FANCD2/RNF168	4
GO:0045070	positive regulation of viral genome replication	4/733	32/18800	0.0346828	0.401534	0.376815	SRPK1/STAU1/LARP1/PPIH	4
GO:0051443	positive regulation of ubiquitin-protein transferase activity	4/733	32/18800	0.0346828	0.401534	0.376815	DCUN1D1/CDC20/PLK1/UBE2C	4
GO:0051642	centrosome localization	4/733	32/18800	0.0346828	0.401534	0.376815	EZR/FHOD1/MAD2L1/KIF5B	4
GO:0072337	modified amino acid transport	4/733	32/18800	0.0346828	0.401534	0.376815	ABCC4/SLC7A11/SLC13A3/SLC19A1	4
GO:0010038	response to metal ion	21/733	351/18800	0.0350265	0.401534	0.376815	SLC25A13/GUCA1A/MAPK9/TFRC/CPNE3/MAPK1/HIF1A/NDRG1/ECT2/SDC1/CPNE2/CAMK2D/SLC6A1/G6PD/ADAM9/CLIC4/BNIP3/NQO1/S100A16/CALM1/GDI1	21
GO:0042908	xenobiotic transport	5/733	47/18800	0.0353847	0.401534	0.376815	ABCC2/SLC7A5/ABCC4/SLC15A2/SLC19A1	5
GO:2000144	positive regulation of DNA-templated transcription initiation	5/733	47/18800	0.0353847	0.401534	0.376815	TAF2/CAND1/TBP/DHX36/TAF13	5
GO:0010389	regulation of G2/M transition of mitotic cell cycle	8/733	97/18800	0.0356351	0.401534	0.376815	BRCA1/RAD51C/FBXO5/CDC25C/DONSON/PLK1/AVEN/AURKB	8
GO:0006767	water-soluble vitamin metabolic process	6/733	63/18800	0.0356996	0.401534	0.376815	MTHFD2/AKR1A1/PSAT1/SLC19A1/SHMT2/DHFR	6
GO:0007062	sister chromatid cohesion	6/733	63/18800	0.0356996	0.401534	0.376815	SMC1B/RAD51C/CDC20/DSCC1/NSMCE2/PLK1	6
GO:0061458	reproductive system development	25/733	436/18800	0.0357663	0.401534	0.376815	FKBP4/GRHL2/HSP90AB1/MAPK1/CCDC134/HIF1A/STK3/AMH/TGFBR1/PCDH12/SDC1/EIF2S2/VGF/ADAM15/SRD5A1/MERTK/LHX8/SPINT1/PTK2/UMODL1/PTPN11/TEX19/ASCL2/WT1/PSAP	25
GO:2001242	regulation of intrinsic apoptotic signaling pathway	12/733	171/18800	0.0358838	0.401534	0.376815	ENO1/HIF1A/IVNS1ABP/TRAP1/UBQLN1/NONO/VDAC2/GRINA/PTTG1IP/P4HB/BCAP31/OPA1	12
GO:0090501	RNA phosphodiester bond hydrolysis	11/733	152/18800	0.0358926	0.401534	0.376815	CSTF2/POP1/DROSHA/CNOT1/NCBP1/NHP2/UTP23/BMS1/EXO1/RPP25/BOP1	11
GO:0006490	oligosaccharide-lipid intermediate biosynthetic process	3/733	19/18800	0.0359095	0.401534	0.376815	SRD5A3/NUS1/DOLPP1	3
GO:0030011	maintenance of cell polarity	3/733	19/18800	0.0359095	0.401534	0.376815	WDR1/GSK3B/LHX2	3
GO:0034501	protein localization to kinetochore	3/733	19/18800	0.0359095	0.401534	0.376815	ZW10/MTBP/AURKB	3
GO:0045947	negative regulation of translational initiation	3/733	19/18800	0.0359095	0.401534	0.376815	EIF2AK1/LARP1/EIF4EBP1	3
GO:0061003	positive regulation of dendritic spine morphogenesis	3/733	19/18800	0.0359095	0.401534	0.376815	EPHB2/ACTR2/DHX36	3
GO:0061298	retina vasculature development in camera-type eye	3/733	19/18800	0.0359095	0.401534	0.376815	HIF1A/CLIC4/COL4A1	3
GO:0072074	kidney mesenchyme development	3/733	19/18800	0.0359095	0.401534	0.376815	SIX2/WT1/FOXD1	3
GO:1903083	protein localization to condensed chromosome	3/733	19/18800	0.0359095	0.401534	0.376815	ZW10/MTBP/AURKB	3
GO:1905146	lysosomal protein catabolic process	3/733	19/18800	0.0359095	0.401534	0.376815	VPS35/LAPTM4B/CLN3	3
GO:1901987	regulation of cell cycle phase transition	24/733	415/18800	0.0359429	0.401534	0.376815	METTL13/ANLN/BRCA1/TRIP13/ZW10/FAM83D/RAD51C/FBXO5/EIF4G1/CENPE/TIPRL/FANCD2/NSMCE2/CDC25C/DONSON/MAD2L1/BRD7/PLK1/AVEN/RRM2/MTBP/UBE2C/AURKB/PTPN11	24
GO:1902117	positive regulation of organelle assembly	7/733	80/18800	0.0363366	0.404968	0.380038	MAPK9/GSK3B/SDC1/CNOT1/G3BP2/ASAP1/PIP4K2C	7
GO:0072521	purine-containing compound metabolic process	24/733	416/18800	0.0368001	0.408272	0.383139	SLC25A13/GUCA1A/ELOVL1/ENO1/HIF1A/ABCD1/PGK1/OGDH/AMD1/PPAT/PDHA1/MACROD1/NT5E/PFKL/ACSL1/ADK/SLC35B2/BPNT1/MFN1/PGAM1/DHTKD1/SHMT2/PNP/OPA1	24
GO:0051701	biological process involved in interaction with host	13/733	191/18800	0.0368072	0.408272	0.383139	FUCA2/TFRC/PVR/SLC1A5/SNX3/TCP1/VPS37B/FCN3/F11R/ITGA5/SLC20A2/TMPRSS2/P4HB	13
GO:0014074	response to purine-containing compound	10/733	134/18800	0.0369754	0.409171	0.383983	EZR/PANX1/SDC1/VGF/CIB2/HCN3/SRD5A1/SLC6A1/WT1/HDAC2	10
GO:0044409	entry into host	11/733	153/18800	0.0373734	0.411511	0.386178	FUCA2/TFRC/PVR/SLC1A5/SNX3/FCN3/F11R/ITGA5/SLC20A2/TMPRSS2/P4HB	11
GO:1904063	negative regulation of cation transmembrane transport	8/733	98/18800	0.0375352	0.411511	0.386178	ACTN2/EPHB2/UBQLN1/CAMK2D/KCNE3/SLC6A9/CALM1/VDAC1	8
GO:0016197	endosomal transport	15/733	231/18800	0.0375377	0.411511	0.386178	TBC1D23/VPS35/CLTCL1/ATP6AP1/ACTN2/LAPTM4B/ANKRD27/YKT6/SNX3/REPS1/STX6/STAM/GRIP1/TRAPPC10/VPS28	15
GO:0045333	cellular respiration	15/733	231/18800	0.0375377	0.411511	0.386178	SLC25A13/CS/MTFR1/HIF1A/ABCD1/OGDH/CHCHD2/TRAP1/PDHA1/ETFA/MDH2/BNIP3/CYC1/DHTKD1/SHMT2	15
GO:0009116	nucleoside metabolic process	6/733	64/18800	0.0381471	0.413963	0.38848	AMD1/PPAT/MACROD1/NT5E/ADK/PNP	6
GO:0006654	phosphatidic acid biosynthetic process	4/733	33/18800	0.0382907	0.413963	0.38848	LPCAT1/LIPH/LCLAT1/AGPAT1	4
GO:0007143	female meiotic nuclear division	4/733	33/18800	0.0382907	0.413963	0.38848	TRIP13/RAD51C/FBXO5/PLK1	4
GO:0036475	neuron death in response to oxidative stress	4/733	33/18800	0.0382907	0.413963	0.38848	HIF1A/NONO/SLC7A11/TBC1D24	4
GO:0061842	microtubule organizing center localization	4/733	33/18800	0.0382907	0.413963	0.38848	EZR/FHOD1/MAD2L1/KIF5B	4
GO:1903715	regulation of aerobic respiration	4/733	33/18800	0.0382907	0.413963	0.38848	HIF1A/ABCD1/BNIP3/SHMT2	4
GO:0006096	glycolytic process	7/733	81/18800	0.0384935	0.415198	0.389639	ENO1/HIF1A/PGK1/OGDH/PFKL/PGAM1/DHTKD1	7
GO:0051650	establishment of vesicle localization	12/733	173/18800	0.0386935	0.416399	0.390765	STARD3NL/TBC1D23/YKT6/SDC1/COPS5/STAM/KIF5B/DCTN2/MYO1D/FAM91A1/TMED9/CLN3	12
GO:0007006	mitochondrial membrane organization	9/733	117/18800	0.0393999	0.422197	0.396206	SLC25A5/DNAJC11/HSP90AA1/GSK3B/TIMM8A/VDAC2/MFN1/BNIP3/OPA1	9
GO:0006302	double-strand break repair	17/733	273/18800	0.0394945	0.422197	0.396206	BRCA1/ERCC8/RAD51/TRIP13/RAD54L/RAD51C/RNF8/PSMD14/ACTR2/FANCD2/MMS22L/NSMCE2/TONSL/RECQL4/RNF168/UBE2V2/RAD54B	17
GO:1990830	cellular response to leukemia inhibitory factor	8/733	99/18800	0.0395022	0.422197	0.396206	SLC25A5/TFRC/KLF5/CACYBP/EEF1E1/MRPL15/PTP4A3/SPRY4	8
GO:0007034	vacuolar transport	11/733	155/18800	0.0404619	0.422757	0.396732	VPS35/HSPA8/SCYL2/STAM/VPS37B/ATP6V0D1/VPS28/MTM1/IGF2R/PSAP/CLN3	11
GO:0007338	single fertilization	11/733	155/18800	0.0404619	0.422757	0.396732	RIMS1/TCP1/CCT7/LHFPL2/ZP1/CCT5/CCT3/VDAC2/CCT2/UMODL1/RNASE10	11
GO:0010506	regulation of autophagy	20/733	336/18800	0.0407222	0.422757	0.396732	SLC25A5/USP13/CTSA/VPS35/GPR137B/GSK3B/HIF1A/DAP/EIF4G1/UBQLN1/MTDH/LARP1/ATP6V0D1/PIP4K2C/MTM1/BNIP3/PSAP/VDAC1/TAB2/CLN3	20
GO:0006757	ATP generation from ADP	7/733	82/18800	0.0407325	0.422757	0.396732	ENO1/HIF1A/PGK1/OGDH/PFKL/PGAM1/DHTKD1	7
GO:1905897	regulation of response to endoplasmic reticulum stress	7/733	82/18800	0.0407325	0.422757	0.396732	USP13/COPS5/UBQLN1/GRINA/BCAP31/OPA1/ATF6B	7
GO:0000963	mitochondrial RNA processing	3/733	20/18800	0.0410565	0.422757	0.396732	FASTKD2/FASTKD3/TBRG4	3
GO:0030150	protein import into mitochondrial matrix	3/733	20/18800	0.0410565	0.422757	0.396732	TIMM17A/TOMM40L/TIMM23	3
GO:0043555	regulation of translation in response to stress	3/733	20/18800	0.0410565	0.422757	0.396732	EIF2AK2/EIF2AK1/EIF4G1	3
GO:0043651	linoleic acid metabolic process	3/733	20/18800	0.0410565	0.422757	0.396732	ELOVL1/ABCD1/FADS2	3
GO:0060231	mesenchymal to epithelial transition	3/733	20/18800	0.0410565	0.422757	0.396732	PELO/SIX2/WT1	3
GO:1902176	negative regulation of oxidative stress-induced intrinsic apoptotic signaling pathway	3/733	20/18800	0.0410565	0.422757	0.396732	HIF1A/TRAP1/NONO	3
GO:1903204	negative regulation of oxidative stress-induced neuron death	3/733	20/18800	0.0410565	0.422757	0.396732	HIF1A/NONO/SLC7A11	3
GO:1903206	negative regulation of hydrogen peroxide-induced cell death	3/733	20/18800	0.0410565	0.422757	0.396732	TRAP1/GPR37L1/PYCR1	3
GO:1904292	regulation of ERAD pathway	3/733	20/18800	0.0410565	0.422757	0.396732	USP13/UBQLN1/BCAP31	3
GO:1990182	exosomal secretion	3/733	20/18800	0.0410565	0.422757	0.396732	SDC1/COPS5/STAM	3
GO:0007411	axon guidance	15/733	234/18800	0.0412722	0.422757	0.396732	PLXND1/IGSF9/LHX2/CHN1/EPHB2/YTHDF1/KALRN/PTK2/KIF5B/EXT1/EPHB4/PLXNB2/PLXNB3/EFNA4/FOXD1	15
GO:0051489	regulation of filopodium assembly	5/733	49/18800	0.0413169	0.422757	0.396732	RALA/TGFBR1/EPHB2/MYO10/CLN3	5
GO:0060260	regulation of transcription initiation by RNA polymerase II	5/733	49/18800	0.0413169	0.422757	0.396732	TAF2/CAND1/TBP/DHX36/TAF13	5
GO:0003333	amino acid transmembrane transport	8/733	100/18800	0.0415368	0.422757	0.396732	SLC25A13/SLC38A7/SLC7A6/SLC7A5/SLC1A5/SLC7A11/SLC6A9/CLN3	8
GO:0061640	cytoskeleton-dependent cytokinesis	8/733	100/18800	0.0415368	0.422757	0.396732	ANLN/KIF4A/ECT2/STAMBP/ACTR2/RACGAP1/PLK1/AURKB	8
GO:0098869	cellular oxidant detoxification	8/733	100/18800	0.0415368	0.422757	0.396732	GSR/PRDX1/PXDNL/NXN/NQO1/TXNRD1/DHFR/SRXN1	8
GO:1901992	positive regulation of mitotic cell cycle phase transition	8/733	100/18800	0.0415368	0.422757	0.396732	RAD51C/FBXO5/EIF4G1/NSMCE2/CDC25C/RRM2/MTBP/UBE2C	8
GO:0032434	regulation of proteasomal ubiquitin-dependent protein catabolic process	10/733	137/18800	0.042003	0.425772	0.399561	MAPK9/GSK3B/HSP90AB1/PSMD10/CDC20/RAD23B/UBQLN1/PLK1/MTM1/BCAP31	10
GO:0016486	peptide hormone processing	4/733	34/18800	0.0421053	0.425772	0.399561	ENPEP/ECE2/SLC30A6/BACE2	4
GO:0032228	regulation of synaptic transmission, GABAergic	4/733	34/18800	0.0421053	0.425772	0.399561	KRAS/SLC6A1/KIF5B/CLN3	4
GO:0044843	cell cycle G1/S phase transition	16/733	255/18800	0.0422971	0.426791	0.400518	METTL13/BCAT1/CDC34/FAM83D/CDK16/CCNE1/CUL2/EIF4G1/SKP2/BRD7/RRM2/KLF11/MTBP/CCNE2/IQGAP3/EIF4EBP1	16
GO:0097485	neuron projection guidance	15/733	235/18800	0.0425739	0.428663	0.402274	PLXND1/IGSF9/LHX2/CHN1/EPHB2/YTHDF1/KALRN/PTK2/KIF5B/EXT1/EPHB4/PLXNB2/PLXNB3/EFNA4/FOXD1	15
GO:0019058	viral life cycle	19/733	317/18800	0.0426989	0.429001	0.402591	EIF2AK2/TFRC/PVR/SRPK1/HSP90AB1/SLC1A5/HSPA8/SNX3/STAU1/VPS37B/FCN3/LARP1/F11R/VPS28/ITGA5/SLC20A2/PPIH/TMPRSS2/P4HB	19
GO:0030641	regulation of cellular pH	7/733	83/18800	0.0430546	0.429174	0.402754	ATP6AP1/MAPK1/ATP6V0A4/TMEM165/ATP6V0D1/CLIC4/CLN3	7
GO:0032413	negative regulation of ion transmembrane transporter activity	7/733	83/18800	0.0430546	0.429174	0.402754	ACTN2/EPHB2/UBQLN1/CAMK2D/KCNE3/SLC6A9/CALM1	7
GO:0090502	RNA phosphodiester bond hydrolysis, endonucleolytic	7/733	83/18800	0.0430546	0.429174	0.402754	POP1/DROSHA/UTP23/BMS1/EXO1/RPP25/BOP1	7
GO:0051897	positive regulation of protein kinase B signaling	9/733	119/18800	0.0431495	0.429174	0.402754	HSP90AA1/HSP90AB1/RASD2/STK3/TGFBR1/LIN28A/MTDH/PTK2/HPSE	9
GO:2000241	regulation of reproductive process	12/733	176/18800	0.0431927	0.429174	0.402754	TRIP13/STK3/AMH/FBXO5/CDC20/LHFPL2/ZP1/CDC25C/UMODL1/RNASE10/WT1/HDAC2	12
GO:0006879	cellular iron ion homeostasis	6/733	66/18800	0.0433564	0.429174	0.402754	CYB561/ATP6AP1/TFRC/HIF1A/ATP6V0D1/SLC6A9	6
GO:0046847	filopodium assembly	6/733	66/18800	0.0433564	0.429174	0.402754	RALA/EZR/TGFBR1/EPHB2/MYO10/CLN3	6
GO:0000041	transition metal ion transport	8/733	101/18800	0.0436398	0.431069	0.404532	TFRC/SLC39A7/SLC39A11/TMEM165/SLC31A1/SLC30A6/MMGT1/SLC6A9	8
GO:0009566	fertilization	13/733	196/18800	0.0437987	0.43173	0.405152	RIMS1/ACRBP/TCP1/CCT7/LHFPL2/ZP1/CCT5/CCT3/VDAC2/CCT2/CLIC4/UMODL1/RNASE10	13
GO:0035088	establishment or maintenance of apical/basal cell polarity	5/733	50/18800	0.0444949	0.434938	0.408163	WDR1/MARK2/DLG3/LHX2/CLIC4	5
GO:0043457	regulation of cellular respiration	5/733	50/18800	0.0444949	0.434938	0.408163	HIF1A/ABCD1/TRAP1/BNIP3/SHMT2	5
GO:0052372	modulation by symbiont of entry into host	5/733	50/18800	0.0444949	0.434938	0.408163	FUCA2/SNX3/FCN3/TMPRSS2/P4HB	5
GO:0061245	establishment or maintenance of bipolar cell polarity	5/733	50/18800	0.0444949	0.434938	0.408163	WDR1/MARK2/DLG3/LHX2/CLIC4	5
GO:0016241	regulation of macroautophagy	11/733	158/18800	0.0454195	0.440378	0.413268	SLC25A5/VPS35/HIF1A/UBQLN1/LARP1/ATP6V0D1/PIP4K2C/MTM1/BNIP3/VDAC1/CLN3	11
GO:1903900	regulation of viral life cycle	10/733	139/18800	0.0456027	0.440378	0.413268	EIF2AK2/SRPK1/SNX3/STAU1/VPS37B/FCN3/LARP1/PPIH/TMPRSS2/P4HB	10
GO:0036293	response to decreased oxygen levels	18/733	299/18800	0.0459451	0.440378	0.413268	CYBA/TFRC/ENO1/HIF1A/PGK1/NDRG1/CHCHD2/CA9/UBQLN1/ADAM15/AIFM1/BNIP3/HSD11B2/ASCL2/IRAK1/P4HB/LONP1/CD24	18
GO:0070936	protein K48-linked ubiquitination	6/733	67/18800	0.04612	0.440378	0.413268	UBE2T/UBE2A/CDC34/RNF8/SKP2/UBE2C	6
GO:0050775	positive regulation of dendrite morphogenesis	4/733	35/18800	0.0461266	0.440378	0.413268	ANKRD27/EPHB2/ACTR2/DHX36	4
GO:0070536	protein K63-linked deubiquitination	4/733	35/18800	0.0461266	0.440378	0.413268	USP13/PSMD14/STAMBP/SHMT2	4
GO:0097345	mitochondrial outer membrane permeabilization	4/733	35/18800	0.0461266	0.440378	0.413268	SLC25A5/GSK3B/VDAC2/BNIP3	4
GO:1904031	positive regulation of cyclin-dependent protein kinase activity	4/733	35/18800	0.0461266	0.440378	0.413268	HSP90AB1/PSMD10/CCNYL1/CKS1B	4
GO:0008654	phospholipid biosynthetic process	16/733	258/18800	0.0461768	0.440378	0.413268	CWH43/OCRL/SRD5A3/SLC44A2/LPCAT1/NUS1/BPNT1/LIPH/PIP4K2C/DOLPP1/MTM1/LCLAT1/GPAA1/AGPAT1/PIGW/CLN3	16
GO:0007289	spermatid nucleus differentiation	3/733	21/18800	0.0465531	0.440378	0.413268	TBPL1/SRPK1/RNF8	3
GO:0009067	aspartate family amino acid biosynthetic process	3/733	21/18800	0.0465531	0.440378	0.413268	ASNS/GOT2/ENOPH1	3
GO:0046716	muscle cell cellular homeostasis	3/733	21/18800	0.0465531	0.440378	0.413268	HIF1A/CHRNA1/MTM1	3
GO:0072111	cell proliferation involved in kidney development	3/733	21/18800	0.0465531	0.440378	0.413268	LIN28A/SERPINB7/WT1	3
GO:0090141	positive regulation of mitochondrial fission	3/733	21/18800	0.0465531	0.440378	0.413268	RALA/VPS35/BNIP3	3
GO:0097734	extracellular exosome biogenesis	3/733	21/18800	0.0465531	0.440378	0.413268	SDC1/COPS5/STAM	3
GO:1903902	positive regulation of viral life cycle	3/733	21/18800	0.0465531	0.440378	0.413268	VPS37B/TMPRSS2/P4HB	3
GO:0010001	glial cell differentiation	14/733	218/18800	0.0468979	0.442746	0.415491	WDR1/MAPK1/NDRG1/SOX4/LIN28A/KRAS/SOX13/SPINT1/GPR37L1/BNIP3/SOX11/PTPN11/OLIG1/HDAC2	14
GO:1901990	regulation of mitotic cell cycle phase transition	19/733	321/18800	0.047367	0.446277	0.418804	ANLN/BRCA1/TRIP13/ZW10/RAD51C/FBXO5/EIF4G1/CENPE/NSMCE2/CDC25C/DONSON/MAD2L1/BRD7/PLK1/AVEN/RRM2/MTBP/UBE2C/AURKB	19
GO:0010823	negative regulation of mitochondrion organization	5/733	51/18800	0.0478151	0.446467	0.418982	SLC25A5/TFRC/PSMD10/BNIP3/OPA1	5
GO:0030490	maturation of SSU-rRNA	5/733	51/18800	0.0478151	0.446467	0.418982	BYSL/RIOK1/UTP23/DCAF13/BMS1	5
GO:0007032	endosome organization	7/733	85/18800	0.047951	0.446467	0.418982	LAPTM4B/SNX3/STX6/STAM/VPS37B/VPS28/RNF26	7
GO:0055072	iron ion homeostasis	7/733	85/18800	0.047951	0.446467	0.418982	CYB561/ATP6AP1/TFRC/EIF2AK1/HIF1A/ATP6V0D1/SLC6A9	7
GO:0009135	purine nucleoside diphosphate metabolic process	8/733	103/18800	0.0480533	0.446467	0.418982	ENO1/HIF1A/PGK1/OGDH/NT5E/PFKL/PGAM1/DHTKD1	8
GO:0009179	purine ribonucleoside diphosphate metabolic process	8/733	103/18800	0.0480533	0.446467	0.418982	ENO1/HIF1A/PGK1/OGDH/NT5E/PFKL/PGAM1/DHTKD1	8
GO:0071103	DNA conformation change	8/733	103/18800	0.0480533	0.446467	0.418982	HMGB3/RAD51/RAD54L/DSCC1/RECQL4/DHX36/ERCC6L/RAD54B	8
GO:0060485	mesenchyme development	18/733	301/18800	0.048448	0.449245	0.421589	ZFP64/GSK3B/DLL3/MAPK1/HIF1A/FAM83D/AMH/TGFBR1/FN1/ZNF750/ADAM15/SIX2/SOX11/EXT1/WT1/POFUT2/HDAC2/FOXD1	18
GO:0048284	organelle fusion	10/733	141/18800	0.0494052	0.453461	0.425546	TFRC/ANKRD27/STX1A/YIPF4/STX6/SNAP47/MFN1/BNIP3/OPA1/CLN3	10
GO:0007548	sex differentiation	17/733	281/18800	0.0494372	0.453461	0.425546	FKBP4/CENPI/AMH/TGFBR1/SDC1/EIF2S2/VGF/ADAM15/SRD5A1/LHFPL2/MERTK/LHX8/CBX2/UMODL1/PTPN11/TEX19/WT1	17
GO:0009266	response to temperature stimulus	12/733	180/18800	0.0497396	0.453461	0.425546	DNAJA2/CPB2/HSP90AA1/GSK3B/HSP90AB1/CHORDC1/LRP11/VGF/HSPD1/DHX36/IRAK1/HDAC2	12

## Sheet: total.total.poor.ekegg
ID	Description	GeneRatio	BgRatio	pvalue	p.adjust	qvalue	geneID	Count	genesymbol
hsa04141	Protein processing in endoplasmic reticulum	21/393	174/9564	8.68955e-06	0.0027459	0.00225928	11231/5601/10294/3320/3326/80331/5602/3312/6185/5887/10808/6238/23480/29979/79139/201595/22824/5034/10134/1388/1650	21	SEC63/MAPK9/DNAJA2/HSP90AA1/HSP90AB1/DNAJC5/MAPK10/HSPA8/RPN2/RAD23B/HSPH1/RRBP1/SEC61G/UBQLN1/DERL1/STT3B/HSPA4L/P4HB/BCAP31/ATF6B/DDOST
hsa01230	Biosynthesis of amino acids	12/393	75/9564	4.89896e-05	0.00774035	0.00636864	586/1431/440/2023/5230/2806/29968/5211/5723/5223/6472/5831	12	BCAT1/CS/ASNS/ENO1/PGK1/GOT2/PSAT1/PFKL/PSPH/PGAM1/SHMT2/PYCR1
hsa04110	Cell cycle	18/393	158/9564	8.21282e-05	0.00865084	0.00711778	1870/9319/27127/2932/23594/898/26271/991/9088/6502/995/4085/7534/5347/27085/9134/9212/3066	18	E2F2/TRIP13/SMC1B/GSK3B/ORC6/CCNE1/FBXO5/CDC20/PKMYT1/SKP2/CDC25C/MAD2L1/YWHAZ/PLK1/MTBP/CCNE2/AURKB/HDAC2
hsa05012	Parkinson disease	25/393	271/9564	0.000127381	0.0100631	0.00827974	292/5601/5687/5688/5713/5602/7922/10213/10376/10131/7277/7317/1349/201266/817/818/7417/84790/3799/55669/5707/51806/1537/801/7416	25	SLC25A5/MAPK9/PSMA6/PSMA7/PSMD7/MAPK10/SLC39A7/PSMD14/TUBA1B/TRAP1/TUBA4A/UBA1/COX7B/SLC39A11/CAMK2D/CAMK2G/VDAC2/TUBA1C/KIF5B/MFN1/PSMD1/CALML5/CYC1/CALM1/VDAC1
hsa04114	Oocyte meiosis	16/393	139/9564	0.000179451	0.0113413	0.00933143	27127/5594/898/26271/991/9088/817/818/995/4085/7534/5347/9134/51806/801/5534	16	SMC1B/MAPK1/CCNE1/FBXO5/CDC20/PKMYT1/CAMK2D/CAMK2G/CDC25C/MAD2L1/YWHAZ/PLK1/CCNE2/CALML5/CALM1/PPP3R1
hsa05417	Lipid and atherosclerosis	20/393	216/9564	0.000568645	0.0299486	0.0246413	5601/1535/3320/2932/3326/5594/5332/5602/3312/3845/3329/817/818/5747/51806/3654/4312/801/5534/23118	20	MAPK9/CYBA/HSP90AA1/GSK3B/HSP90AB1/MAPK1/PLCB4/MAPK10/HSPA8/KRAS/HSPD1/CAMK2D/CAMK2G/PTK2/CALML5/IRAK1/MMP1/CALM1/PPP3R1/TAB2
hsa01200	Carbon metabolism	13/393	117/9564	0.000997537	0.042238	0.0347528	1431/2023/5230/4967/2806/5160/29968/5211/4191/5723/2539/5223/6472	13	CS/ENO1/PGK1/OGDH/GOT2/PDHA1/PSAT1/PFKL/MDH2/PSPH/G6PD/PGAM1/SHMT2
hsa05020	Prion disease	23/393	278/9564	0.00109148	0.042238	0.0347528	292/5601/1535/2932/5594/5687/5688/5713/5602/3312/10213/10376/7277/1349/7417/84790/10963/3799/5707/1537/7416/1388/5534	23	SLC25A5/MAPK9/CYBA/GSK3B/MAPK1/PSMA6/PSMA7/PSMD7/MAPK10/HSPA8/PSMD14/TUBA1B/TUBA4A/COX7B/VDAC2/TUBA1C/STIP1/KIF5B/PSMD1/CYC1/VDAC1/ATF6B/PPP3R1
hsa05215	Prostate cancer	12/393	106/9564	0.0013122	0.042238	0.0347528	1870/3320/2932/3326/5594/898/3845/7039/6692/6573/9134/7113	12	E2F2/HSP90AA1/GSK3B/HSP90AB1/MAPK1/CCNE1/KRAS/TGFA/SPINT1/SLC19A1/CCNE2/TMPRSS2
hsa05022	Pathways of neurodegeneration - multiple diseases	34/393	483/9564	0.00144723	0.042238	0.0347528	292/5601/2932/5594/5687/5688/5332/5713/6804/5602/81029/10213/10376/10131/7277/7317/1349/3845/79139/817/818/84134/7417/84790/1128/3799/55669/5707/10540/51806/1537/801/7416/5534	34	SLC25A5/MAPK9/GSK3B/MAPK1/PSMA6/PSMA7/PLCB4/PSMD7/STX1A/MAPK10/WNT5B/PSMD14/TUBA1B/TRAP1/TUBA4A/UBA1/COX7B/KRAS/DERL1/CAMK2D/CAMK2G/TOMM40L/VDAC2/TUBA1C/CHRM1/KIF5B/MFN1/PSMD1/DCTN2/CALML5/CYC1/CALM1/VDAC1/PPP3R1
hsa05010	Alzheimer disease	29/393	391/9564	0.00147031	0.042238	0.0347528	292/5601/5610/2932/5594/5687/5688/5332/5713/5602/81029/7922/10213/10376/7277/1349/201266/3845/7417/84790/1128/3799/5707/51806/1537/25825/801/7416/5534	29	SLC25A5/MAPK9/EIF2AK2/GSK3B/MAPK1/PSMA6/PSMA7/PLCB4/PSMD7/MAPK10/WNT5B/SLC39A7/PSMD14/TUBA1B/TUBA4A/COX7B/SLC39A11/KRAS/VDAC2/TUBA1C/CHRM1/KIF5B/PSMD1/CALML5/CYC1/BACE2/CALM1/VDAC1/PPP3R1
hsa00510	N-Glycan biosynthesis	8/393	56/9564	0.00190538	0.0441508	0.0363266	6480/6185/79644/4245/8703/201595/57171/1650	8	ST6GAL1/RPN2/SRD5A3/MGAT1/B4GALT3/STT3B/DOLPP1/DDOST
hsa01210	2-Oxocarboxylic acid metabolism	6/393	33/9564	0.00199797	0.0441508	0.0363266	586/1431/4967/2806/5160/55526	6	BCAT1/CS/OGDH/GOT2/PDHA1/DHTKD1
hsa04614	Renin-angiotensin system	5/393	23/9564	0.00208121	0.0441508	0.0363266	5476/5550/57486/2028/7064	5	CTSA/PREP/NLN/ENPEP/THOP1
hsa05016	Huntington disease	24/393	311/9564	0.00220728	0.0441508	0.0363266	292/9519/5601/8218/5687/5688/5332/5432/5713/6804/5602/6908/10213/10376/7277/1349/7417/84790/3799/5707/10540/1537/3066/7416	24	SLC25A5/TBPL1/MAPK9/CLTCL1/PSMA6/PSMA7/PLCB4/POLR2C/PSMD7/STX1A/MAPK10/TBP/PSMD14/TUBA1B/TUBA4A/COX7B/VDAC2/TUBA1C/KIF5B/PSMD1/DCTN2/CYC1/HDAC2/VDAC1
hsa05017	Spinocerebellar ataxia	14/393	144/9564	0.00236252	0.0441508	0.0363266	292/9519/5601/5687/5688/5332/5713/5602/6908/10213/7417/5707/4976/7416	14	SLC25A5/TBPL1/MAPK9/PSMA6/PSMA7/PLCB4/PSMD7/MAPK10/TBP/PSMD14/VDAC2/PSMD1/OPA1/VDAC1
hsa05230	Central carbon metabolism in cancer	9/393	71/9564	0.0023752	0.0441508	0.0363266	5594/3091/8140/6510/5160/3845/5211/2539/5223	9	MAPK1/HIF1A/SLC7A5/SLC1A5/PDHA1/KRAS/PFKL/G6PD/PGAM1
hsa04012	ErbB signaling pathway	10/393	86/9564	0.0026659	0.0468013	0.0385074	5601/2932/5594/5602/3845/817/818/7039/5747/1978	10	MAPK9/GSK3B/MAPK1/MAPK10/KRAS/CAMK2D/CAMK2G/TGFA/PTK2/EIF4EBP1
hsa05212	Pancreatic cancer	9/393	77/9564	0.00414683	0.0689684	0.0567461	5898/1870/5601/5888/5594/7046/5602/3845/7039	9	RALA/E2F2/MAPK9/RAD51/MAPK1/TGFBR1/MAPK10/KRAS/TGFA
hsa04922	Glucagon signaling pathway	11/393	107/9564	0.00439958	0.0692448	0.0569735	5332/5257/1374/5160/5211/817/818/5223/51806/801/5534	11	PLCB4/PHKB/CPT1A/PDHA1/PFKL/CAMK2D/CAMK2G/PGAM1/CALML5/CALM1/PPP3R1
hsa05415	Diabetic cardiomyopathy	17/393	205/9564	0.00460171	0.0692448	0.0569735	292/5601/1535/2932/5332/2936/7046/5602/1349/5160/817/818/2539/7417/1537/2673/7416	17	SLC25A5/MAPK9/CYBA/GSK3B/PLCB4/GSR/TGFBR1/MAPK10/COX7B/PDHA1/CAMK2D/CAMK2G/G6PD/VDAC2/CYC1/GFPT1/VDAC1
hsa04066	HIF-1 signaling pathway	11/393	110/9564	0.00542742	0.0743977	0.0612133	7037/2023/5594/3091/5230/8453/5160/5211/817/818/1978	11	TFRC/ENO1/MAPK1/HIF1A/PGK1/CUL2/PDHA1/PFKL/CAMK2D/CAMK2G/EIF4EBP1
hsa04657	IL-17 signaling pathway	10/393	95/9564	0.00549235	0.0743977	0.0612133	5601/5597/3320/2932/3326/5594/5602/4322/4312/23118	10	MAPK9/MAPK6/HSP90AA1/GSK3B/HSP90AB1/MAPK1/MAPK10/MMP13/MMP1/TAB2
hsa00270	Cysteine and methionine metabolism	7/393	53/9564	0.00565046	0.0743977	0.0612133	586/1789/262/2806/29968/58478/4191	7	BCAT1/DNMT3B/AMD1/GOT2/PSAT1/ENOPH1/MDH2
hsa04720	Long-term potentiation	8/393	67/9564	0.00591595	0.0747776	0.0615259	5594/5332/3845/817/818/51806/801/5534	8	MAPK1/PLCB4/KRAS/CAMK2D/CAMK2G/CALML5/CALM1/PPP3R1
hsa01523	Antifolate resistance	5/393	30/9564	0.00696268	0.0826892	0.0680354	1244/10257/6573/6472/1719	5	ABCC2/ABCC4/SLC19A1/SHMT2/DHFR
hsa05031	Amphetamine addiction	8/393	69/9564	0.00706521	0.0826892	0.0680354	6804/817/818/51806/3066/801/1388/5534	8	STX1A/CAMK2D/CAMK2G/CALML5/HDAC2/CALM1/ATF6B/PPP3R1
hsa04981	Folate transport and metabolism	5/393	31/9564	0.0080279	0.0906006	0.0745448	1244/10257/6573/6472/1719	5	ABCC2/ABCC4/SLC19A1/SHMT2/DHFR
hsa05120	Epithelial cell signaling in Helicobacter pylori infection	8/393	71/9564	0.0083755	0.0912641	0.0750907	5601/537/50617/5602/50848/9114/5781/150084	8	MAPK9/ATP6AP1/ATP6V0A4/MAPK10/F11R/ATP6V0D1/PTPN11/IGSF5
hsa04722	Neurotrophin signaling pathway	11/393	120/9564	0.0102767	0.107286	0.0882731	5601/2932/5594/5602/3845/817/818/51806/5781/3654/801	11	MAPK9/GSK3B/MAPK1/MAPK10/KRAS/CAMK2D/CAMK2G/CALML5/PTPN11/IRAK1/CALM1
hsa03050	Proteasome	6/393	46/9564	0.0107997	0.107286	0.0882731	5687/5688/5713/10213/5707/5698	6	PSMA6/PSMA7/PSMD7/PSMD14/PSMD1/PSMB9
hsa05166	Human T-cell leukemia virus 1 infection	17/393	224/9564	0.0108644	0.107286	0.0882731	292/1870/9519/5601/5594/898/7046/5602/6908/991/3845/4085/7417/9134/7416/1388/5534	17	SLC25A5/E2F2/TBPL1/MAPK9/MAPK1/CCNE1/TGFBR1/MAPK10/TBP/CDC20/KRAS/MAD2L1/VDAC2/CCNE2/VDAC1/ATF6B/PPP3R1
hsa05214	Glioma	8/393	76/9564	0.0124416	0.116603	0.0959396	1870/5594/3845/817/818/7039/51806/801	8	E2F2/MAPK1/KRAS/CAMK2D/CAMK2G/TGFA/CALML5/CALM1
hsa04218	Cellular senescence	13/393	157/9564	0.0125459	0.116603	0.0959396	292/1870/5594/898/7046/3845/7417/9134/51806/1978/801/7416/5534	13	SLC25A5/E2F2/MAPK1/CCNE1/TGFBR1/KRAS/VDAC2/CCNE2/CALML5/EIF4EBP1/CALM1/VDAC1/PPP3R1
hsa03013	Nucleocytoplasmic transport	10/393	108/9564	0.0131762	0.118962	0.0978802	79023/9631/3836/9670/348995/4686/56000/23165/51068/11260	10	NUP37/NUP155/KPNA1/IPO13/NUP43/NCBP1/NXF3/NUP205/NMD3/XPOT
hsa04912	GnRH signaling pathway	9/393	93/9564	0.0139547	0.122491	0.100784	5601/5594/5332/5602/3845/817/818/51806/801	9	MAPK9/MAPK1/PLCB4/MAPK10/KRAS/CAMK2D/CAMK2G/CALML5/CALM1
hsa03018	RNA degradation	8/393	78/9564	0.0144182	0.123139	0.101317	2023/23019/10200/5211/3329/5042/27258/170506	8	ENO1/CNOT1/MPHOSPH6/PFKL/HSPD1/PABPC3/LSM3/DHX36
hsa04914	Progesterone-mediated oocyte maturation	10/393	111/9564	0.0157476	0.130953	0.107747	5601/3320/3326/5594/5602/9088/3845/995/4085/5347	10	MAPK9/HSP90AA1/HSP90AB1/MAPK1/MAPK10/PKMYT1/KRAS/CDC25C/MAD2L1/PLK1
hsa05161	Hepatitis B	13/393	163/9564	0.0167259	0.135523	0.111506	1870/5601/537/5594/898/7046/5602/3845/7534/9134/3654/1388/23118	13	E2F2/MAPK9/ATP6AP1/MAPK1/CCNE1/TGFBR1/MAPK10/KRAS/YWHAZ/CCNE2/IRAK1/ATF6B/TAB2
hsa05152	Tuberculosis	14/393	182/9564	0.0177719	0.140398	0.115517	5601/537/5594/50617/5602/3329/817/818/9114/51806/3654/64170/801/5534	14	MAPK9/ATP6AP1/MAPK1/ATP6V0A4/MAPK10/HSPD1/CAMK2D/CAMK2G/ATP6V0D1/CALML5/IRAK1/CARD9/CALM1/PPP3R1
hsa04360	Axon guidance	14/393	184/9564	0.0193569	0.14919	0.122751	2932/5594/81029/2048/3845/817/818/5747/5781/2050/23654/5365/5534/1945	14	GSK3B/MAPK1/WNT5B/EPHB2/KRAS/CAMK2D/CAMK2G/PTK2/PTPN11/EPHB4/PLXNB2/PLXNB3/PPP3R1/EFNA4
hsa04728	Dopaminergic synapse	11/393	133/9564	0.0208837	0.157125	0.12928	5601/2932/1312/5332/5602/817/818/3799/51806/801/1388	11	MAPK9/GSK3B/COMT/PLCB4/MAPK10/CAMK2D/CAMK2G/KIF5B/CALML5/CALM1/ATF6B
hsa04916	Melanogenesis	9/393	101/9564	0.0228053	0.167592	0.137892	2932/5594/5332/81029/3845/817/818/51806/801	9	GSK3B/MAPK1/PLCB4/WNT5B/KRAS/CAMK2D/CAMK2G/CALML5/CALM1
hsa04621	NOD-like receptor signaling pathway	14/393	189/9564	0.0237868	0.170832	0.140558	5601/1535/3320/3326/5594/5332/5602/24145/10910/7417/55669/64170/7416/23118	14	MAPK9/CYBA/HSP90AA1/HSP90AB1/MAPK1/PLCB4/MAPK10/PANX1/SUGT1/VDAC2/MFN1/CARD9/VDAC1/TAB2
hsa03440	Homologous recombination	5/393	41/9564	0.0253755	0.177065	0.145686	672/5888/8438/5889/25788	5	BRCA1/RAD51/RAD54L/RAD51C/RAD54B
hsa05210	Colorectal cancer	8/393	87/9564	0.0261994	0.177065	0.145686	5898/5601/2932/5594/7046/5602/3845/7039	8	RALA/MAPK9/GSK3B/MAPK1/TGFBR1/MAPK10/KRAS/TGFA
hsa00601	Glycosphingolipid biosynthesis - lacto and neolacto series	4/393	28/9564	0.0263355	0.177065	0.145686	8703/124872/2525/10331	4	B4GALT3/B4GALNT2/FUT3/B3GNT3
hsa04915	Estrogen signaling pathway	11/393	139/9564	0.0278619	0.180026	0.148123	2288/3320/3326/5594/5332/3312/3845/7039/51806/801/1388	11	FKBP4/HSP90AA1/HSP90AB1/MAPK1/PLCB4/HSPA8/KRAS/TGFA/CALML5/CALM1/ATF6B
hsa04137	Mitophagy - animal	9/393	105/9564	0.0284852	0.180026	0.148123	5601/3091/5602/3845/84134/55669/664/4976/79065	9	MAPK9/HIF1A/MAPK10/KRAS/TOMM40L/MFN1/BNIP3/OPA1/ATG9A
hsa04625	C-type lectin receptor signaling pathway	9/393	105/9564	0.0284852	0.180026	0.148123	5601/5594/5602/3845/51806/5781/64170/801/5534	9	MAPK9/MAPK1/MAPK10/KRAS/CALML5/PTPN11/CARD9/CALM1/PPP3R1
hsa04744	Phototransduction	4/393	29/9564	0.0295892	0.180085	0.148171	2978/51806/1259/801	4	GUCA1A/CALML5/CNGA1/CALM1
hsa05132	Salmonella infection	17/393	251/9564	0.0296342	0.180085	0.148171	5898/5601/3320/3326/5594/5602/3836/10376/7277/29109/10097/84790/3799/10540/64746/3654/23118	17	RALA/MAPK9/HSP90AA1/HSP90AB1/MAPK1/MAPK10/KPNA1/TUBA1B/TUBA4A/FHOD1/ACTR2/TUBA1C/KIF5B/DCTN2/ACBD3/IRAK1/TAB2
hsa05014	Amyotrophic lateral sclerosis	23/393	371/9564	0.0320099	0.190852	0.15703	79023/5687/5688/5713/9631/10213/348995/10376/7277/1349/29979/4686/79139/56000/23165/84134/84790/3799/5707/10540/1537/7416/5534	23	NUP37/PSMA6/PSMA7/PSMD7/NUP155/PSMD14/NUP43/TUBA1B/TUBA4A/COX7B/UBQLN1/NCBP1/DERL1/NXF3/NUP205/TOMM40L/TUBA1C/KIF5B/PSMD1/DCTN2/CYC1/VDAC1/PPP3R1
hsa00020	Citrate cycle (TCA cycle)	4/393	30/9564	0.0330702	0.191339	0.157431	1431/4967/5160/4191	4	CS/OGDH/PDHA1/MDH2
hsa00513	Various types of N-glycan biosynthesis	5/393	44/9564	0.0333027	0.191339	0.157431	6185/4245/8703/201595/1650	5	RPN2/MGAT1/B4GALT3/STT3B/DDOST
hsa04971	Gastric acid secretion	7/393	76/9564	0.0360806	0.201757	0.166003	7430/5332/91807/817/818/51806/801	7	EZR/PLCB4/MYLK3/CAMK2D/CAMK2G/CALML5/CALM1
hsa03060	Protein export	4/393	31/9564	0.0367802	0.201757	0.166003	11231/23480/58477/51608	4	SEC63/SEC61G/SRPRB/GET4
hsa05222	Small cell lung cancer	8/393	93/9564	0.0370314	0.201757	0.166003	1870/898/2335/6502/5747/1163/9134/1282	8	E2F2/CCNE1/FN1/SKP2/PTK2/CKS1B/CCNE2/COL4A1
hsa05220	Chronic myeloid leukemia	7/393	77/9564	0.0383484	0.205391	0.168993	1870/5594/7046/3845/5781/613/3066	7	E2F2/MAPK1/TGFBR1/KRAS/PTPN11/BCR/HDAC2
hsa05133	Pertussis	7/393	78/9564	0.0407077	0.20869	0.171707	5601/5594/5602/3678/51806/3654/801	7	MAPK9/MAPK1/MAPK10/ITGA5/CALML5/IRAK1/CALM1
hsa04022	cGMP-PKG signaling pathway	12/393	166/9564	0.0407381	0.20869	0.171707	292/5594/5332/3827/91807/7417/51806/1259/801/7416/1388/5534	12	SLC25A5/MAPK1/PLCB4/KNG1/MYLK3/VDAC2/CALML5/CNGA1/CALM1/VDAC1/ATF6B/PPP3R1
hsa04926	Relaxin signaling pathway	10/393	130/9564	0.041316	0.20869	0.171707	5601/5594/5332/7046/5602/3845/4322/1282/4312/1388	10	MAPK9/MAPK1/PLCB4/TGFBR1/MAPK10/KRAS/MMP13/COL4A1/MMP1/ATF6B
hsa05205	Proteoglycans in cancer	14/393	204/9564	0.0416058	0.20869	0.171707	7430/5594/3091/81029/29102/2335/6382/3845/817/818/3678/5747/10855/5781	14	EZR/MAPK1/HIF1A/WNT5B/DROSHA/FN1/SDC1/KRAS/CAMK2D/CAMK2G/ITGA5/PTK2/HPSE/PTPN11
hsa04517	IgSF CAM signaling	19/393	302/9564	0.0427414	0.209822	0.172638	5601/8832/5817/22999/2932/7430/5594/5602/10376/7277/10097/91807/23426/50848/3678/84790/5747/5781/150084	19	MAPK9/CD84/PVR/RIMS1/GSK3B/EZR/MAPK1/MAPK10/TUBA1B/TUBA4A/ACTR2/MYLK3/GRIP1/F11R/ITGA5/TUBA1C/PTK2/PTPN11/IGSF5
hsa04721	Synaptic vesicle cycle	7/393	79/9564	0.0431596	0.209822	0.172638	8218/22999/50617/6804/6529/9114/6536	7	CLTCL1/RIMS1/ATP6V0A4/STX1A/SLC6A1/ATP6V0D1/SLC6A9
hsa04217	Necroptosis	12/393	168/9564	0.0439848	0.210594	0.173273	292/5601/5610/3320/3326/5602/817/818/9131/7417/7416/653505	12	SLC25A5/MAPK9/EIF2AK2/HSP90AA1/HSP90AB1/MAPK10/CAMK2D/CAMK2G/AIFM1/VDAC2/VDAC1/PPIAL4A
hsa00100	Steroid biosynthesis	3/393	20/9564	0.0467187	0.216434	0.178079	6713/4047/1056	3	SQLE/LSS/CEL
hsa00785	Lipoic acid metabolism	3/393	20/9564	0.0467187	0.216434	0.178079	4967/5160/55526	3	OGDH/PDHA1/DHTKD1
hsa05208	Chemical carcinogenesis - reactive oxygen species	15/393	227/9564	0.0472593	0.216434	0.178079	292/5601/1535/5594/3091/5602/10327/1349/3845/7417/5747/1537/5781/1728/7416	15	SLC25A5/MAPK9/CYBA/MAPK1/HIF1A/MAPK10/AKR1A1/COX7B/KRAS/VDAC2/PTK2/CYC1/PTPN11/NQO1/VDAC1

## Sheet: PAM50.LumA.good.ego
ID	Description	GeneRatio	BgRatio	pvalue	p.adjust	qvalue	geneID	Count
GO:0002181	cytoplasmic translation	44/213	146/18800	3.99695e-51	8.96516e-48	8.96516e-48	RPL31/RPS5/RPLP0/RPL3/RPS16/RPL18A/RPL28/RPL19/RPS13/RPL24/RPL22/RPS25/RPL21/RPL5/RPL36/RPS6/RPS2/RPS11/RPL13A/RPL11/EIF2D/RPS27A/RPS3A/RPL10/EIF3M/RPL30/RPS14/RPL13/RPSA/RPS9/RPS7/RPL4/RPS27/RPS17/RPS23/RPL37A/RPL12/RPS4X/RPL23A/RPL10A/RPS29/RPS18/RPS28/RPL36A	44
GO:0042254	ribosome biogenesis	24/213	304/18800	8.47057e-14	9.49975e-11	9.49975e-11	RPS5/RPLP0/RPL3/RPS16/RPL24/RPF1/RPS25/RCL1/RPL5/RPS6/RSL24D1/RPL11/RPL10/ABCE1/LSM6/RPS14/RPUSD4/RPSA/RPS7/RPS27/RPS17/RPL23A/RPL10A/RPS28	24
GO:0042255	ribosome assembly	12/213	62/18800	4.3069e-12	3.22012e-09	3.22012e-09	RPS5/RPLP0/RPL3/RPL24/RPL5/RPL11/RPL10/RPS14/RPSA/RPS27/RPL23A/RPS28	12
GO:0022613	ribonucleoprotein complex biogenesis	26/213	448/18800	8.96894e-12	5.02933e-09	5.02933e-09	RPS5/RPLP0/RPL3/RPS16/RPL24/RPF1/RPS25/RCL1/RPL5/RPS6/RSL24D1/RPL13A/RPL11/EIF2D/RPL10/ABCE1/LSM6/RPS14/RPUSD4/RPSA/RPS7/RPS27/RPS17/RPL23A/RPL10A/RPS28	26
GO:0042274	ribosomal small subunit biogenesis	12/213	74/18800	3.88429e-11	1.74249e-08	1.74249e-08	RPS5/RPS16/RPS25/RCL1/RPS6/LSM6/RPS14/RPSA/RPS7/RPS27/RPS17/RPS28	12
GO:0042273	ribosomal large subunit biogenesis	10/213	72/18800	8.20317e-09	3.06662e-06	3.06662e-06	RPLP0/RPL3/RPL24/RPF1/RPL5/RSL24D1/RPL11/RPL10/RPL23A/RPL10A	10
GO:0071826	ribonucleoprotein complex subunit organization	15/213	208/18800	1.5616e-08	4.45984e-06	4.45984e-06	RPS5/RPLP0/RPL3/RPL24/RPL5/RPL13A/RPL11/DYRK3/EIF2D/RPL10/RPS14/RPSA/RPS27/RPL23A/RPS28	15
GO:0000027	ribosomal large subunit assembly	7/213	27/18800	1.59067e-08	4.45984e-06	4.45984e-06	RPLP0/RPL3/RPL24/RPL5/RPL11/RPL10/RPL23A	7
GO:0006364	rRNA processing	15/213	226/18800	4.72942e-08	1.17868e-05	1.17868e-05	RPS16/RPF1/RPS25/RCL1/RPL5/RPS6/RPL11/LSM6/RPS14/RPUSD4/RPS7/RPS27/RPS17/RPL10A/RPS28	15
GO:0016072	rRNA metabolic process	16/213	264/18800	5.93105e-08	1.33033e-05	1.33033e-05	RPS16/RPF1/RPS25/RCL1/RPL5/POLR1E/RPS6/RPL11/LSM6/RPS14/RPUSD4/RPS7/RPS27/RPS17/RPL10A/RPS28	16
GO:0022618	ribonucleoprotein complex assembly	14/213	200/18800	6.92926e-08	1.41294e-05	1.41294e-05	RPS5/RPLP0/RPL3/RPL24/RPL5/RPL13A/RPL11/EIF2D/RPL10/RPS14/RPSA/RPS27/RPL23A/RPS28	14
GO:0000028	ribosomal small subunit assembly	5/213	19/18800	1.81995e-06	0.000340179	0.000340179	RPS5/RPS14/RPSA/RPS27/RPS28	5
GO:0034470	ncRNA processing	17/213	424/18800	7.20138e-06	0.00124252	0.00124252	TRNT1/RPS16/RPF1/RPS25/RCL1/RPL5/RPS6/RPL11/LSM6/RPS14/RPUSD4/RPS7/RPS27/DALRD3/RPS17/RPL10A/RPS28	17
GO:0051438	regulation of ubiquitin-protein transferase activity	6/213	56/18800	3.99131e-05	0.00639465	0.00639465	CDC14B/PARK7/RPL5/RPS2/RPL11/RPS7	6
GO:0006413	translational initiation	8/213	120/18800	6.74984e-05	0.0100933	0.0100933	RPS5/RPL13A/EIF2D/RPS3A/EIF3M/ABCE1/EIF3F/RPS17	8
GO:0051444	negative regulation of ubiquitin-protein transferase activity	4/213	22/18800	9.98362e-05	0.0139958	0.0139958	PARK7/RPL5/RPL11/RPS7	4
GO:0140694	non-membrane-bounded organelle assembly	14/213	379/18800	0.000112817	0.0148852	0.0148852	RPS5/RPLP0/RPL3/RPL24/RPL5/RPL11/RPL10/C10orf90/RPS14/RPSA/RPS27/RPS23/RPL23A/RPS28	14
GO:1904666	regulation of ubiquitin protein ligase activity	4/213	24/18800	0.000142472	0.0177537	0.0177537	CDC14B/RPL5/RPL11/RPS7	4
GO:0030490	maturation of SSU-rRNA	5/213	51/18800	0.000273881	0.0323324	0.0323324	RPS16/RCL1/LSM6/RPS14/RPS28	5
GO:1904667	negative regulation of ubiquitin protein ligase activity	3/213	12/18800	0.000292548	0.0328092	0.0328092	RPL5/RPL11/RPS7	3
GO:2000059	negative regulation of ubiquitin-dependent protein catabolic process	4/213	49/18800	0.00227771	0.243281	0.243281	PARK7/RPL5/RPL11/RPS7	4
GO:1903008	organelle disassembly	6/213	121/18800	0.00257241	0.262269	0.262269	MAP1LC3A/PARK7/DYRK3/EIF2D/TOMM7/PHB2	6
GO:0061436	establishment of skin barrier	3/213	25/18800	0.00274395	0.267594	0.267594	CLDN1/SFN/KRT16	3
GO:0002183	cytoplasmic translational initiation	3/213	27/18800	0.00343205	0.320753	0.320753	RPL13A/EIF2D/EIF3M	3
GO:0033561	regulation of water loss via skin	3/213	29/18800	0.0042168	0.378332	0.378332	CLDN1/SFN/KRT16	3
GO:0010458	exit from mitosis	3/213	30/18800	0.00464662	0.400861	0.400861	CDC14B/RPL24/PHB2	3
GO:2000434	regulation of protein neddylation	2/213	10/18800	0.00541529	0.44987	0.44987	RPL5/RPL11	2
GO:1903051	negative regulation of proteolysis involved in protein catabolic process	4/213	65/18800	0.00632544	0.456052	0.456052	PARK7/RPL5/RPL11/RPS7	4
GO:1901796	regulation of signal transduction by p53 class mediator	5/213	103/18800	0.00635736	0.456052	0.456052	RPL5/RPL11/DYRK3/ARMC10/RPS7	5
GO:0001731	formation of translation preinitiation complex	2/213	11/18800	0.00656952	0.456052	0.456052	RPL13A/EIF2D	2
GO:0040015	negative regulation of multicellular organism growth	2/213	11/18800	0.00656952	0.456052	0.456052	ADRB1/PLAC8	2
GO:0075522	IRES-dependent viral translational initiation	2/213	11/18800	0.00656952	0.456052	0.456052	EIF2D/EIF3F	2
GO:0006417	regulation of translation	12/213	463/18800	0.00670964	0.456052	0.456052	RPL22/RPL5/KRT17/RPL13A/RPL10/EIF4E/MAGOH/ABCE1/RPS14/RPUSD4/RPS9/RPS4X	12
GO:0002024	diet induced thermogenesis	2/213	12/18800	0.00782492	0.501465	0.501465	ADRB1/APPL2	2
GO:0090646	mitochondrial tRNA processing	2/213	12/18800	0.00782492	0.501465	0.501465	TRNT1/RPUSD4	2
GO:0000462	maturation of SSU-rRNA from tricistronic rRNA transcript (SSU-rRNA, 5.8S rRNA, LSU-rRNA)	3/213	38/18800	0.00903641	0.563018	0.563018	RPS16/RCL1/RPS14	3
GO:0002864	regulation of acute inflammatory response to antigenic stimulus	2/213	14/18800	0.0106296	0.611336	0.611336	PARK7/PLA2G2D	2
GO:0015697	quaternary ammonium group transport	2/213	14/18800	0.0106296	0.611336	0.611336	SLC25A48/SLC6A20	2
GO:0042182	ketone catabolic process	2/213	14/18800	0.0106296	0.611336	0.611336	PARK7/CYP4F11	2
GO:0031396	regulation of protein ubiquitination	7/213	213/18800	0.0109372	0.613304	0.613304	CDC14B/PARK7/RPL5/RPS2/RPL11/BCL10/RPS7	7
GO:2000650	negative regulation of sodium ion transmembrane transporter activity	2/213	15/18800	0.0121741	0.666013	0.666013	OSR1/PCSK9	2
GO:0031649	heat generation	2/213	16/18800	0.0138104	0.709379	0.709379	ADRB1/TNFSF11	2
GO:1902306	negative regulation of sodium ion transmembrane transport	2/213	16/18800	0.0138104	0.709379	0.709379	OSR1/PCSK9	2
GO:0043038	amino acid activation	3/213	45/18800	0.014348	0.709379	0.709379	CARS2/AASDH/DALRD3	3
GO:0031397	negative regulation of protein ubiquitination	4/213	84/18800	0.0152774	0.709379	0.709379	PARK7/RPL5/RPL11/RPS7	4
GO:0000097	sulfur amino acid biosynthetic process	2/213	17/18800	0.0155361	0.709379	0.709379	MTAP/CTH	2
GO:0006677	glycosylceramide metabolic process	2/213	17/18800	0.0155361	0.709379	0.709379	GLA/UGT8	2
GO:0002673	regulation of acute inflammatory response	3/213	47/18800	0.0161283	0.709379	0.709379	PARK7/PLA2G2D/TNFSF11	3
GO:0006520	cellular amino acid metabolic process	8/213	285/18800	0.0162357	0.709379	0.709379	MTAP/PARK7/CTH/CARS2/ADHFE1/DDAH1/AASDH/DALRD3	8
GO:0007096	regulation of exit from mitosis	2/213	18/18800	0.0173492	0.709379	0.709379	CDC14B/PHB2	2
GO:0019081	viral translation	2/213	18/18800	0.0173492	0.709379	0.709379	EIF2D/EIF3F	2
GO:0043649	dicarboxylic acid catabolic process	2/213	18/18800	0.0173492	0.709379	0.709379	ADHFE1/ACOT4	2
GO:0045116	protein neddylation	2/213	18/18800	0.0173492	0.709379	0.709379	RPL5/RPL11	2
GO:0072189	ureter development	2/213	18/18800	0.0173492	0.709379	0.709379	ALDH1A2/OSR1	2
GO:0000422	autophagy of mitochondrion	4/213	88/18800	0.0178341	0.709379	0.709379	MAP1LC3A/PARK7/TOMM7/PHB2	4
GO:0061726	mitochondrion disassembly	4/213	88/18800	0.0178341	0.709379	0.709379	MAP1LC3A/PARK7/TOMM7/PHB2	4
GO:0050873	brown fat cell differentiation	3/213	49/18800	0.018027	0.709379	0.709379	ADRB1/PLAC8/LAMB3	3
GO:0001776	leukocyte homeostasis	4/213	89/18800	0.0185123	0.715915	0.715915	LGALS2/FLT3/RPS6/BCL10	4
GO:0060749	mammary gland alveolus development	2/213	19/18800	0.0192473	0.719527	0.719527	TNFSF11/PHB2	2
GO:0061377	mammary gland lobule development	2/213	19/18800	0.0192473	0.719527	0.719527	TNFSF11/PHB2	2
GO:0009409	response to cold	3/213	51/18800	0.0200449	0.73706	0.73706	ADRB1/APPL2/PLAC8	3
GO:0000963	mitochondrial RNA processing	2/213	20/18800	0.0212283	0.755795	0.755795	TRNT1/RPUSD4	2
GO:0010288	response to lead ion	2/213	20/18800	0.0212283	0.755795	0.755795	MAP1LC3A/CLDN1	2
GO:0050821	protein stabilization	6/213	191/18800	0.0218628	0.758987	0.758987	PARK7/RPL5/RPL11/C10orf90/RPS7/PHB2	6
GO:0045727	positive regulation of translation	5/213	141/18800	0.0223101	0.758987	0.758987	RPL5/KRT17/RPUSD4/RPS9/RPS4X	5
GO:1903320	regulation of protein modification by small protein conjugation or removal	7/213	246/18800	0.0223331	0.758987	0.758987	CDC14B/PARK7/RPL5/RPS2/RPL11/BCL10/RPS7	7
GO:0006450	regulation of translational fidelity	2/213	21/18800	0.0232902	0.768234	0.768234	RPS5/RPS9	2
GO:0010766	negative regulation of sodium ion transport	2/213	21/18800	0.0232902	0.768234	0.768234	OSR1/PCSK9	2
GO:1903321	negative regulation of protein modification by small protein conjugation or removal	4/213	96/18800	0.0237077	0.770673	0.770673	PARK7/RPL5/RPL11/RPS7	4
GO:0016137	glycoside metabolic process	2/213	22/18800	0.0254308	0.78157	0.78157	AKR7A2/GLA	2
GO:0032768	regulation of monooxygenase activity	3/213	57/18800	0.0268151	0.78157	0.78157	GLA/PARK7/DDAH1	3
GO:0051289	protein homotetramerization	3/213	57/18800	0.0268151	0.78157	0.78157	CTH/ALDH1A2/APPL2	3
GO:0010155	regulation of proton transport	2/213	23/18800	0.0276482	0.78157	0.78157	PARK7/PHB2	2
GO:0016338	calcium-independent cell-cell adhesion via plasma membrane cell-adhesion molecules	2/213	23/18800	0.0276482	0.78157	0.78157	CLDN11/CLDN1	2
GO:0050891	multicellular organismal water homeostasis	3/213	59/18800	0.0293103	0.78157	0.78157	CLDN1/SFN/KRT16	3
GO:0043567	regulation of insulin-like growth factor receptor signaling pathway	2/213	24/18800	0.0299404	0.78157	0.78157	CILP/IGFBP6	2
GO:2000679	positive regulation of transcription regulatory region DNA binding	2/213	24/18800	0.0299404	0.78157	0.78157	PARK7/GTF2B	2
GO:0050673	epithelial cell proliferation	10/213	443/18800	0.0299888	0.78157	0.78157	WDR13/FGF1/TNFSF11/ALDH1A2/FGFBP1/OSR1/CLDN1/PKHD1/SFN/PHB2	10
GO:0050678	regulation of epithelial cell proliferation	9/213	382/18800	0.030488	0.78157	0.78157	WDR13/FGF1/ALDH1A2/FGFBP1/OSR1/CLDN1/PKHD1/SFN/PHB2	9
GO:0002438	acute inflammatory response to antigenic stimulus	2/213	25/18800	0.0323053	0.78157	0.78157	PARK7/PLA2G2D	2
GO:0051341	regulation of oxidoreductase activity	4/213	106/18800	0.0325262	0.78157	0.78157	GLA/PARK7/DDAH1/PHB2	4
GO:0033598	mammary gland epithelial cell proliferation	2/213	26/18800	0.034741	0.78157	0.78157	TNFSF11/PHB2	2
GO:0040014	regulation of multicellular organism growth	3/213	64/18800	0.0360658	0.78157	0.78157	ADRB1/PLAC8/NPY1R	3
GO:0002092	positive regulation of receptor internalization	2/213	27/18800	0.0372457	0.78157	0.78157	ATAD1/PCSK9	2
GO:0002675	positive regulation of acute inflammatory response	2/213	27/18800	0.0372457	0.78157	0.78157	PARK7/TNFSF11	2
GO:0009065	glutamine family amino acid catabolic process	2/213	27/18800	0.0372457	0.78157	0.78157	ADHFE1/DDAH1	2
GO:0016540	protein autoprocessing	2/213	27/18800	0.0372457	0.78157	0.78157	PCSK9/CASP4	2
GO:0002260	lymphocyte homeostasis	3/213	65/18800	0.0375049	0.78157	0.78157	LGALS2/RPS6/BCL10	3
GO:0006081	cellular aldehyde metabolic process	3/213	66/18800	0.038973	0.78157	0.78157	AKR7A2/PARK7/ALDH1A2	3
GO:0030104	water homeostasis	3/213	66/18800	0.038973	0.78157	0.78157	CLDN1/SFN/KRT16	3
GO:0006790	sulfur compound metabolic process	8/213	339/18800	0.0397844	0.78157	0.78157	ACSM3/MTAP/HSCB/PARK7/CTH/SULT4A1/ACOT4/GSTK1	8
GO:0000470	maturation of LSU-rRNA	2/213	28/18800	0.0398176	0.78157	0.78157	RPF1/RPL10A	2
GO:0046337	phosphatidylethanolamine metabolic process	2/213	28/18800	0.0398176	0.78157	0.78157	PLA2G2D/ETNK2	2
GO:1903672	positive regulation of sprouting angiogenesis	2/213	28/18800	0.0398176	0.78157	0.78157	FGF1/TNN	2
GO:0071300	cellular response to retinoic acid	3/213	67/18800	0.04047	0.78157	0.78157	ALDH1A2/OSR1/PHB2	3
GO:0042303	molting cycle	4/213	114/18800	0.0407921	0.78157	0.78157	KRT17/SOSTDC1/KRT16/KRT14	4
GO:0042633	hair cycle	4/213	114/18800	0.0407921	0.78157	0.78157	KRT17/SOSTDC1/KRT16/KRT14	4
GO:0034250	positive regulation of cellular amide metabolic process	5/213	167/18800	0.0417249	0.78157	0.78157	RPL5/KRT17/RPUSD4/RPS9/RPS4X	5
GO:0045109	intermediate filament organization	3/213	68/18800	0.0419958	0.78157	0.78157	KRT17/KRT16/KRT14	3
GO:0061180	mammary gland epithelium development	3/213	68/18800	0.0419958	0.78157	0.78157	TNFSF11/SOSTDC1/PHB2	3
GO:0048872	homeostasis of number of cells	7/213	282/18800	0.0420837	0.78157	0.78157	LGALS2/FLT3/RPS6/BCL10/DYRK3/RPS14/RPS17	7
GO:0002021	response to dietary excess	2/213	29/18800	0.0424546	0.78157	0.78157	ADRB1/APPL2	2
GO:0043406	positive regulation of MAP kinase activity	4/213	116/18800	0.0430282	0.78157	0.78157	FGF1/TNFSF11/FLT3/NEK10	4
GO:0072331	signal transduction by p53 class mediator	5/213	170/18800	0.0444617	0.78157	0.78157	RPL5/RPL11/DYRK3/ARMC10/RPS7	5
GO:1901607	alpha-amino acid biosynthetic process	3/213	70/18800	0.045133	0.78157	0.78157	MTAP/PARK7/CTH	3
GO:0031069	hair follicle morphogenesis	2/213	30/18800	0.0451552	0.78157	0.78157	KRT17/SOSTDC1	2
GO:0060603	mammary gland duct morphogenesis	2/213	30/18800	0.0451552	0.78157	0.78157	SOSTDC1/PHB2	2
GO:0071346	cellular response to interferon-gamma	4/213	118/18800	0.0453322	0.78157	0.78157	GBP3/RAB20/RPL13A/CLDN1	4
GO:0032148	activation of protein kinase B activity	2/213	31/18800	0.0479175	0.78157	0.78157	FGF1/PARK7	2
GO:0035115	embryonic forelimb morphogenesis	2/213	31/18800	0.0479175	0.78157	0.78157	ALDH1A2/OSR1	2
GO:0046825	regulation of protein export from nucleus	2/213	31/18800	0.0479175	0.78157	0.78157	PARK7/SFN	2
GO:0008544	epidermis development	8/213	355/18800	0.0497335	0.78157	0.78157	COL17A1/KRT17/NAB1/SOSTDC1/SFN/KRT16/KRT14/LAMB3	8

## Sheet: PAM50.LumA.good.ekegg
ID	Description	GeneRatio	BgRatio	pvalue	p.adjust	qvalue	geneID	Count	genesymbol
hsa05171	Coronavirus disease - COVID-19	43/122	238/9564	7.52063e-39	1.36876e-36	1.36876e-36	6160/6193/6175/6122/6217/6142/6158/6143/6207/6152/6146/6230/6144/6125/25873/6194/51187/6187/6205/23521/6135/6233/6189/6134/6156/6208/6137/3921/6203/6201/6124/6232/6218/6228/6168/6136/6191/6147/4736/6235/6222/6234/6173	43	RPL31/RPS5/RPLP0/RPL3/RPS16/RPL18A/RPL28/RPL19/RPS13/RPL24/RPL22/RPS25/RPL21/RPL5/RPL36/RPS6/RSL24D1/RPS2/RPS11/RPL13A/RPL11/RPS27A/RPS3A/RPL10/RPL30/RPS14/RPL13/RPSA/RPS9/RPS7/RPL4/RPS27/RPS17/RPS23/RPL37A/RPL12/RPS4X/RPL23A/RPL10A/RPS29/RPS18/RPS28/RPL36A
hsa04382	Cornified envelope formation	10/122	217/9564	0.000442188	0.0402391	0.0402391	5010/1308/3872/1830/9076/126410/3868/3861/6273/3914	10	CLDN11/COL17A1/KRT17/DSG3/CLDN1/CYP4F22/KRT16/KRT14/S100A2/LAMB3
hsa00592	alpha-Linolenic acid metabolism	2/122	26/9564	0.0429761	0.970261	0.970261	30/26279	2	ACAA1/PLA2G2D
hsa04137	Mitophagy - animal	4/122	105/9564	0.0450539	0.970261	0.970261	84557/6233/54543/11331	4	MAP1LC3A/RPS27A/TOMM7/PHB2
hsa01040	Biosynthesis of unsaturated fatty acids	2/122	27/9564	0.0460352	0.970261	0.970261	30/122970	2	ACAA1/ACOT4

## Sheet: PAM50.LumA.poor.ego
ID	Description	GeneRatio	BgRatio	pvalue	p.adjust	qvalue	geneID	Count
GO:0072074	kidney mesenchyme development	4/136	19/18800	9.33399e-06	0.0215335	0.0202302	SIX4/SIX1/BASP1/FOXD1	4
GO:0010232	vascular transport	6/136	87/18800	4.00729e-05	0.030816	0.0289509	ABCC9/SLC7A5/ABCC5/ATP8A1/SLC16A2/SLC6A1	6
GO:0150104	transport across blood-brain barrier	6/136	87/18800	4.00729e-05	0.030816	0.0289509	ABCC9/SLC7A5/ABCC5/ATP8A1/SLC16A2/SLC6A1	6
GO:0090183	regulation of kidney development	4/136	32/18800	8.05053e-05	0.0464314	0.0436212	SIX4/SIX1/BASP1/FOXD1	4
GO:0072075	metanephric mesenchyme development	3/136	15/18800	0.00015809	0.0729425	0.0685276	SIX4/SIX1/BASP1	3
GO:0060560	developmental growth involved in morphogenesis	8/136	234/18800	0.000306609	0.117891	0.110756	RIMS1/HSP90AB1/SIX4/EPB41L5/SIX1/MAP1B/SLC9A6/GDI1	8
GO:0000723	telomere maintenance	6/136	132/18800	0.000398528	0.131343	0.123394	HSP90AB1/NBN/ZNF365/NSMCE2/CCNE2/SLX4	6
GO:0031954	positive regulation of protein autophosphorylation	3/136	26/18800	0.000852283	0.210474	0.197735	NBN/RAP2C/CALM1	3
GO:0010498	proteasomal protein catabolic process	11/136	496/18800	0.000970076	0.210474	0.197735	USP13/UBE2K/HSP90AB1/FAF2/CSNK1A1/SH3RF1/WDR26/PSMC3/SOCS6/FBXL7/PRAME	11
GO:0010038	response to metal ion	9/136	351/18800	0.00104264	0.210474	0.197735	CPNE3/GPI/EIF2B5/SLC30A5/SLC6A1/PPP1CA/CACNA1H/CALM1/GDI1	9
GO:0000724	double-strand break repair via homologous recombination	6/136	162/18800	0.00116677	0.210474	0.197735	NBN/MCM8/ZNF365/NSMCE2/RFWD3/SLX4	6
GO:0032200	telomere organization	6/136	162/18800	0.00116677	0.210474	0.197735	HSP90AB1/NBN/ZNF365/NSMCE2/CCNE2/SLX4	6
GO:0000725	recombinational repair	6/136	164/18800	0.00124271	0.210474	0.197735	NBN/MCM8/ZNF365/NSMCE2/RFWD3/SLX4	6
GO:0072009	nephron epithelium development	5/136	111/18800	0.00127726	0.210474	0.197735	SIX4/SIX1/PTPRO/BASP1/FOXD1	5
GO:0048639	positive regulation of developmental growth	6/136	169/18800	0.00144912	0.222875	0.209386	RIMS1/EZR/PPARD/MAP1B/BASP1/GDI1	6
GO:0036297	interstrand cross-link repair	3/136	32/18800	0.00157522	0.227127	0.21338	MCM8/RFWD3/SLX4	3
GO:0043587	tongue morphogenesis	2/136	10/18800	0.00225048	0.231976	0.217935	SIX4/SIX1	2
GO:0070327	thyroid hormone transport	2/136	10/18800	0.00225048	0.231976	0.217935	SLC7A5/SLC16A2	2
GO:0061136	regulation of proteasomal protein catabolic process	6/136	190/18800	0.00261395	0.231976	0.217935	USP13/UBE2K/HSP90AB1/CSNK1A1/SH3RF1/PSMC3	6
GO:2001241	positive regulation of extrinsic apoptotic signaling pathway in absence of ligand	2/136	11/18800	0.00273757	0.231976	0.217935	PPP1CA/WWOX	2
GO:0048638	regulation of developmental growth	8/136	329/18800	0.00274185	0.231976	0.217935	RIMS1/EZR/SIX4/PPARD/SIX1/MAP1B/BASP1/GDI1	8
GO:0032570	response to progesterone	3/136	39/18800	0.00279736	0.231976	0.217935	GPI/TRERF1/NCOA2	3
GO:0006446	regulation of translational initiation	4/136	81/18800	0.00283432	0.231976	0.217935	NCBP2/EIF2B5/LARP1/PPP1CA	4
GO:0003018	vascular process in circulatory system	7/136	263/18800	0.00305928	0.231976	0.217935	ABCC9/SLC7A5/PPARD/ABCC5/ATP8A1/SLC16A2/SLC6A1	7
GO:0043161	proteasome-mediated ubiquitin-dependent protein catabolic process	9/136	414/18800	0.0031996	0.231976	0.217935	UBE2K/HSP90AB1/FAF2/CSNK1A1/SH3RF1/WDR26/PSMC3/FBXL7/PRAME	9
GO:0014842	regulation of skeletal muscle satellite cell proliferation	2/136	12/18800	0.00326955	0.231976	0.217935	PPARD/SIX1	2
GO:0015803	branched-chain amino acid transport	2/136	12/18800	0.00326955	0.231976	0.217935	SLC38A7/SLC7A5	2
GO:0060788	ectodermal placode formation	2/136	12/18800	0.00326955	0.231976	0.217935	SIX4/SIX1	2
GO:0071697	ectodermal placode morphogenesis	2/136	12/18800	0.00326955	0.231976	0.217935	SIX4/SIX1	2
GO:0031952	regulation of protein autophosphorylation	3/136	42/18800	0.00345893	0.231976	0.217935	NBN/RAP2C/CALM1	3
GO:0000086	G2/M transition of mitotic cell cycle	5/136	140/18800	0.00351919	0.231976	0.217935	NBN/MASTL/FBXL7/CALM1/PPME1	5
GO:0072073	kidney epithelium development	5/136	140/18800	0.00351919	0.231976	0.217935	SIX4/SIX1/PTPRO/BASP1/FOXD1	5
GO:0007528	neuromuscular junction development	3/136	43/18800	0.00369887	0.231976	0.217935	SIX4/DNAJA3/SIX1	3
GO:0014857	regulation of skeletal muscle cell proliferation	2/136	13/18800	0.00384575	0.231976	0.217935	PPARD/SIX1	2
GO:0015801	aromatic amino acid transport	2/136	13/18800	0.00384575	0.231976	0.217935	SLC38A7/SLC7A5	2
GO:0051451	myoblast migration	2/136	13/18800	0.00384575	0.231976	0.217935	SIX4/SIX1	2
GO:0071696	ectodermal placode development	2/136	13/18800	0.00384575	0.231976	0.217935	SIX4/SIX1	2
GO:0001656	metanephros development	4/136	89/18800	0.00397916	0.231976	0.217935	SIX4/SIX1/BASP1/FOXD1	4
GO:0006865	amino acid transport	5/136	145/18800	0.00408626	0.231976	0.217935	SLC38A7/SLC7A5/RAB3GAP1/SLC16A2/SLC6A1	5
GO:0072006	nephron development	5/136	145/18800	0.00408626	0.231976	0.217935	SIX4/SIX1/PTPRO/BASP1/FOXD1	5
GO:0014841	skeletal muscle satellite cell proliferation	2/136	14/18800	0.00446552	0.231976	0.217935	PPARD/SIX1	2
GO:0043584	nose development	2/136	14/18800	0.00446552	0.231976	0.217935	SIX4/SIX1	2
GO:0060993	kidney morphogenesis	4/136	93/18800	0.00465417	0.231976	0.217935	SIX4/SIX1/BASP1/FOXD1	4
GO:0044772	mitotic cell cycle phase transition	9/136	440/18800	0.00475791	0.231976	0.217935	NBN/MASTL/TEX14/NSMCE2/RFWD3/CCNE2/FBXL7/CALM1/PPME1	9
GO:0001657	ureteric bud development	4/136	94/18800	0.00483422	0.231976	0.217935	SIX4/SIX1/BASP1/FOXD1	4
GO:0072163	mesonephric epithelium development	4/136	95/18800	0.00501888	0.231976	0.217935	SIX4/SIX1/BASP1/FOXD1	4
GO:0072164	mesonephric tubule development	4/136	95/18800	0.00501888	0.231976	0.217935	SIX4/SIX1/BASP1/FOXD1	4
GO:0001325	formation of extrachromosomal circular DNA	2/136	15/18800	0.00512821	0.231976	0.217935	NBN/SLX4	2
GO:0014856	skeletal muscle cell proliferation	2/136	15/18800	0.00512821	0.231976	0.217935	PPARD/SIX1	2
GO:0090656	t-circle formation	2/136	15/18800	0.00512821	0.231976	0.217935	NBN/SLX4	2
GO:0090737	telomere maintenance via telomere trimming	2/136	15/18800	0.00512821	0.231976	0.217935	NBN/SLX4	2
GO:0044839	cell cycle G2/M phase transition	5/136	155/18800	0.00541162	0.235793	0.221522	NBN/MASTL/FBXL7/CALM1/PPME1	5
GO:0031331	positive regulation of cellular catabolic process	9/136	449/18800	0.00541701	0.235793	0.221522	USP13/EZR/CSNK1A1/RAB3GAP1/SH3BP4/SH3RF1/LARP1/PSMC3/PIP4K2C	9
GO:1903050	regulation of proteolysis involved in protein catabolic process	6/136	223/18800	0.005704	0.240305	0.225761	USP13/UBE2K/HSP90AB1/CSNK1A1/SH3RF1/PSMC3	6
GO:0001823	mesonephros development	4/136	99/18800	0.00580483	0.240305	0.225761	SIX4/SIX1/BASP1/FOXD1	4
GO:0090336	positive regulation of brown fat cell differentiation	2/136	16/18800	0.00583316	0.240305	0.225761	SIX1/SOX13	2
GO:0006261	DNA-templated DNA replication	5/136	159/18800	0.00601822	0.24358	0.228837	DNAJA3/NBN/ZNF365/RFWD3/CCNE2	5
GO:0033189	response to vitamin A	2/136	17/18800	0.00657974	0.247912	0.232907	PPARD/MAP1B	2
GO:0048791	calcium ion-regulated exocytosis of neurotransmitter	2/136	17/18800	0.00657974	0.247912	0.232907	RIMS1/RAB3GAP1	2
GO:0061548	ganglion development	2/136	17/18800	0.00657974	0.247912	0.232907	SIX4/SIX1	2
GO:2000369	regulation of clathrin-dependent endocytosis	2/136	17/18800	0.00657974	0.247912	0.232907	TNK2/AAK1	2
GO:0043090	amino acid import	3/136	53/18800	0.00666258	0.247912	0.232907	SLC7A5/SLC16A2/SLC6A1	3
GO:0014812	muscle cell migration	4/136	104/18800	0.00689748	0.249246	0.23416	SIX4/PPARD/IGFBP5/SIX1	4
GO:0021545	cranial nerve development	3/136	54/18800	0.00701767	0.249246	0.23416	SIX4/SIX1/EPHB2	3
GO:0045732	positive regulation of protein catabolic process	6/136	233/18800	0.00702254	0.249246	0.23416	USP13/EZR/CSNK1A1/SH3RF1/ASB11/PSMC3	6
GO:0060602	branch elongation of an epithelium	2/136	18/18800	0.00736733	0.249947	0.234819	SIX4/SIX1	2
GO:0071786	endoplasmic reticulum tubular network organization	2/136	18/18800	0.00736733	0.249947	0.234819	RAB3GAP1/ATL3	2
GO:0090190	positive regulation of branching involved in ureteric bud morphogenesis	2/136	18/18800	0.00736733	0.249947	0.234819	SIX4/SIX1	2
GO:0042176	regulation of protein catabolic process	8/136	395/18800	0.00809713	0.257275	0.241703	USP13/UBE2K/EZR/HSP90AB1/CSNK1A1/SH3RF1/ASB11/PSMC3	8
GO:0001658	branching involved in ureteric bud morphogenesis	3/136	57/18800	0.0081495	0.257275	0.241703	SIX4/SIX1/FOXD1	3
GO:0072079	nephron tubule formation	2/136	19/18800	0.00819529	0.257275	0.241703	SIX4/SIX1	2
GO:2000786	positive regulation of autophagosome assembly	2/136	19/18800	0.00819529	0.257275	0.241703	RAB3GAP1/PIP4K2C	2
GO:1990138	neuron projection extension	5/136	172/18800	0.00831923	0.257275	0.241703	RIMS1/HSP90AB1/MAP1B/SLC9A6/GDI1	5
GO:0015849	organic acid transport	7/136	318/18800	0.00846991	0.257275	0.241703	SLC38A7/SLC7A5/PPARD/ABCC5/RAB3GAP1/SLC16A2/SLC6A1	7
GO:0016049	cell growth	9/136	484/18800	0.00867642	0.257275	0.241703	RIMS1/HSP90AB1/PPARD/EPB41L5/IGFBP5/SH3BP4/MAP1B/SLC9A6/GDI1	9
GO:0030178	negative regulation of Wnt signaling pathway	5/136	174/18800	0.00872054	0.257275	0.241703	CSNK1A1/SOX13/PTPRO/WWOX/TLE1	5
GO:0043666	regulation of phosphoprotein phosphatase activity	3/136	59/18800	0.00896027	0.257275	0.241703	HSP90AB1/MASTL/CALM1	3
GO:0010288	response to lead ion	2/136	20/18800	0.00906302	0.257275	0.241703	SLC6A1/PPP1CA	2
GO:0043586	tongue development	2/136	20/18800	0.00906302	0.257275	0.241703	SIX4/SIX1	2
GO:2001014	regulation of skeletal muscle cell differentiation	2/136	20/18800	0.00906302	0.257275	0.241703	SIX4/SIX1	2
GO:0006310	DNA recombination	7/136	324/18800	0.00933019	0.257275	0.241703	HMGB3/NBN/MCM8/ZNF365/NSMCE2/RFWD3/SLX4	7
GO:0046824	positive regulation of nucleocytoplasmic transport	3/136	60/18800	0.00938272	0.257275	0.241703	HSP90AB1/NCBP2/JUP	3
GO:1903078	positive regulation of protein localization to plasma membrane	3/136	60/18800	0.00938272	0.257275	0.241703	EZR/EPHB2/CNST	3
GO:0001832	blastocyst growth	2/136	21/18800	0.0099699	0.257275	0.241703	NBN/SBDS	2
GO:0007063	regulation of sister chromatid cohesion	2/136	21/18800	0.0099699	0.257275	0.241703	CTCF/NSMCE2	2
GO:0031290	retinal ganglion cell axon guidance	2/136	21/18800	0.0099699	0.257275	0.241703	EPHB2/PTPRO	2
GO:0044090	positive regulation of vacuole organization	2/136	21/18800	0.0099699	0.257275	0.241703	RAB3GAP1/PIP4K2C	2
GO:0090189	regulation of branching involved in ureteric bud morphogenesis	2/136	21/18800	0.0099699	0.257275	0.241703	SIX4/SIX1	2
GO:1901800	positive regulation of proteasomal protein catabolic process	4/136	116/18800	0.0100537	0.257275	0.241703	USP13/CSNK1A1/SH3RF1/PSMC3	4
GO:0015800	acidic amino acid transport	3/136	63/18800	0.0107191	0.257275	0.241703	SLC38A7/RAB3GAP1/SLC6A1	3
GO:0060675	ureteric bud morphogenesis	3/136	63/18800	0.0107191	0.257275	0.241703	SIX4/SIX1/FOXD1	3
GO:0045927	positive regulation of growth	6/136	256/18800	0.0108732	0.257275	0.241703	RIMS1/EZR/PPARD/MAP1B/BASP1/GDI1	6
GO:0032516	positive regulation of phosphoprotein phosphatase activity	2/136	22/18800	0.0109153	0.257275	0.241703	HSP90AB1/CALM1	2
GO:0061318	renal filtration cell differentiation	2/136	22/18800	0.0109153	0.257275	0.241703	PTPRO/BASP1	2
GO:0072112	podocyte differentiation	2/136	22/18800	0.0109153	0.257275	0.241703	PTPRO/BASP1	2
GO:0090335	regulation of brown fat cell differentiation	2/136	22/18800	0.0109153	0.257275	0.241703	SIX1/SOX13	2
GO:0072171	mesonephric tubule morphogenesis	3/136	64/18800	0.0111878	0.257275	0.241703	SIX4/SIX1/FOXD1	3
GO:0030111	regulation of Wnt signaling pathway	7/136	336/18800	0.0112407	0.257275	0.241703	CSNK1A1/SOX13/PTPRO/PPP1CA/JUP/WWOX/TLE1	7
GO:0006413	translational initiation	4/136	120/18800	0.0112831	0.257275	0.241703	NCBP2/EIF2B5/LARP1/PPP1CA	4
GO:0050808	synapse organization	8/136	419/18800	0.0112981	0.257275	0.241703	SIX4/DNAJA3/SIX1/MAP1B/EPHB2/ZNF365/PTPRO/SLC6A1	8
GO:0048675	axon extension	4/136	121/18800	0.0116049	0.257275	0.241703	HSP90AB1/MAP1B/SLC9A6/GDI1	4
GO:0017156	calcium-ion regulated exocytosis	3/136	65/18800	0.0116681	0.257275	0.241703	RIMS1/RAB3GAP1/CACNA1H	3
GO:0060828	regulation of canonical Wnt signaling pathway	6/136	261/18800	0.011876	0.257275	0.241703	CSNK1A1/SOX13/PTPRO/PPP1CA/JUP/TLE1	6
GO:0051957	positive regulation of amino acid transport	2/136	23/18800	0.0118987	0.257275	0.241703	RAB3GAP1/SLC6A1	2
GO:0072311	glomerular epithelial cell differentiation	2/136	23/18800	0.0118987	0.257275	0.241703	PTPRO/BASP1	2
GO:0098739	import across plasma membrane	5/136	188/18800	0.011911	0.257275	0.241703	ABCC9/SLC7A5/SLC16A2/SLC6A1/SLC9A6	5
GO:0014902	myotube differentiation	4/136	122/18800	0.0119326	0.257275	0.241703	SIX4/MYEF2/SIX1/CACNA1H	4
GO:0045600	positive regulation of fat cell differentiation	3/136	67/18800	0.0126641	0.268037	0.251814	PPARD/SIX1/SOX13	3
GO:1904377	positive regulation of protein localization to cell periphery	3/136	67/18800	0.0126641	0.268037	0.251814	EZR/EPHB2/CNST	3
GO:0051156	glucose 6-phosphate metabolic process	2/136	24/18800	0.0129195	0.268515	0.252263	GPI/TALDO1	2
GO:0071577	zinc ion transmembrane transport	2/136	24/18800	0.0129195	0.268515	0.252263	SLC39A11/SLC30A5	2
GO:0046854	phosphatidylinositol phosphate biosynthetic process	3/136	68/18800	0.0131797	0.271479	0.255048	OCRL/PIP4K2C/SOCS6	3
GO:0098719	sodium ion import across plasma membrane	2/136	25/18800	0.013977	0.285353	0.268082	SLC6A1/SLC9A6	2
GO:0006302	double-strand break repair	6/136	273/18800	0.0145461	0.294366	0.27655	NBN/MCM8/ZNF365/NSMCE2/RFWD3/SLX4	6
GO:0034389	lipid droplet organization	2/136	26/18800	0.0150707	0.299725	0.281584	FAF2/RAB3GAP1	2
GO:0072010	glomerular epithelium development	2/136	26/18800	0.0150707	0.299725	0.281584	PTPRO/BASP1	2
GO:0072078	nephron tubule morphogenesis	3/136	72/18800	0.0153613	0.301446	0.283201	SIX4/SIX1/FOXD1	3
GO:0016239	positive regulation of macroautophagy	3/136	73/18800	0.0159366	0.301446	0.283201	RAB3GAP1/LARP1/PIP4K2C	3
GO:0046942	carboxylic acid transport	6/136	279/18800	0.0160269	0.301446	0.283201	SLC38A7/SLC7A5/ABCC5/RAB3GAP1/SLC16A2/SLC6A1	6
GO:0015711	organic anion transport	7/136	361/18800	0.0161094	0.301446	0.283201	SLC38A7/SLC7A5/ABCC5/RAB3GAP1/SLC16A2/SLC6A1/SLC22A25	7
GO:0060541	respiratory system development	5/136	203/18800	0.016124	0.301446	0.283201	SIX4/IGFBP5/SIX1/PPP1CA/BASP1	5
GO:0003401	axis elongation	2/136	27/18800	0.0162001	0.301446	0.283201	SIX4/SIX1	2
GO:0006260	DNA replication	6/136	280/18800	0.0162834	0.301446	0.283201	DNAJA3/NBN/ZNF365/RFWD3/CCNE2/SLX4	6
GO:0014074	response to purine-containing compound	4/136	134/18800	0.0163332	0.301446	0.283201	ABCC9/EZR/IGFBP5/SLC6A1	4
GO:1903052	positive regulation of proteolysis involved in protein catabolic process	4/136	134/18800	0.0163332	0.301446	0.283201	USP13/CSNK1A1/SH3RF1/PSMC3	4
GO:0072088	nephron epithelium morphogenesis	3/136	74/18800	0.0165238	0.302543	0.284232	SIX4/SIX1/FOXD1	3
GO:0051865	protein autoubiquitination	3/136	75/18800	0.0171231	0.303484	0.285115	SASH1/SH3RF1/TRIM52	3
GO:0010508	positive regulation of autophagy	4/136	136/18800	0.0171531	0.303484	0.285115	RAB3GAP1/SH3BP4/LARP1/PIP4K2C	4
GO:0010977	negative regulation of neuron projection development	4/136	136/18800	0.0171531	0.303484	0.285115	EPHB2/ZNF365/PTPRO/GDI1	4
GO:0006829	zinc ion transport	2/136	28/18800	0.0173645	0.303484	0.285115	SLC39A11/SLC30A5	2
GO:0010800	positive regulation of peptidyl-threonine phosphorylation	2/136	28/18800	0.0173645	0.303484	0.285115	UBE2K/CALM1	2
GO:0098901	regulation of cardiac muscle cell action potential	2/136	28/18800	0.0173645	0.303484	0.285115	JUP/CALM1	2
GO:0032434	regulation of proteasomal ubiquitin-dependent protein catabolic process	4/136	137/18800	0.0175725	0.304811	0.286362	UBE2K/HSP90AB1/CSNK1A1/SH3RF1	4
GO:0061333	renal tubule morphogenesis	3/136	76/18800	0.0177345	0.305324	0.286844	SIX4/SIX1/FOXD1	3
GO:0072028	nephron morphogenesis	3/136	77/18800	0.0183579	0.312597	0.293677	SIX4/SIX1/FOXD1	3
GO:0021602	cranial nerve morphogenesis	2/136	29/18800	0.0185634	0.312597	0.293677	SIX1/EPHB2	2
GO:0060037	pharyngeal system development	2/136	29/18800	0.0185634	0.312597	0.293677	SIX4/SIX1	2
GO:0033044	regulation of chromosome organization	5/136	212/18800	0.0190766	0.318911	0.299608	CTCF/NBN/TEX14/NSMCE2/SLX4	5
GO:0090090	negative regulation of canonical Wnt signaling pathway	4/136	142/18800	0.0197655	0.326215	0.30647	CSNK1A1/SOX13/PTPRO/TLE1	4
GO:0045948	positive regulation of translational initiation	2/136	30/18800	0.0197963	0.326215	0.30647	EIF2B5/LARP1	2
GO:0021954	central nervous system neuron development	3/136	80/18800	0.0203006	0.329813	0.309851	HSP90AB1/ZMIZ1/EPHB2	3
GO:1902117	positive regulation of organelle assembly	3/136	80/18800	0.0203006	0.329813	0.309851	RAB3GAP1/ASAP1/PIP4K2C	3
GO:0051592	response to calcium ion	4/136	144/18800	0.0206879	0.333754	0.313554	CPNE3/SLC6A1/CALM1/GDI1	4
GO:0021675	nerve development	3/136	81/18800	0.0209724	0.335441	0.315138	SIX4/SIX1/EPHB2	3
GO:0043524	negative regulation of neuron apoptotic process	4/136	145/18800	0.0211588	0.335441	0.315138	HSP90AB1/SIX4/GPI/SIX1	4
GO:0030098	lymphocyte differentiation	7/136	382/18800	0.0212286	0.335441	0.315138	ST3GAL1/HMGB3/DNAJA3/ZMIZ1/SOX13/SH3RF1/IRF2BP2	7
GO:0019082	viral protein processing	2/136	32/18800	0.0223617	0.350942	0.329702	ST3GAL1/CSNK1A1	2
GO:0010921	regulation of phosphatase activity	3/136	84/18800	0.0230604	0.354669	0.333203	HSP90AB1/MASTL/CALM1	3
GO:0022406	membrane docking	3/136	84/18800	0.0230604	0.354669	0.333203	EZR/SYTL2/CALM1	3
GO:0061053	somite development	3/136	84/18800	0.0230604	0.354669	0.333203	SIX4/EPB41L5/SIX1	3
GO:1905039	carboxylic acid transmembrane transport	4/136	152/18800	0.02464	0.372864	0.350296	SLC38A7/SLC7A5/ABCC5/SLC16A2	4
GO:0048588	developmental cell growth	5/136	227/18800	0.0247503	0.372864	0.350296	RIMS1/HSP90AB1/MAP1B/SLC9A6/GDI1	5
GO:0110110	positive regulation of animal organ morphogenesis	2/136	34/18800	0.0250565	0.372864	0.350296	SIX4/SIX1	2
GO:0048754	branching morphogenesis of an epithelial tube	4/136	153/18800	0.0251639	0.372864	0.350296	SIX4/SIX1/PPP1CA/FOXD1	4
GO:1903825	organic acid transmembrane transport	4/136	153/18800	0.0251639	0.372864	0.350296	SLC38A7/SLC7A5/ABCC5/SLC16A2	4
GO:0040013	negative regulation of locomotion	7/136	396/18800	0.0252132	0.372864	0.350296	ZMYND8/PPARD/IGFBP5/RAP2C/PTPRO/JUP/SRGAP3	7
GO:0010638	positive regulation of organelle organization	8/136	487/18800	0.0253789	0.372925	0.350353	NBN/RAB3GAP1/MAP1B/ASAP1/NSMCE2/PIP4K2C/ATL3/SLX4	8
GO:0007029	endoplasmic reticulum organization	3/136	88/18800	0.026014	0.376683	0.353885	RAB3GAP1/TOR1B/ATL3	3
GO:0060070	canonical Wnt signaling pathway	6/136	313/18800	0.0264188	0.376683	0.353885	CSNK1A1/SOX13/PTPRO/PPP1CA/JUP/TLE1	6
GO:0016358	dendrite development	5/136	231/18800	0.0264281	0.376683	0.353885	RTN4IP1/MAP1B/EPHB2/ZNF365/ASAP1	5
GO:0021955	central nervous system neuron axonogenesis	2/136	35/18800	0.0264511	0.376683	0.353885	HSP90AB1/EPHB2	2
GO:0032205	negative regulation of telomere maintenance	2/136	35/18800	0.0264511	0.376683	0.353885	NBN/SLX4	2
GO:2001251	negative regulation of chromosome organization	3/136	89/18800	0.0267827	0.376754	0.353951	NBN/TEX14/SLX4	3
GO:2001252	positive regulation of chromosome organization	3/136	89/18800	0.0267827	0.376754	0.353951	NBN/NSMCE2/SLX4	3
GO:0001941	postsynaptic membrane organization	2/136	36/18800	0.0278765	0.380336	0.357316	DNAJA3/EPHB2	2
GO:0010922	positive regulation of phosphatase activity	2/136	36/18800	0.0278765	0.380336	0.357316	HSP90AB1/CALM1	2
GO:0097484	dendrite extension	2/136	36/18800	0.0278765	0.380336	0.357316	RIMS1/SLC9A6	2
GO:1905332	positive regulation of morphogenesis of an epithelium	2/136	36/18800	0.0278765	0.380336	0.357316	SIX4/SIX1	2
GO:0006835	dicarboxylic acid transport	3/136	91/18800	0.0283562	0.380336	0.357316	SLC38A7/ABCC5/RAB3GAP1	3
GO:0035304	regulation of protein dephosphorylation	3/136	91/18800	0.0283562	0.380336	0.357316	HSP90AB1/MASTL/CALM1	3
GO:0060996	dendritic spine development	3/136	91/18800	0.0283562	0.380336	0.357316	EPHB2/ZNF365/ASAP1	3
GO:0072080	nephron tubule development	3/136	91/18800	0.0283562	0.380336	0.357316	SIX4/SIX1/FOXD1	3
GO:0098657	import into cell	5/136	238/18800	0.0295361	0.393871	0.370032	ABCC9/SLC7A5/SLC16A2/SLC6A1/SLC9A6	5
GO:0048709	oligodendrocyte differentiation	3/136	94/18800	0.0308069	0.401671	0.37736	ZNF365/SOX13/EIF2B5	3
GO:0061326	renal tubule development	3/136	94/18800	0.0308069	0.401671	0.37736	SIX4/SIX1/FOXD1	3
GO:0006270	DNA replication initiation	2/136	38/18800	0.0308174	0.401671	0.37736	NBN/CCNE2	2
GO:0007340	acrosome reaction	2/136	38/18800	0.0308174	0.401671	0.37736	RIMS1/CACNA1H	2
GO:0035637	multicellular organismal signaling	4/136	164/18800	0.0313717	0.402837	0.378455	ABCC9/JUP/CACNA1H/CALM1	4
GO:0014912	negative regulation of smooth muscle cell migration	2/136	39/18800	0.032332	0.402837	0.378455	PPARD/IGFBP5	2
GO:0042307	positive regulation of protein import into nucleus	2/136	39/18800	0.032332	0.402837	0.378455	HSP90AB1/JUP	2
GO:0045773	positive regulation of axon extension	2/136	39/18800	0.032332	0.402837	0.378455	MAP1B/GDI1	2
GO:0000209	protein polyubiquitination	5/136	244/18800	0.0323767	0.402837	0.378455	UBE2K/SASH1/TTC3/FBXL7/PRAME	5
GO:0032091	negative regulation of protein binding	3/136	96/18800	0.0325007	0.402837	0.378455	EPB41L5/TEX14/PPP1CA	3
GO:0032392	DNA geometric change	3/136	96/18800	0.0325007	0.402837	0.378455	HMGB3/NBN/MCM8	3
GO:2000058	regulation of ubiquitin-dependent protein catabolic process	4/136	166/18800	0.0325888	0.402837	0.378455	UBE2K/HSP90AB1/CSNK1A1/SH3RF1	4
GO:0034329	cell junction assembly	7/136	420/18800	0.0331887	0.402837	0.378455	SIX4/EPB41L5/SIX1/MAP1B/EPHB2/PTPRO/JUP	7
GO:0002700	regulation of production of molecular mediator of immune response	4/136	167/18800	0.0332076	0.402837	0.378455	SLC7A5/GPI/EPHB2/TRIL	4
GO:0043279	response to alkaloid	3/136	97/18800	0.0333656	0.402837	0.378455	HSP90AB1/GPI/SLC6A1	3
GO:0051304	chromosome separation	3/136	97/18800	0.0333656	0.402837	0.378455	TEX14/NSMCE2/SLX4	3
GO:0032386	regulation of intracellular transport	6/136	332/18800	0.0338282	0.402837	0.378455	EZR/HSP90AB1/NCBP2/MAP1B/JUP/GDI1	6
GO:0098656	anion transmembrane transport	5/136	247/18800	0.0338591	0.402837	0.378455	SLC38A7/SLC7A5/ABCC5/SLC6A1/SLC9A6	5
GO:0017158	regulation of calcium ion-dependent exocytosis	2/136	40/18800	0.0338753	0.402837	0.378455	RAB3GAP1/CACNA1H	2
GO:0051954	positive regulation of amine transport	2/136	40/18800	0.0338753	0.402837	0.378455	RAB3GAP1/SLC6A1	2
GO:0051955	regulation of amino acid transport	2/136	40/18800	0.0338753	0.402837	0.378455	RAB3GAP1/SLC6A1	2
GO:0061337	cardiac conduction	3/136	98/18800	0.0342423	0.405113	0.380594	ABCC9/JUP/CALM1	3
GO:0006814	sodium ion transport	5/136	249/18800	0.0348704	0.410439	0.385597	SLC38A7/SHROOM2/SLC6A1/CACNA1H/SLC9A6	5
GO:0031297	replication fork processing	2/136	41/18800	0.035447	0.415107	0.389983	ZNF365/RFWD3	2
GO:0003333	amino acid transmembrane transport	3/136	100/18800	0.0360315	0.416907	0.391674	SLC38A7/SLC7A5/SLC16A2	3
GO:0019080	viral gene expression	3/136	100/18800	0.0360315	0.416907	0.391674	ST3GAL1/CSNK1A1/PSMC3	3
GO:1905475	regulation of protein localization to membrane	4/136	172/18800	0.0364046	0.416907	0.391674	EZR/EPHB2/CNST/GDI1	4
GO:0071560	cellular response to transforming growth factor beta stimulus	5/136	252/18800	0.0364223	0.416907	0.391674	HSP90AB1/ZMIZ1/EPB41L5/ONECUT2/WWOX	5
GO:0000041	transition metal ion transport	3/136	101/18800	0.0369439	0.416907	0.391674	ABCC5/SLC39A11/SLC30A5	3
GO:0007409	axonogenesis	7/136	430/18800	0.03696	0.416907	0.391674	HSP90AB1/MAP1B/EPHB2/PTPRO/SLC9A6/GDI1/FOXD1	7
GO:0060338	regulation of type I interferon-mediated signaling pathway	2/136	42/18800	0.0370464	0.416907	0.391674	UBE2K/HSP90AB1	2
GO:1904591	positive regulation of protein import	2/136	42/18800	0.0370464	0.416907	0.391674	HSP90AB1/JUP	2
GO:1903131	mononuclear cell differentiation	7/136	433/18800	0.0381444	0.422269	0.396711	ST3GAL1/HMGB3/DNAJA3/ZMIZ1/SOX13/SH3RF1/IRF2BP2	7
GO:0000578	embryonic axis specification	2/136	43/18800	0.0386731	0.422269	0.396711	EPB41L5/BASP1	2
GO:0042472	inner ear morphogenesis	3/136	103/18800	0.0388041	0.422269	0.396711	SIX4/SIX1/EPHB2	3
GO:0051963	regulation of synapse assembly	3/136	103/18800	0.0388041	0.422269	0.396711	SIX4/SIX1/EPHB2	3
GO:0071103	DNA conformation change	3/136	103/18800	0.0388041	0.422269	0.396711	HMGB3/NBN/MCM8	3
GO:1903076	regulation of protein localization to plasma membrane	3/136	103/18800	0.0388041	0.422269	0.396711	EZR/EPHB2/CNST	3
GO:1905477	positive regulation of protein localization to membrane	3/136	103/18800	0.0388041	0.422269	0.396711	EZR/EPHB2/CNST	3
GO:0071559	response to transforming growth factor beta	5/136	258/18800	0.0396525	0.424811	0.399099	HSP90AB1/ZMIZ1/EPB41L5/ONECUT2/WWOX	5
GO:0046822	regulation of nucleocytoplasmic transport	3/136	104/18800	0.0397518	0.424811	0.399099	HSP90AB1/NCBP2/JUP	3
GO:0035725	sodium ion transmembrane transport	4/136	177/18800	0.0397736	0.424811	0.399099	SHROOM2/SLC6A1/CACNA1H/SLC9A6	4
GO:0030336	negative regulation of cell migration	6/136	346/18800	0.0400745	0.424811	0.399099	ZMYND8/PPARD/IGFBP5/RAP2C/JUP/SRGAP3	6
GO:0010799	regulation of peptidyl-threonine phosphorylation	2/136	44/18800	0.0403266	0.424811	0.399099	UBE2K/CALM1	2
GO:0021762	substantia nigra development	2/136	44/18800	0.0403266	0.424811	0.399099	BASP1/CALM1	2
GO:2001239	regulation of extrinsic apoptotic signaling pathway in absence of ligand	2/136	44/18800	0.0403266	0.424811	0.399099	PPP1CA/WWOX	2
GO:0007416	synapse assembly	4/136	180/18800	0.0418778	0.430707	0.404638	SIX4/SIX1/MAP1B/EPHB2	4
GO:0032892	positive regulation of organic acid transport	2/136	45/18800	0.0420065	0.430707	0.404638	RAB3GAP1/SLC6A1	2
GO:0048538	thymus development	2/136	45/18800	0.0420065	0.430707	0.404638	SIX4/SIX1	2
GO:0072583	clathrin-dependent endocytosis	2/136	45/18800	0.0420065	0.430707	0.404638	TNK2/AAK1	2
GO:0089718	amino acid import across plasma membrane	2/136	45/18800	0.0420065	0.430707	0.404638	SLC7A5/SLC16A2	2
GO:2000785	regulation of autophagosome assembly	2/136	45/18800	0.0420065	0.430707	0.404638	RAB3GAP1/PIP4K2C	2
GO:0045619	regulation of lymphocyte differentiation	4/136	181/18800	0.042593	0.433973	0.407707	HMGB3/ZMIZ1/SOX13/SH3RF1	4
GO:0001655	urogenital system development	6/136	352/18800	0.0429617	0.433973	0.407707	SIX4/SIX1/EPHB2/PTPRO/BASP1/FOXD1	6
GO:0035307	positive regulation of protein dephosphorylation	2/136	46/18800	0.0437123	0.433973	0.407707	HSP90AB1/CALM1	2
GO:0048701	embryonic cranial skeleton morphogenesis	2/136	46/18800	0.0437123	0.433973	0.407707	SIX4/SIX1	2
GO:1900744	regulation of p38MAPK cascade	2/136	46/18800	0.0437123	0.433973	0.407707	EZR/SASH1	2
GO:0051321	meiotic cell cycle	5/136	266/18800	0.0442236	0.433973	0.407707	NBN/MASTL/TEX14/CCNE2/SLX4	5
GO:0009408	response to heat	3/136	109/18800	0.0446653	0.433973	0.407707	HSP90AB1/DNAJA3/EIF2B5	3
GO:0042220	response to cocaine	2/136	47/18800	0.0454436	0.433973	0.407707	HSP90AB1/SLC6A1	2
GO:0042908	xenobiotic transport	2/136	47/18800	0.0454436	0.433973	0.407707	SLC7A5/ABCC5	2
GO:0061138	morphogenesis of a branching epithelium	4/136	185/18800	0.0455228	0.433973	0.407707	SIX4/SIX1/PPP1CA/FOXD1	4
GO:0016055	Wnt signaling pathway	7/136	452/18800	0.0462279	0.433973	0.407707	CSNK1A1/SOX13/PTPRO/PPP1CA/JUP/WWOX/TLE1	7
GO:0198738	cell-cell signaling by wnt	7/136	454/18800	0.0471382	0.433973	0.407707	CSNK1A1/SOX13/PTPRO/PPP1CA/JUP/WWOX/TLE1	7
GO:0035850	epithelial cell differentiation involved in kidney development	2/136	48/18800	0.0471999	0.433973	0.407707	PTPRO/BASP1	2
GO:0045747	positive regulation of Notch signaling pathway	2/136	48/18800	0.0471999	0.433973	0.407707	ZMIZ1/AAK1	2
GO:0061028	establishment of endothelial barrier	2/136	48/18800	0.0471999	0.433973	0.407707	EZR/RAP2C	2
GO:2000146	negative regulation of cell motility	6/136	361/18800	0.0475331	0.433973	0.407707	ZMYND8/PPARD/IGFBP5/RAP2C/JUP/SRGAP3	6
GO:0031345	negative regulation of cell projection organization	4/136	188/18800	0.0477924	0.433973	0.407707	EPHB2/ZNF365/PTPRO/GDI1	4
GO:0140013	meiotic nuclear division	4/136	188/18800	0.0477924	0.433973	0.407707	MASTL/TEX14/CCNE2/SLX4	4
GO:0045005	DNA-templated DNA replication maintenance of fidelity	2/136	49/18800	0.0489807	0.433973	0.407707	ZNF365/RFWD3	2
GO:0050873	brown fat cell differentiation	2/136	49/18800	0.0489807	0.433973	0.407707	SIX1/SOX13	2
GO:1903793	positive regulation of anion transport	2/136	49/18800	0.0489807	0.433973	0.407707	RAB3GAP1/SLC6A1	2
GO:0031589	cell-substrate adhesion	6/136	364/18800	0.0491215	0.433973	0.407707	VWF/PPARD/EPB41L5/ONECUT2/PTPRO/JUP	6
GO:1901654	response to ketone	4/136	190/18800	0.0493399	0.433973	0.407707	GPI/TRERF1/NCOA2/LARP1	4

## Sheet: PAM50.LumA.poor.ekegg
ID	Description	GeneRatio	BgRatio	pvalue	p.adjust	qvalue	geneID	Count	genesymbol
hsa04218	Cellular senescence	4/58	157/9564	0.0149257	0.619788	0.619788	4683/5499/9134/801	4	NBN/PPP1CA/CCNE2/CALM1
hsa00030	Pentose phosphate pathway	2/58	31/9564	0.0150155	0.619788	0.619788	2821/6888	2	GPI/TALDO1
hsa04070	Phosphatidylinositol signaling system	3/58	98/9564	0.0214419	0.619788	0.619788	4952/79837/801	3	OCRL/PIP4K2C/CALM1
hsa02010	ABC transporters	2/58	45/9564	0.0302896	0.619788	0.619788	10060/10057	2	ABCC9/ABCC5

## Sheet: PAM50.LumB.good.ego
ID	Description	GeneRatio	BgRatio	pvalue	p.adjust	qvalue	geneID	Count
GO:0030217	T cell differentiation	11/148	263/18800	7.68485e-06	0.0113656	0.0100988	JAK3/AMBRA1/IL12B/PTPN22/IRF4/BCL2/THEMIS/CCR9/LEP/LCK/TOX	11
GO:0043368	positive T cell selection	5/148	36/18800	8.7495e-06	0.0113656	0.0100988	IL12B/IRF4/BCL2/THEMIS/TOX	5
GO:0002363	alpha-beta T cell lineage commitment	4/148	22/18800	2.41574e-05	0.0125522	0.0111531	IL12B/IRF4/BCL2/TOX	4
GO:0043369	CD4-positive or CD8-positive, alpha-beta T cell lineage commitment	4/148	22/18800	2.41574e-05	0.0125522	0.0111531	IL12B/IRF4/BCL2/TOX	4
GO:1900273	positive regulation of long-term synaptic potentiation	4/148	22/18800	2.41574e-05	0.0125522	0.0111531	ZDHHC2/ADCY1/AKAP5/RELN	4
GO:0014068	positive regulation of phosphatidylinositol 3-kinase signaling	6/148	79/18800	3.72475e-05	0.0136507	0.0121291	IGF1/FGF2/IGF1R/SELP/LEP/RELN	6
GO:0045058	T cell selection	5/148	49/18800	4.07619e-05	0.0136507	0.0121291	IL12B/IRF4/BCL2/THEMIS/TOX	5
GO:0050867	positive regulation of cell activation	13/148	436/18800	4.20344e-05	0.0136507	0.0121291	IGF1/GAB2/CAPN3/JAK3/AMBRA1/IL12B/CD160/PTPN22/BCL2/SELP/LEP/LCK/TOX	13
GO:0002360	T cell lineage commitment	4/148	28/18800	6.51795e-05	0.0188152	0.016718	IL12B/IRF4/BCL2/TOX	4
GO:0048015	phosphatidylinositol-mediated signaling	8/148	177/18800	8.10063e-05	0.0210454	0.0186997	IGF1/GAB2/CD160/FGF2/IGF1R/SELP/LEP/RELN	8
GO:0048017	inositol lipid-mediated signaling	8/148	181/18800	9.46826e-05	0.0216153	0.019206	IGF1/GAB2/CD160/FGF2/IGF1R/SELP/LEP/RELN	8
GO:0032817	regulation of natural killer cell proliferation	3/148	12/18800	9.98396e-05	0.0216153	0.019206	IL12B/PTPN22/LEP	3
GO:0120162	positive regulation of cold-induced thermogenesis	6/148	98/18800	0.000124795	0.0235681	0.0209412	ADRB1/G0S2/IRF4/IGF1R/FABP4/LEP	6
GO:1903039	positive regulation of leukocyte cell-cell adhesion	9/148	245/18800	0.000142462	0.0235681	0.0209412	IGF1/JAK3/AMBRA1/IL12B/CD160/PTPN22/SELP/LEP/LCK	9
GO:0014065	phosphatidylinositol 3-kinase signaling	7/148	144/18800	0.000145309	0.0235681	0.0209412	IGF1/CD160/FGF2/IGF1R/SELP/LEP/RELN	7
GO:0106106	cold-induced thermogenesis	7/148	146/18800	0.000158289	0.0235681	0.0209412	ADRB1/G0S2/IRF4/IGF1R/FABP4/LEP/CIDEA	7
GO:0120161	regulation of cold-induced thermogenesis	7/148	146/18800	0.000158289	0.0235681	0.0209412	ADRB1/G0S2/IRF4/IGF1R/FABP4/LEP/CIDEA	7
GO:0001787	natural killer cell proliferation	3/148	14/18800	0.00016329	0.0235681	0.0209412	IL12B/PTPN22/LEP	3
GO:0021534	cell proliferation in hindbrain	3/148	15/18800	0.000202936	0.0248133	0.0220476	SMO/FGF2/RERE	3
GO:0021924	cell proliferation in external granule layer	3/148	15/18800	0.000202936	0.0248133	0.0220476	SMO/FGF2/RERE	3
GO:0021930	cerebellar granule cell precursor proliferation	3/148	15/18800	0.000202936	0.0248133	0.0220476	SMO/FGF2/RERE	3
GO:0032814	regulation of natural killer cell activation	4/148	38/18800	0.000221054	0.0248133	0.0220476	IL12B/PTPN22/LEP/TOX	4
GO:0030098	lymphocyte differentiation	11/148	382/18800	0.000224866	0.0248133	0.0220476	JAK3/AMBRA1/IL12B/PTPN22/IRF4/BCL2/THEMIS/CCR9/LEP/LCK/TOX	11
GO:0014066	regulation of phosphatidylinositol 3-kinase signaling	6/148	111/18800	0.000246902	0.0248133	0.0220476	IGF1/FGF2/IGF1R/SELP/LEP/RELN	6
GO:0046631	alpha-beta T cell activation	7/148	158/18800	0.000257324	0.0248133	0.0220476	JAK3/IL12B/CD160/PTPN22/IRF4/BCL2/TOX	7
GO:0070665	positive regulation of leukocyte proliferation	7/148	158/18800	0.000257324	0.0248133	0.0220476	IGF1/IL5RA/JAK3/IL12B/PTPN22/BCL2/LEP	7
GO:0022407	regulation of cell-cell adhesion	12/148	456/18800	0.000266817	0.0248133	0.0220476	IGF1/ZDHHC2/JAK3/AMBRA1/MDGA1/IL12B/CD160/PTPN22/SELP/LEP/LCK/NF2	12
GO:1990845	adaptive thermogenesis	7/148	159/18800	0.000267426	0.0248133	0.0220476	ADRB1/G0S2/IRF4/IGF1R/FABP4/LEP/CIDEA	7
GO:0050863	regulation of T cell activation	10/148	342/18800	0.000385856	0.0329187	0.0292495	IGF1/JAK3/AMBRA1/IL12B/CD160/PTPN22/IRF4/LEP/LCK/TOX	10
GO:0048639	positive regulation of developmental growth	7/148	169/18800	0.000387101	0.0329187	0.0292495	IGF1/CAPN3/CPNE5/SMO/FGF2/BCL2/LEP	7
GO:0050870	positive regulation of T cell activation	8/148	223/18800	0.000392794	0.0329187	0.0292495	IGF1/JAK3/AMBRA1/IL12B/CD160/PTPN22/LEP/LCK	8
GO:1900271	regulation of long-term synaptic potentiation	4/148	45/18800	0.000427552	0.0347119	0.0308428	ZDHHC2/ADCY1/AKAP5/RELN	4
GO:0043373	CD4-positive, alpha-beta T cell lineage commitment	3/148	20/18800	0.000493985	0.0369314	0.032815	IL12B/IRF4/TOX	3
GO:0022409	positive regulation of cell-cell adhesion	9/148	291/18800	0.000506037	0.0369314	0.032815	IGF1/JAK3/AMBRA1/IL12B/CD160/PTPN22/SELP/LEP/LCK	9
GO:0001659	temperature homeostasis	7/148	177/18800	0.000510875	0.0369314	0.032815	ADRB1/G0S2/IRF4/IGF1R/FABP4/LEP/CIDEA	7
GO:0002696	positive regulation of leukocyte activation	11/148	421/18800	0.000511752	0.0369314	0.032815	IGF1/GAB2/JAK3/AMBRA1/IL12B/CD160/PTPN22/BCL2/LEP/LCK/TOX	11
GO:0007260	tyrosine phosphorylation of STAT protein	5/148	87/18800	0.00062163	0.0436485	0.0387834	IGF1/JAK3/IL12B/LEP/NF2	5
GO:1903131	mononuclear cell differentiation	11/148	433/18800	0.000645837	0.0441549	0.0392333	JAK3/AMBRA1/IL12B/PTPN22/IRF4/BCL2/THEMIS/CCR9/LEP/LCK/TOX	11
GO:0051251	positive regulation of lymphocyte activation	10/148	371/18800	0.000725547	0.0483326	0.0429453	IGF1/JAK3/AMBRA1/IL12B/CD160/PTPN22/BCL2/LEP/LCK/TOX	10
GO:0050671	positive regulation of lymphocyte proliferation	6/148	141/18800	0.000881348	0.0572435	0.050863	IGF1/JAK3/IL12B/PTPN22/BCL2/LEP	6
GO:0070663	regulation of leukocyte proliferation	8/148	254/18800	0.000922048	0.0584264	0.051914	CD22/IGF1/IL5RA/JAK3/IL12B/PTPN22/BCL2/LEP	8
GO:0032946	positive regulation of mononuclear cell proliferation	6/148	143/18800	0.000948304	0.0586594	0.0521211	IGF1/JAK3/IL12B/PTPN22/BCL2/LEP	6
GO:0001658	branching involved in ureteric bud morphogenesis	4/148	57/18800	0.0010537	0.0636631	0.056567	SMO/WNT2B/FGF2/BCL2	4
GO:0048638	regulation of developmental growth	9/148	329/18800	0.00120532	0.0699897	0.0621885	SEMA3G/IGF1/ADRB1/CAPN3/CPNE5/SMO/FGF2/BCL2/LEP	9
GO:0036037	CD8-positive, alpha-beta T cell activation	3/148	27/18800	0.00121736	0.0699897	0.0621885	PTPN22/BCL2/TOX	3
GO:0045165	cell fate commitment	8/148	266/18800	0.00123923	0.0699897	0.0621885	IL12B/PTCH2/SMO/WNT2B/IRF4/FGF2/BCL2/TOX	8
GO:0035710	CD4-positive, alpha-beta T cell activation	5/148	102/18800	0.00127537	0.0704984	0.0626404	JAK3/IL12B/CD160/IRF4/TOX	5
GO:0042102	positive regulation of T cell proliferation	5/148	103/18800	0.00133207	0.0718757	0.0638643	IGF1/JAK3/IL12B/PTPN22/LEP	5
GO:0042104	positive regulation of activated T cell proliferation	3/148	28/18800	0.00135562	0.0718757	0.0638643	IGF1/JAK3/IL12B	3
GO:0046425	regulation of receptor signaling pathway via JAK-STAT	5/148	105/18800	0.00145101	0.0723714	0.0643047	JAK3/IL12B/LEP/CRLF3/NF2	5
GO:0046634	regulation of alpha-beta T cell activation	5/148	105/18800	0.00145101	0.0723714	0.0643047	JAK3/IL12B/CD160/PTPN22/IRF4	5
GO:0002021	response to dietary excess	3/148	29/18800	0.00150337	0.0723714	0.0643047	ADRB1/ACVR1C/LEP	3
GO:0032615	interleukin-12 production	4/148	63/18800	0.00153211	0.0723714	0.0643047	ACP5/JAK3/IL12B/LEP	4
GO:0032655	regulation of interleukin-12 production	4/148	63/18800	0.00153211	0.0723714	0.0643047	ACP5/JAK3/IL12B/LEP	4
GO:0060675	ureteric bud morphogenesis	4/148	63/18800	0.00153211	0.0723714	0.0643047	SMO/WNT2B/FGF2/BCL2	4
GO:0040014	regulation of multicellular organism growth	4/148	64/18800	0.00162437	0.0733946	0.0652139	IGF1/ADRB1/SMO/BCL2	4
GO:0072171	mesonephric tubule morphogenesis	4/148	64/18800	0.00162437	0.0733946	0.0652139	SMO/WNT2B/FGF2/BCL2	4
GO:1903037	regulation of leukocyte cell-cell adhesion	9/148	344/18800	0.00163853	0.0733946	0.0652139	IGF1/JAK3/AMBRA1/IL12B/CD160/PTPN22/SELP/LEP/LCK	9
GO:0050854	regulation of antigen receptor-mediated signaling pathway	4/148	66/18800	0.00182034	0.0777269	0.0690633	CD22/CD160/PTPN22/LCK	4
GO:2000514	regulation of CD4-positive, alpha-beta T cell activation	4/148	66/18800	0.00182034	0.0777269	0.0690633	JAK3/IL12B/CD160/IRF4	4
GO:0002230	positive regulation of defense response to virus by host	3/148	31/18800	0.00182825	0.0777269	0.0690633	IL12B/PTPN22/ZDHHC11	3
GO:0046632	alpha-beta T cell differentiation	5/148	111/18800	0.00185491	0.0777269	0.0690633	JAK3/IL12B/IRF4/BCL2/TOX	5
GO:0051480	regulation of cytosolic calcium ion concentration	9/148	356/18800	0.00206845	0.0852989	0.0757913	CAPN3/JAK3/KCNA5/FGF2/CCR5/RIC3/BCL2/CCR9/LCK	9
GO:0043552	positive regulation of phosphatidylinositol 3-kinase activity	3/148	33/18800	0.00219377	0.0876832	0.0779098	AMBRA1/ATG14/FGF2	3
GO:0050858	negative regulation of antigen receptor-mediated signaling pathway	3/148	33/18800	0.00219377	0.0876832	0.0779098	CD22/CD160/PTPN22	3
GO:1904892	regulation of receptor signaling pathway via STAT	5/148	116/18800	0.00224982	0.0885609	0.0786897	JAK3/IL12B/LEP/CRLF3/NF2	5
GO:0050670	regulation of lymphocyte proliferation	7/148	230/18800	0.00232969	0.0903362	0.0802672	CD22/IGF1/JAK3/IL12B/PTPN22/BCL2/LEP	7
GO:0000423	mitophagy	3/148	34/18800	0.00239229	0.0913997	0.0812121	AMBRA1/ATG14/LRBA	3
GO:0007259	receptor signaling pathway via JAK-STAT	6/148	173/18800	0.00250032	0.0916871	0.0814674	IGF1/JAK3/IL12B/LEP/CRLF3/NF2	6
GO:0032944	regulation of mononuclear cell proliferation	7/148	233/18800	0.00250483	0.0916871	0.0814674	CD22/IGF1/JAK3/IL12B/PTPN22/BCL2/LEP	7
GO:0072078	nephron tubule morphogenesis	4/148	72/18800	0.00250569	0.0916871	0.0814674	SMO/WNT2B/FGF2/BCL2	4
GO:0002423	natural killer cell mediated immune response to tumor cell	2/148	10/18800	0.00265767	0.0933058	0.0829057	IL12B/CD160	2
GO:0021936	regulation of cerebellar granule cell precursor proliferation	2/148	10/18800	0.00265767	0.0933058	0.0829057	SMO/FGF2	2
GO:0033197	response to vitamin E	2/148	10/18800	0.00265767	0.0933058	0.0829057	IGF1R/LEP	2
GO:0072088	nephron epithelium morphogenesis	4/148	74/18800	0.00276871	0.0939017	0.0834352	SMO/WNT2B/FGF2/BCL2	4
GO:0007020	microtubule nucleation	3/148	36/18800	0.00282188	0.0939017	0.0834352	NIN/CLASP2/TPPP	3
GO:1905332	positive regulation of morphogenesis of an epithelium	3/148	36/18800	0.00282188	0.0939017	0.0834352	SMO/WNT2B/FGF2	3
GO:0018108	peptidyl-tyrosine phosphorylation	9/148	373/18800	0.00282702	0.0939017	0.0834352	IGF1/JAK3/IL12B/VPS25/IGF1R/LEP/LCK/NF2/RELN	9
GO:0018212	peptidyl-tyrosine modification	9/148	376/18800	0.00298122	0.0939017	0.0834352	IGF1/JAK3/IL12B/VPS25/IGF1R/LEP/LCK/NF2/RELN	9
GO:0030900	forebrain development	9/148	376/18800	0.00298122	0.0939017	0.0834352	NIN/MDGA1/SMO/WNT2B/FGF2/IGF1R/NF2/RELN/TOX	9
GO:0009266	response to temperature stimulus	6/148	180/18800	0.00304409	0.0939017	0.0834352	IGF1/ADRB1/DNAJC2/TFEC/PLIN1/CIDEA	6
GO:0061333	renal tubule morphogenesis	4/148	76/18800	0.00305005	0.0939017	0.0834352	SMO/WNT2B/FGF2/BCL2	4
GO:0045762	positive regulation of adenylate cyclase activity	3/148	37/18800	0.00305331	0.0939017	0.0834352	ADRB1/VIPR2/AKAP5	3
GO:0090218	positive regulation of lipid kinase activity	3/148	37/18800	0.00305331	0.0939017	0.0834352	AMBRA1/ATG14/FGF2	3
GO:0032720	negative regulation of tumor necrosis factor production	4/148	77/18800	0.00319779	0.0939017	0.0834352	IGF1/ACP5/PTPN22/CIDEA	4
GO:0072028	nephron morphogenesis	4/148	77/18800	0.00319779	0.0939017	0.0834352	SMO/WNT2B/FGF2/BCL2	4
GO:0032640	tumor necrosis factor production	6/148	182/18800	0.00321455	0.0939017	0.0834352	IGF1/ACP5/IL12B/PTPN22/LEP/CIDEA	6
GO:0032680	regulation of tumor necrosis factor production	6/148	182/18800	0.00321455	0.0939017	0.0834352	IGF1/ACP5/IL12B/PTPN22/LEP/CIDEA	6
GO:0033234	negative regulation of protein sumoylation	2/148	11/18800	0.00323153	0.0939017	0.0834352	CAPN3/HMG20A	2
GO:0007159	leukocyte cell-cell adhesion	9/148	381/18800	0.00325294	0.0939017	0.0834352	IGF1/JAK3/AMBRA1/IL12B/CD160/PTPN22/SELP/LEP/LCK	9
GO:0045622	regulation of T-helper cell differentiation	3/148	38/18800	0.00329607	0.094101	0.0836123	JAK3/IL12B/IRF4	3
GO:0097696	receptor signaling pathway via STAT	6/148	184/18800	0.00339203	0.0957879	0.0851112	IGF1/JAK3/IL12B/LEP/CRLF3/NF2	6
GO:1903556	negative regulation of tumor necrosis factor superfamily cytokine production	4/148	79/18800	0.00350774	0.0970925	0.0862704	IGF1/ACP5/PTPN22/CIDEA	4
GO:0014904	myotube cell development	3/148	39/18800	0.00355034	0.0970925	0.0862704	IGF1/SMO/BCL2	3
GO:0043029	T cell homeostasis	3/148	39/18800	0.00355034	0.0970925	0.0862704	LGALS2/JAK3/BCL2	3
GO:0021766	hippocampus development	4/148	80/18800	0.00367012	0.0973405	0.0864907	SMO/IGF1R/NF2/RELN	4
GO:0071706	tumor necrosis factor superfamily cytokine production	6/148	187/18800	0.00367181	0.0973405	0.0864907	IGF1/ACP5/IL12B/PTPN22/LEP/CIDEA	6
GO:1903555	regulation of tumor necrosis factor superfamily cytokine production	6/148	187/18800	0.00367181	0.0973405	0.0864907	IGF1/ACP5/IL12B/PTPN22/LEP/CIDEA	6
GO:0010455	positive regulation of cell fate commitment	2/148	12/18800	0.00385787	0.100227	0.0890558	IL12B/FGF2	2
GO:0070417	cellular response to cold	2/148	12/18800	0.00385787	0.100227	0.0890558	PLIN1/CIDEA	2
GO:0043367	CD4-positive, alpha-beta T cell differentiation	4/148	82/18800	0.00401002	0.103149	0.0916517	JAK3/IL12B/IRF4/TOX	4
GO:0042509	regulation of tyrosine phosphorylation of STAT protein	4/148	83/18800	0.0041877	0.105088	0.0933748	IGF1/IL12B/LEP/NF2	4
GO:0048678	response to axon injury	4/148	83/18800	0.0041877	0.105088	0.0933748	FGF2/IGF1R/BCL2/LRIG2	4
GO:0045927	positive regulation of growth	7/148	256/18800	0.00420676	0.105088	0.0933748	IGF1/CAPN3/CPNE5/SMO/FGF2/BCL2/LEP	7
GO:0007204	positive regulation of cytosolic calcium ion concentration	8/148	325/18800	0.00426536	0.105537	0.0937737	CAPN3/JAK3/FGF2/CCR5/RIC3/BCL2/CCR9/LCK	8
GO:0050691	regulation of defense response to virus by host	3/148	42/18800	0.00438383	0.107445	0.0954691	IL12B/PTPN22/ZDHHC11	3
GO:0010623	programmed cell death involved in cell development	2/148	13/18800	0.00453583	0.10866	0.0965483	FGF2/BCL2	2
GO:0072540	T-helper 17 cell lineage commitment	2/148	13/18800	0.00453583	0.10866	0.0965483	IL12B/IRF4	2
GO:2000177	regulation of neural precursor cell proliferation	4/148	85/18800	0.00455886	0.10866	0.0965483	SMO/FGF2/NF2/TOX	4
GO:0070661	leukocyte proliferation	8/148	330/18800	0.00467092	0.110319	0.0980223	CD22/IGF1/IL5RA/JAK3/IL12B/PTPN22/BCL2/LEP	8
GO:0050856	regulation of T cell receptor signaling pathway	3/148	44/18800	0.00499991	0.117025	0.103981	CD160/PTPN22/LCK	3
GO:0033033	negative regulation of myeloid cell apoptotic process	2/148	14/18800	0.00526459	0.118276	0.105092	CCR5/BCL2	2
GO:0035630	bone mineralization involved in bone maturation	2/148	14/18800	0.00526459	0.118276	0.105092	IGF1/LEP	2
GO:0043374	CD8-positive, alpha-beta T cell differentiation	2/148	14/18800	0.00526459	0.118276	0.105092	BCL2/TOX	2
GO:0072578	neurotransmitter-gated ion channel clustering	2/148	14/18800	0.00526459	0.118276	0.105092	ZDHHC2/RELN	2
GO:0046006	regulation of activated T cell proliferation	3/148	45/18800	0.00532651	0.118276	0.105092	IGF1/JAK3/IL12B	3
GO:0046427	positive regulation of receptor signaling pathway via JAK-STAT	3/148	45/18800	0.00532651	0.118276	0.105092	IL12B/LEP/CRLF3	3
GO:0061351	neural precursor cell proliferation	5/148	143/18800	0.00550333	0.121167	0.107661	SMO/FGF2/RERE/NF2/TOX	5
GO:0042269	regulation of natural killer cell mediated cytotoxicity	3/148	46/18800	0.00566565	0.123692	0.109905	IL12B/CD160/LEP	3
GO:0072080	nephron tubule development	4/148	91/18800	0.00580377	0.125217	0.11126	SMO/WNT2B/FGF2/BCL2	4
GO:0072006	nephron development	5/148	145/18800	0.00583188	0.125217	0.11126	SMO/WNT2B/FGF2/COL4A3/BCL2	5
GO:0002836	positive regulation of response to tumor cell	2/148	15/18800	0.00604331	0.126617	0.112504	IL12B/CD160	2
GO:0002839	positive regulation of immune response to tumor cell	2/148	15/18800	0.00604331	0.126617	0.112504	IL12B/CD160	2
GO:0099638	endosome to plasma membrane protein transport	2/148	15/18800	0.00604331	0.126617	0.112504	ZDHHC2/AKAP5	2
GO:0030101	natural killer cell activation	4/148	93/18800	0.00626436	0.129165	0.114768	IL12B/PTPN22/LEP/TOX	4
GO:0060993	kidney morphogenesis	4/148	93/18800	0.00626436	0.129165	0.114768	SMO/WNT2B/FGF2/BCL2	4
GO:0050798	activated T cell proliferation	3/148	48/18800	0.00638209	0.130556	0.116004	IGF1/JAK3/IL12B	3
GO:0001657	ureteric bud development	4/148	94/18800	0.00650349	0.130977	0.116378	SMO/WNT2B/FGF2/BCL2	4
GO:0061326	renal tubule development	4/148	94/18800	0.00650349	0.130977	0.116378	SMO/WNT2B/FGF2/BCL2	4
GO:0030902	hindbrain development	5/148	150/18800	0.00671339	0.131056	0.116448	SMO/FGF2/IGF1R/RERE/BCL2	5
GO:0072163	mesonephric epithelium development	4/148	95/18800	0.00674861	0.131056	0.116448	SMO/WNT2B/FGF2/BCL2	4
GO:0072164	mesonephric tubule development	4/148	95/18800	0.00674861	0.131056	0.116448	SMO/WNT2B/FGF2/BCL2	4
GO:0050873	brown fat cell differentiation	3/148	49/18800	0.00675961	0.131056	0.116448	ADRB1/FABP4/LEP	3
GO:1904894	positive regulation of receptor signaling pathway via STAT	3/148	49/18800	0.00675961	0.131056	0.116448	IL12B/LEP/CRLF3	3
GO:0010224	response to UV-B	2/148	16/18800	0.00687116	0.131437	0.116787	IL12B/BCL2	2
GO:0045580	regulation of T cell differentiation	5/148	151/18800	0.00690028	0.131437	0.116787	JAK3/AMBRA1/IL12B/IRF4/TOX	5
GO:0002697	regulation of immune effector process	8/148	353/18800	0.00693108	0.131437	0.116787	CD22/GAB2/JAK3/IL12B/CD160/PTPN22/IRF4/LEP	8
GO:0002715	regulation of natural killer cell mediated immunity	3/148	50/18800	0.00715016	0.132687	0.117897	IL12B/CD160/LEP	3
GO:0031281	positive regulation of cyclase activity	3/148	50/18800	0.00715016	0.132687	0.117897	ADRB1/VIPR2/AKAP5	3
GO:0043370	regulation of CD4-positive, alpha-beta T cell differentiation	3/148	50/18800	0.00715016	0.132687	0.117897	JAK3/IL12B/IRF4	3
GO:2001236	regulation of extrinsic apoptotic signaling pathway	5/148	153/18800	0.00728494	0.134229	0.119267	IGF1/BCL2L14/G0S2/TMC8/BCL2	5
GO:0048592	eye morphogenesis	5/148	154/18800	0.00748278	0.134417	0.119434	SDK2/IMPG2/WNT2B/FGF2/BCL2	5
GO:0060291	long-term synaptic potentiation	4/148	98/18800	0.00752049	0.134417	0.119434	ZDHHC2/ADCY1/AKAP5/RELN	4
GO:0009409	response to cold	3/148	51/18800	0.00755383	0.134417	0.119434	ADRB1/PLIN1/CIDEA	3
GO:0051349	positive regulation of lyase activity	3/148	51/18800	0.00755383	0.134417	0.119434	ADRB1/VIPR2/AKAP5	3
GO:2000179	positive regulation of neural precursor cell proliferation	3/148	51/18800	0.00755383	0.134417	0.119434	SMO/FGF2/TOX	3
GO:0002295	T-helper cell lineage commitment	2/148	17/18800	0.00774734	0.135831	0.120691	IL12B/IRF4	2
GO:0090713	immunological memory process	2/148	17/18800	0.00774734	0.135831	0.120691	IL12B/CD160	2
GO:0001823	mesonephros development	4/148	99/18800	0.00779015	0.135831	0.120691	SMO/WNT2B/FGF2/BCL2	4
GO:0031103	axon regeneration	3/148	52/18800	0.00797073	0.137139	0.121853	IGF1R/BCL2/LRIG2	3
GO:0046622	positive regulation of organ growth	3/148	52/18800	0.00797073	0.137139	0.121853	IGF1/SMO/FGF2	3
GO:0006957	complement activation, alternative pathway	2/148	18/18800	0.00867105	0.146282	0.129977	C7/CFP	2
GO:0060644	mammary gland epithelial cell differentiation	2/148	18/18800	0.00867105	0.146282	0.129977	SMO/FGF2	2
GO:0090190	positive regulation of branching involved in ureteric bud morphogenesis	2/148	18/18800	0.00867105	0.146282	0.129977	SMO/WNT2B	2
GO:0045785	positive regulation of cell adhesion	9/148	446/18800	0.00888098	0.148857	0.132265	IGF1/JAK3/AMBRA1/IL12B/CD160/PTPN22/SELP/LEP/LCK	9
GO:0046651	lymphocyte proliferation	7/148	296/18800	0.00908281	0.151264	0.134404	CD22/IGF1/JAK3/IL12B/PTPN22/BCL2/LEP	7
GO:0021511	spinal cord patterning	2/148	19/18800	0.00964149	0.154621	0.137387	SMO/RELN	2
GO:0032695	negative regulation of interleukin-12 production	2/148	19/18800	0.00964149	0.154621	0.137387	ACP5/JAK3	2
GO:0051797	regulation of hair follicle development	2/148	19/18800	0.00964149	0.154621	0.137387	SMO/MYSM1	2
GO:0090043	regulation of tubulin deacetylation	2/148	19/18800	0.00964149	0.154621	0.137387	TPPP/TADA2A	2
GO:0098780	response to mitochondrial depolarisation	2/148	19/18800	0.00964149	0.154621	0.137387	AMBRA1/ATG14	2
GO:2001135	regulation of endocytic recycling	2/148	19/18800	0.00964149	0.154621	0.137387	ZDHHC2/AKAP5	2
GO:0032943	mononuclear cell proliferation	7/148	300/18800	0.00973357	0.15514	0.137848	CD22/IGF1/JAK3/IL12B/PTPN22/BCL2/LEP	7
GO:0006874	cellular calcium ion homeostasis	9/148	456/18800	0.0101726	0.160265	0.142402	CAPN3/JAK3/KCNA5/FGF2/CCR5/RIC3/BCL2/CCR9/LCK	9
GO:0022037	metencephalon development	4/148	107/18800	0.0101785	0.160265	0.142402	SMO/IGF1R/RERE/BCL2	4
GO:0043551	regulation of phosphatidylinositol 3-kinase activity	3/148	57/18800	0.0102568	0.160525	0.142633	AMBRA1/ATG14/FGF2	3
GO:0021761	limbic system development	4/148	108/18800	0.0105068	0.162449	0.144342	SMO/IGF1R/NF2/RELN	4
GO:0002837	regulation of immune response to tumor cell	2/148	20/18800	0.0106579	0.162449	0.144342	IL12B/CD160	2
GO:0032793	positive regulation of CREB transcription factor activity	2/148	20/18800	0.0106579	0.162449	0.144342	ADCY1/RELN	2
GO:2000010	positive regulation of protein localization to cell surface	2/148	20/18800	0.0106579	0.162449	0.144342	RIC3/LRIG2	2
GO:0010559	regulation of glycoprotein biosynthetic process	3/148	58/18800	0.0107549	0.162449	0.144342	IGF1/JAK3/BCL2	3
GO:0045761	regulation of adenylate cyclase activity	3/148	58/18800	0.0107549	0.162449	0.144342	ADRB1/VIPR2/AKAP5	3
GO:0021543	pallium development	5/148	169/18800	0.0109154	0.162979	0.144813	MDGA1/SMO/IGF1R/NF2/RELN	5
GO:0021953	central nervous system neuron differentiation	5/148	169/18800	0.0109154	0.162979	0.144813	NIN/MDGA1/SMO/LEP/TOX	5
GO:0048660	regulation of smooth muscle cell proliferation	5/148	170/18800	0.0111768	0.165927	0.147433	IGF1/VIPR2/IL12B/FGF2/IGF1R	5
GO:0031102	neuron projection regeneration	3/148	59/18800	0.0112668	0.166314	0.147776	IGF1R/BCL2/LRIG2	3
GO:0060402	calcium ion transport into cytosol	5/148	171/18800	0.0114424	0.167381	0.148724	CAPN3/FGF2/CCR5/BCL2/LCK	5
GO:0002253	activation of immune response	8/148	386/18800	0.0115098	0.167381	0.148724	CD22/C7/CD160/CFP/PTPN22/BCL2/THEMIS/LCK	8
GO:0072009	nephron epithelium development	4/148	111/18800	0.0115324	0.167381	0.148724	SMO/WNT2B/FGF2/BCL2	4
GO:0001832	blastocyst growth	2/148	21/18800	0.0117194	0.168216	0.149466	IGF1/ACVR1C	2
GO:0090189	regulation of branching involved in ureteric bud morphogenesis	2/148	21/18800	0.0117194	0.168216	0.149466	SMO/WNT2B	2
GO:0010927	cellular component assembly involved in morphogenesis	4/148	112/18800	0.0118881	0.169002	0.150164	CAPN3/TNNT3/CLASP2/TPPP	4
GO:0055074	calcium ion homeostasis	9/148	468/18800	0.0119043	0.169002	0.150164	CAPN3/JAK3/KCNA5/FGF2/CCR5/RIC3/BCL2/CCR9/LCK	9
GO:0048659	smooth muscle cell proliferation	5/148	173/18800	0.0119864	0.169243	0.150378	IGF1/VIPR2/IL12B/FGF2/IGF1R	5
GO:0001824	blastocyst development	4/148	113/18800	0.0122507	0.171313	0.152218	IGF1/ACVR1C/CCDC62/CCDC24	4
GO:0042129	regulation of T cell proliferation	5/148	174/18800	0.0122649	0.171313	0.152218	IGF1/JAK3/IL12B/PTPN22/LEP	5
GO:0035265	organ growth	5/148	175/18800	0.0125477	0.173164	0.153862	IGF1/SMO/FGF2/BCL2/LEP	5
GO:0042303	molting cycle	4/148	114/18800	0.0126204	0.173164	0.153862	PTCH2/SMO/MYSM1/BCL2	4
GO:0042633	hair cycle	4/148	114/18800	0.0126204	0.173164	0.153862	PTCH2/SMO/MYSM1/BCL2	4
GO:0002834	regulation of response to tumor cell	2/148	22/18800	0.0128254	0.173164	0.153862	IL12B/CD160	2
GO:0010226	response to lithium ion	2/148	22/18800	0.0128254	0.173164	0.153862	ADCY1/FABP4	2
GO:0090042	tubulin deacetylation	2/148	22/18800	0.0128254	0.173164	0.153862	TPPP/TADA2A	2
GO:0050851	antigen receptor-mediated signaling pathway	6/148	244/18800	0.012864	0.173164	0.153862	CD22/CD160/PTPN22/BCL2/THEMIS/LCK	6
GO:0032613	interleukin-10 production	3/148	63/18800	0.0134536	0.179244	0.159265	JAK3/IL12B/IRF4	3
GO:0032653	regulation of interleukin-10 production	3/148	63/18800	0.0134536	0.179244	0.159265	JAK3/IL12B/IRF4	3
GO:0021537	telencephalon development	6/148	247/18800	0.013593	0.180176	0.160093	NIN/MDGA1/SMO/IGF1R/NF2/RELN	6
GO:0030728	ovulation	2/148	23/18800	0.0139751	0.18232	0.161998	LEP/IMMP2L	2
GO:0032693	negative regulation of interleukin-10 production	2/148	23/18800	0.0139751	0.18232	0.161998	JAK3/IL12B	2
GO:0046641	positive regulation of alpha-beta T cell proliferation	2/148	23/18800	0.0139751	0.18232	0.161998	IL12B/PTPN22	2
GO:1903018	regulation of glycoprotein metabolic process	3/148	64/18800	0.0140354	0.18232	0.161998	IGF1/JAK3/BCL2	3
GO:0045619	regulation of lymphocyte differentiation	5/148	181/18800	0.0143382	0.185327	0.16467	JAK3/AMBRA1/IL12B/IRF4/TOX	5
GO:0016049	cell growth	9/148	484/18800	0.0145456	0.185425	0.164757	SEMA3G/IGF1/PRDM11/NIN/PTCH2/CPNE5/TMC8/BCL2/CRLF3	9
GO:0002260	lymphocyte homeostasis	3/148	65/18800	0.0146313	0.185425	0.164757	LGALS2/JAK3/BCL2	3
GO:0042093	T-helper cell differentiation	3/148	65/18800	0.0146313	0.185425	0.164757	JAK3/IL12B/IRF4	3
GO:1905330	regulation of morphogenesis of an epithelium	3/148	65/18800	0.0146313	0.185425	0.164757	SMO/WNT2B/FGF2	3
GO:0050708	regulation of protein secretion	6/148	252/18800	0.0148715	0.186756	0.165939	IGF1/MYOM1/IL12B/ACVR1C/KCNA5/LEP	6
GO:0055001	muscle cell development	5/148	183/18800	0.0149713	0.186756	0.165939	IGF1/CAPN3/SMO/TNNT3/BCL2	5
GO:0001759	organ induction	2/148	24/18800	0.0151676	0.186756	0.165939	WNT2B/FGF2	2
GO:0018230	peptidyl-L-cysteine S-palmitoylation	2/148	24/18800	0.0151676	0.186756	0.165939	ZDHHC2/ZDHHC11	2
GO:0018231	peptidyl-S-diacylglycerol-L-cysteine biosynthetic process from peptidyl-cysteine	2/148	24/18800	0.0151676	0.186756	0.165939	ZDHHC2/ZDHHC11	2
GO:0050855	regulation of B cell receptor signaling pathway	2/148	24/18800	0.0151676	0.186756	0.165939	CD22/PTPN22	2
GO:0051209	release of sequestered calcium ion into cytosol	4/148	121/18800	0.0154082	0.188823	0.167777	CAPN3/FGF2/CCR5/LCK	4
GO:0051283	negative regulation of sequestering of calcium ion	4/148	122/18800	0.0158356	0.190389	0.169168	CAPN3/FGF2/CCR5/LCK	4
GO:0002294	CD4-positive, alpha-beta T cell differentiation involved in immune response	3/148	67/18800	0.0158656	0.190389	0.169168	JAK3/IL12B/IRF4	3
GO:0042531	positive regulation of tyrosine phosphorylation of STAT protein	3/148	67/18800	0.0158656	0.190389	0.169168	IGF1/IL12B/LEP	3
GO:0046637	regulation of alpha-beta T cell differentiation	3/148	67/18800	0.0158656	0.190389	0.169168	JAK3/IL12B/IRF4	3
GO:0051235	maintenance of location	7/148	331/18800	0.0159844	0.190389	0.169168	CAPN3/ACVR1C/FGF2/CCR5/LEP/CIDEA/LCK	7
GO:0032816	positive regulation of natural killer cell activation	2/148	25/18800	0.0164023	0.190389	0.169168	IL12B/TOX	2
GO:0033233	regulation of protein sumoylation	2/148	25/18800	0.0164023	0.190389	0.169168	CAPN3/HMG20A	2
GO:0050860	negative regulation of T cell receptor signaling pathway	2/148	25/18800	0.0164023	0.190389	0.169168	CD160/PTPN22	2
GO:0051450	myoblast proliferation	2/148	25/18800	0.0164023	0.190389	0.169168	IGF1/KCNA5	2
GO:0072503	cellular divalent inorganic cation homeostasis	9/148	494/18800	0.0164032	0.190389	0.169168	CAPN3/JAK3/KCNA5/FGF2/CCR5/RIC3/BCL2/CCR9/LCK	9
GO:0002287	alpha-beta T cell activation involved in immune response	3/148	68/18800	0.016504	0.190389	0.169168	JAK3/IL12B/IRF4	3
GO:0002293	alpha-beta T cell differentiation involved in immune response	3/148	68/18800	0.016504	0.190389	0.169168	JAK3/IL12B/IRF4	3
GO:0043543	protein acylation	6/148	258/18800	0.0165135	0.190389	0.169168	ZDHHC2/IRF4/ESCO1/ZDHHC11/SUPT3H/TADA2A	6
GO:0051223	regulation of protein transport	9/148	495/18800	0.0165981	0.190389	0.169168	IGF1/MYOM1/ZDHHC2/IL12B/ACVR1C/SMO/KCNA5/LEP/AKAP5	9
GO:0031099	regeneration	5/148	188/18800	0.0166352	0.190389	0.169168	IGF1/CAPN3/IGF1R/BCL2/LRIG2	5
GO:0051282	regulation of sequestering of calcium ion	4/148	124/18800	0.0167126	0.190435	0.169209	CAPN3/FGF2/CCR5/LCK	4
GO:0001558	regulation of cell growth	8/148	415/18800	0.0171117	0.192958	0.17145	SEMA3G/IGF1/PRDM11/PTCH2/CPNE5/TMC8/BCL2/CRLF3	8
GO:0043550	regulation of lipid kinase activity	3/148	69/18800	0.0171568	0.192958	0.17145	AMBRA1/ATG14/FGF2	3
GO:0046635	positive regulation of alpha-beta T cell activation	3/148	69/18800	0.0171568	0.192958	0.17145	IL12B/CD160/PTPN22	3
GO:0050730	regulation of peptidyl-tyrosine phosphorylation	6/148	261/18800	0.0173798	0.194624	0.17293	IGF1/IL12B/VPS25/LEP/NF2/RELN	6
GO:0042832	defense response to protozoan	2/148	26/18800	0.0176785	0.196277	0.174399	IL12B/IRF4	2
GO:0043931	ossification involved in bone maturation	2/148	26/18800	0.0176785	0.196277	0.174399	IGF1/LEP	2
GO:0050852	T cell receptor signaling pathway	4/148	127/18800	0.0180841	0.199926	0.177642	CD160/PTPN22/THEMIS/LCK	4
GO:0051208	sequestering of calcium ion	4/148	128/18800	0.0185564	0.203926	0.181196	CAPN3/FGF2/CCR5/LCK	4
GO:0001562	response to protozoan	2/148	27/18800	0.0189954	0.203926	0.181196	IL12B/IRF4	2
GO:0002418	immune response to tumor cell	2/148	27/18800	0.0189954	0.203926	0.181196	IL12B/CD160	2
GO:0030262	apoptotic nuclear changes	2/148	27/18800	0.0189954	0.203926	0.181196	ACVR1C/CIDEA	2
GO:0033032	regulation of myeloid cell apoptotic process	2/148	27/18800	0.0189954	0.203926	0.181196	CCR5/BCL2	2
GO:0034453	microtubule anchoring	2/148	27/18800	0.0189954	0.203926	0.181196	NIN/CLASP2	2
GO:0045954	positive regulation of natural killer cell mediated cytotoxicity	2/148	27/18800	0.0189954	0.203926	0.181196	IL12B/CD160	2
GO:0042267	natural killer cell mediated cytotoxicity	3/148	72/18800	0.0192007	0.20444	0.181653	IL12B/CD160/LEP	3
GO:0043966	histone H3 acetylation	3/148	72/18800	0.0192007	0.20444	0.181653	IRF4/SUPT3H/TADA2A	3
GO:0033555	multicellular organismal response to stress	3/148	73/18800	0.0199107	0.207288	0.184184	ADRB1/BCL2/RELN	3
GO:0150076	neuroinflammatory response	3/148	73/18800	0.0199107	0.207288	0.184184	IGF1/SMO/ADCY1	3
GO:0050853	B cell receptor signaling pathway	4/148	131/18800	0.0200191	0.207288	0.184184	CD22/PTPN22/BCL2/LCK	4
GO:0001835	blastocyst hatching	2/148	28/18800	0.0203523	0.207288	0.184184	CCDC62/CCDC24	2
GO:0033688	regulation of osteoblast proliferation	2/148	28/18800	0.0203523	0.207288	0.184184	IGF1R/BCL2	2
GO:0035188	hatching	2/148	28/18800	0.0203523	0.207288	0.184184	CCDC62/CCDC24	2
GO:0042634	regulation of hair cycle	2/148	28/18800	0.0203523	0.207288	0.184184	SMO/MYSM1	2
GO:0048873	homeostasis of number of cells within a tissue	2/148	28/18800	0.0203523	0.207288	0.184184	SMO/BCL2	2
GO:0070723	response to cholesterol	2/148	28/18800	0.0203523	0.207288	0.184184	SMO/CCR5	2
GO:0071684	organism emergence from protective structure	2/148	28/18800	0.0203523	0.207288	0.184184	CCDC62/CCDC24	2
GO:0072539	T-helper 17 cell differentiation	2/148	28/18800	0.0203523	0.207288	0.184184	IL12B/IRF4	2
GO:0032102	negative regulation of response to external stimulus	8/148	429/18800	0.0204257	0.207288	0.184184	SEMA3G/IGF1/ACP5/IL12B/FGF2/CLASP2/LEP/LRIG2	8
GO:0050688	regulation of defense response to virus	3/148	74/18800	0.020635	0.208497	0.185257	IL12B/PTPN22/ZDHHC11	3
GO:0001763	morphogenesis of a branching structure	5/148	199/18800	0.0207184	0.208497	0.185257	SMO/WNT2B/FGF2/RERE/BCL2	5
GO:0034284	response to monosaccharide	5/148	200/18800	0.0211193	0.208497	0.185257	ACVR1C/ZNF236/IGF1R/COL4A3/LEP	5
GO:0002228	natural killer cell mediated immunity	3/148	75/18800	0.0213736	0.208497	0.185257	IL12B/CD160/LEP	3
GO:0002825	regulation of T-helper 1 type immune response	2/148	29/18800	0.0217485	0.208497	0.185257	JAK3/IL12B	2
GO:0003156	regulation of animal organ formation	2/148	29/18800	0.0217485	0.208497	0.185257	WNT2B/FGF2	2
GO:0006921	cellular component disassembly involved in execution phase of apoptosis	2/148	29/18800	0.0217485	0.208497	0.185257	ACVR1C/CIDEA	2
GO:0010453	regulation of cell fate commitment	2/148	29/18800	0.0217485	0.208497	0.185257	IL12B/FGF2	2
GO:0030212	hyaluronan metabolic process	2/148	29/18800	0.0217485	0.208497	0.185257	FGF2/ITIH3	2
GO:0035521	monoubiquitinated histone deubiquitination	2/148	29/18800	0.0217485	0.208497	0.185257	MYSM1/SUPT3H	2
GO:0035522	monoubiquitinated histone H2A deubiquitination	2/148	29/18800	0.0217485	0.208497	0.185257	MYSM1/SUPT3H	2
GO:0042759	long-chain fatty acid biosynthetic process	2/148	29/18800	0.0217485	0.208497	0.185257	CYP2D6/FADS1	2
GO:0048679	regulation of axon regeneration	2/148	29/18800	0.0217485	0.208497	0.185257	IGF1R/LRIG2	2
GO:0051481	negative regulation of cytosolic calcium ion concentration	2/148	29/18800	0.0217485	0.208497	0.185257	KCNA5/BCL2	2
GO:0070977	bone maturation	2/148	29/18800	0.0217485	0.208497	0.185257	IGF1/LEP	2
GO:0019722	calcium-mediated signaling	5/148	202/18800	0.0219361	0.209037	0.185737	CD22/IGF1/CCR5/CCR9/SELP	5
GO:0002292	T cell differentiation involved in immune response	3/148	76/18800	0.0221267	0.209037	0.185737	JAK3/IL12B/IRF4	3
GO:0061912	selective autophagy	3/148	76/18800	0.0221267	0.209037	0.185737	AMBRA1/ATG14/LRBA	3
GO:0072089	stem cell proliferation	3/148	76/18800	0.0221267	0.209037	0.185737	WNT2B/FGF2/NF2	3
GO:0042098	T cell proliferation	5/148	204/18800	0.0227732	0.213952	0.190105	IGF1/JAK3/IL12B/PTPN22/LEP	5
GO:0032729	positive regulation of interferon-gamma production	3/148	77/18800	0.022894	0.213952	0.190105	IL12B/CD160/PTPN22	3
GO:0051339	regulation of lyase activity	3/148	77/18800	0.022894	0.213952	0.190105	ADRB1/VIPR2/AKAP5	3
GO:0007190	activation of adenylate cyclase activity	2/148	30/18800	0.0231833	0.214343	0.190452	ADRB1/VIPR2	2
GO:0031069	hair follicle morphogenesis	2/148	30/18800	0.0231833	0.214343	0.190452	SMO/BCL2	2
GO:0040018	positive regulation of multicellular organism growth	2/148	30/18800	0.0231833	0.214343	0.190452	SMO/BCL2	2
GO:0031279	regulation of cyclase activity	3/148	78/18800	0.0236758	0.218119	0.193807	ADRB1/VIPR2/AKAP5	3
GO:0034390	smooth muscle cell apoptotic process	2/148	31/18800	0.0246561	0.225551	0.200411	IGF1/IL12B	2
GO:0034391	regulation of smooth muscle cell apoptotic process	2/148	31/18800	0.0246561	0.225551	0.200411	IGF1/IL12B	2
GO:0072073	kidney epithelium development	4/148	140/18800	0.0248255	0.226304	0.20108	SMO/WNT2B/FGF2/BCL2	4
GO:0031667	response to nutrient levels	8/148	446/18800	0.0250364	0.226636	0.201374	ADRB1/ACVR1C/ATG14/WNT2B/IGF1R/FADS1/BCL2/LEP	8
GO:1903829	positive regulation of protein localization	8/148	446/18800	0.0250364	0.226636	0.201374	IGF1/MYOM1/ZDHHC2/SMO/RIC3/LEP/AKAP5/LRIG2	8
GO:0010660	regulation of muscle cell apoptotic process	3/148	81/18800	0.0261072	0.232807	0.206858	IGF1/IL12B/IGF1R	3
GO:0002717	positive regulation of natural killer cell mediated immunity	2/148	32/18800	0.0261661	0.232807	0.206858	IL12B/CD160	2
GO:0033028	myeloid cell apoptotic process	2/148	32/18800	0.0261661	0.232807	0.206858	CCR5/BCL2	2
GO:0070570	regulation of neuron projection regeneration	2/148	32/18800	0.0261661	0.232807	0.206858	IGF1R/LRIG2	2
GO:0090183	regulation of kidney development	2/148	32/18800	0.0261661	0.232807	0.206858	SMO/WNT2B	2
GO:0035264	multicellular organism growth	4/148	143/18800	0.0265694	0.235588	0.209329	IGF1/ADRB1/SMO/BCL2	4
GO:0031669	cellular response to nutrient levels	5/148	213/18800	0.0267957	0.236787	0.210394	ATG14/WNT2B/FADS1/BCL2/LEP	5
GO:1903706	regulation of hemopoiesis	7/148	371/18800	0.0277014	0.239195	0.212534	JAK3/AMBRA1/IL12B/IRF4/MYSM1/GPR171/TOX	7
GO:0018345	protein palmitoylation	2/148	33/18800	0.0277127	0.239195	0.212534	ZDHHC2/ZDHHC11	2
GO:0021799	cerebral cortex radially oriented cell migration	2/148	33/18800	0.0277127	0.239195	0.212534	MDGA1/RELN	2
GO:0033687	osteoblast proliferation	2/148	33/18800	0.0277127	0.239195	0.212534	IGF1R/BCL2	2
GO:0036314	response to sterol	2/148	33/18800	0.0277127	0.239195	0.212534	SMO/CCR5	2
GO:0048799	animal organ maturation	2/148	33/18800	0.0277127	0.239195	0.212534	IGF1/LEP	2
GO:0050901	leukocyte tethering or rolling	2/148	33/18800	0.0277127	0.239195	0.212534	SELP/LEP	2
GO:0051222	positive regulation of protein transport	6/148	293/18800	0.0286276	0.244994	0.217686	IGF1/MYOM1/ZDHHC2/SMO/LEP/AKAP5	6
GO:0046785	microtubule polymerization	3/148	84/18800	0.0286675	0.244994	0.217686	NIN/CLASP2/TPPP	3
GO:0071277	cellular response to calcium ion	3/148	84/18800	0.0286675	0.244994	0.217686	CAPN3/CPNE5/ADCY1	3
GO:0031128	developmental induction	2/148	34/18800	0.0292952	0.246848	0.219333	WNT2B/FGF2	2
GO:0035520	monoubiquitinated protein deubiquitination	2/148	34/18800	0.0292952	0.246848	0.219333	MYSM1/SUPT3H	2
GO:0048730	epidermis morphogenesis	2/148	34/18800	0.0292952	0.246848	0.219333	SMO/BCL2	2
GO:0110110	positive regulation of animal organ morphogenesis	2/148	34/18800	0.0292952	0.246848	0.219333	WNT2B/FGF2	2
GO:0001910	regulation of leukocyte mediated cytotoxicity	3/148	85/18800	0.0295495	0.246848	0.219333	IL12B/CD160/LEP	3
GO:0010507	negative regulation of autophagy	3/148	85/18800	0.0295495	0.246848	0.219333	PTPN22/BCL2/LEP	3
GO:0010657	muscle cell apoptotic process	3/148	85/18800	0.0295495	0.246848	0.219333	IGF1/IL12B/IGF1R	3
GO:0021700	developmental maturation	6/148	296/18800	0.0298805	0.248812	0.221079	IGF1/ZDHHC2/RERE/BCL2/LEP/RELN	6
GO:0019915	lipid storage	3/148	86/18800	0.0304458	0.25271	0.224542	ACVR1C/LEP/CIDEA	3
GO:0097191	extrinsic apoptotic signaling pathway	5/148	221/18800	0.0307302	0.25335	0.225111	IGF1/BCL2L14/G0S2/TMC8/BCL2	5
GO:0007616	long-term memory	2/148	35/18800	0.030913	0.25335	0.225111	ADCY1/RELN	2
GO:0010737	protein kinase A signaling	2/148	35/18800	0.030913	0.25335	0.225111	MYOM1/AKAP5	2
GO:0048741	skeletal muscle fiber development	2/148	35/18800	0.030913	0.25335	0.225111	SMO/BCL2	2
GO:0002088	lens development in camera-type eye	3/148	87/18800	0.0313563	0.255372	0.226908	WNT2B/FGF2/NF2	3
GO:0050829	defense response to Gram-negative bacterium	3/148	87/18800	0.0313563	0.255372	0.226908	IL12B/CD160/SELP	3
GO:0002429	immune response-activating cell surface receptor signaling pathway	6/148	300/18800	0.0316064	0.255805	0.227293	CD22/CD160/PTPN22/BCL2/THEMIS/LCK	6
GO:0002757	immune response-activating signal transduction	6/148	300/18800	0.0316064	0.255805	0.227293	CD22/CD160/PTPN22/BCL2/THEMIS/LCK	6
GO:0000422	autophagy of mitochondrion	3/148	88/18800	0.032281	0.258049	0.229287	AMBRA1/ATG14/LRBA	3
GO:0014031	mesenchymal cell development	3/148	88/18800	0.032281	0.258049	0.229287	SEMA3G/SMO/BCL2	3
GO:0048864	stem cell development	3/148	88/18800	0.032281	0.258049	0.229287	SEMA3G/SMO/FGF2	3
GO:0061726	mitochondrion disassembly	3/148	88/18800	0.032281	0.258049	0.229287	AMBRA1/ATG14/LRBA	3
GO:0001941	postsynaptic membrane organization	2/148	36/18800	0.0325655	0.258731	0.229892	ZDHHC2/RELN	2
GO:0045066	regulatory T cell differentiation	2/148	36/18800	0.0325655	0.258731	0.229892	AMBRA1/TOX	2
GO:0045834	positive regulation of lipid metabolic process	4/148	153/18800	0.0329037	0.25935	0.230442	AMBRA1/ATG14/FGF2/IGF1R	4
GO:0048754	branching morphogenesis of an epithelial tube	4/148	153/18800	0.0329037	0.25935	0.230442	SMO/WNT2B/FGF2/BCL2	4
GO:0019932	second-messenger-mediated signaling	6/148	303/18800	0.0329428	0.25935	0.230442	CD22/IGF1/CCR5/ADCY1/CCR9/SELP	6
GO:0001776	leukocyte homeostasis	3/148	89/18800	0.0332199	0.259956	0.23098	LGALS2/JAK3/BCL2	3
GO:0001942	hair follicle development	3/148	89/18800	0.0332199	0.259956	0.23098	SMO/MYSM1/BCL2	3
GO:0009743	response to carbohydrate	5/148	226/18800	0.0333646	0.260304	0.23129	ACVR1C/ZNF236/IGF1R/COL4A3/LEP	5
GO:0097553	calcium ion transmembrane import into cytosol	4/148	154/18800	0.0335815	0.260313	0.231298	CAPN3/FGF2/CCR5/LCK	4
GO:0003230	cardiac atrium development	2/148	37/18800	0.0342519	0.260313	0.231298	SMO/IGF1R	2
GO:0010092	specification of animal organ identity	2/148	37/18800	0.0342519	0.260313	0.231298	WNT2B/FGF2	2
GO:0042596	fear response	2/148	37/18800	0.0342519	0.260313	0.231298	ADRB1/BCL2	2
GO:0046640	regulation of alpha-beta T cell proliferation	2/148	37/18800	0.0342519	0.260313	0.231298	IL12B/PTPN22	2
GO:0048009	insulin-like growth factor receptor signaling pathway	2/148	37/18800	0.0342519	0.260313	0.231298	IGF1/IGF1R	2
GO:0055023	positive regulation of cardiac muscle tissue growth	2/148	37/18800	0.0342519	0.260313	0.231298	IGF1/FGF2	2
GO:0070306	lens fiber cell differentiation	2/148	37/18800	0.0342519	0.260313	0.231298	FGF2/NF2	2
GO:0007519	skeletal muscle tissue development	4/148	155/18800	0.0342676	0.260313	0.231298	HIVEP3/SMO/FLNB/BCL2	4
GO:0033674	positive regulation of kinase activity	8/148	476/18800	0.0348722	0.264042	0.234612	IGF1/AMBRA1/IL12B/ATG14/FGF2/IGF1R/LEP/RELN	8
GO:0090316	positive regulation of intracellular protein transport	4/148	156/18800	0.0349617	0.264042	0.234612	ZDHHC2/SMO/LEP/AKAP5	4
GO:0097306	cellular response to alcohol	3/148	91/18800	0.03514	0.26462	0.235125	SMO/IGF1R/ADCY1	3
GO:0071496	cellular response to external stimulus	6/148	309/18800	0.0357248	0.265093	0.235545	ATG14/WNT2B/IGF1R/FADS1/BCL2/LEP	6
GO:1904951	positive regulation of establishment of protein localization	6/148	309/18800	0.0357248	0.265093	0.235545	IGF1/MYOM1/ZDHHC2/SMO/LEP/AKAP5	6
GO:0002701	negative regulation of production of molecular mediator of immune response	2/148	38/18800	0.0359716	0.265093	0.235545	CD22/JAK3	2
GO:0043403	skeletal muscle tissue regeneration	2/148	38/18800	0.0359716	0.265093	0.235545	IGF1/CAPN3	2
GO:0009991	response to extracellular stimulus	8/148	479/18800	0.0359818	0.265093	0.235545	ADRB1/ACVR1C/ATG14/WNT2B/IGF1R/FADS1/BCL2/LEP	8
GO:0061564	axon development	8/148	479/18800	0.0359818	0.265093	0.235545	SEMA3G/NIN/SMO/IGF1R/ADCY1/BCL2/RELN/LRIG2	8
GO:0022404	molting cycle process	3/148	92/18800	0.0361212	0.265093	0.235545	SMO/MYSM1/BCL2	3
GO:0022405	hair cycle process	3/148	92/18800	0.0361212	0.265093	0.235545	SMO/MYSM1/BCL2	3
GO:1903035	negative regulation of response to wounding	3/148	92/18800	0.0361212	0.265093	0.235545	FGF2/CLASP2/LRIG2	3
GO:0007292	female gamete generation	4/148	158/18800	0.0363745	0.2662	0.236528	IGF1/BCL2/LEP/IMMP2L	4
GO:0002764	immune response-regulating signaling pathway	8/148	482/18800	0.0371152	0.269354	0.239331	CD22/CD160/PTPN22/IRF4/BCL2/THEMIS/TLR10/LCK	8
GO:0032273	positive regulation of protein polymerization	3/148	93/18800	0.0371165	0.269354	0.239331	NIN/AMBRA1/TPPP	3
GO:0098773	skin epidermis development	3/148	93/18800	0.0371165	0.269354	0.239331	SMO/MYSM1/BCL2	3
GO:0033002	muscle cell proliferation	5/148	233/18800	0.037283	0.269808	0.239735	IGF1/VIPR2/IL12B/FGF2/IGF1R	5
GO:0042307	positive regulation of protein import into nucleus	2/148	39/18800	0.0377241	0.269934	0.239847	SMO/LEP	2
GO:0090278	negative regulation of peptide hormone secretion	2/148	39/18800	0.0377241	0.269934	0.239847	ACVR1C/LEP	2
GO:2000516	positive regulation of CD4-positive, alpha-beta T cell activation	2/148	39/18800	0.0377241	0.269934	0.239847	IL12B/CD160	2
GO:0009267	cellular response to starvation	4/148	160/18800	0.0378199	0.269934	0.239847	ATG14/WNT2B/FADS1/BCL2	4
GO:2000045	regulation of G1/S transition of mitotic cell cycle	4/148	160/18800	0.0378199	0.269934	0.239847	AMBRA1/KCNA5/BCL2/CRLF3	4
GO:0097305	response to alcohol	5/148	235/18800	0.0384523	0.273676	0.243171	SMO/IGF1R/CCR5/ADCY1/LEP	5
GO:0050806	positive regulation of synaptic transmission	4/148	161/18800	0.0385548	0.273676	0.243171	ZDHHC2/ADCY1/AKAP5/RELN	4
GO:0002703	regulation of leukocyte mediated immunity	5/148	236/18800	0.0390453	0.274449	0.243858	GAB2/JAK3/IL12B/CD160/LEP	5
GO:0048661	positive regulation of smooth muscle cell proliferation	3/148	95/18800	0.0391488	0.274449	0.243858	IGF1/FGF2/IGF1R	3
GO:0001953	negative regulation of cell-matrix adhesion	2/148	40/18800	0.0395088	0.274449	0.243858	CLASP2/NF2	2
GO:0002792	negative regulation of peptide secretion	2/148	40/18800	0.0395088	0.274449	0.243858	ACVR1C/LEP	2
GO:0016578	histone deubiquitination	2/148	40/18800	0.0395088	0.274449	0.243858	MYSM1/SUPT3H	2
GO:0046633	alpha-beta T cell proliferation	2/148	40/18800	0.0395088	0.274449	0.243858	IL12B/PTPN22	2
GO:0071392	cellular response to estradiol stimulus	2/148	40/18800	0.0395088	0.274449	0.243858	CCDC62/IGF1R	2
GO:0072538	T-helper 17 type immune response	2/148	40/18800	0.0395088	0.274449	0.243858	IL12B/IRF4	2
GO:0001708	cell fate specification	3/148	96/18800	0.0401859	0.278408	0.247376	PTCH2/SMO/FGF2	3
GO:0032733	positive regulation of interleukin-10 production	2/148	41/18800	0.0413249	0.283277	0.251703	IL12B/IRF4	2
GO:0055069	zinc ion homeostasis	2/148	41/18800	0.0413249	0.283277	0.251703	TMC8/LCK	2
GO:0060421	positive regulation of heart growth	2/148	41/18800	0.0413249	0.283277	0.251703	IGF1/FGF2	2
GO:2000008	regulation of protein localization to cell surface	2/148	41/18800	0.0413249	0.283277	0.251703	RIC3/LRIG2	2
GO:0021549	cerebellum development	3/148	98/18800	0.0423016	0.288794	0.256604	SMO/IGF1R/RERE	3
GO:1903034	regulation of response to wounding	4/148	166/18800	0.042352	0.288794	0.256604	FGF2/IGF1R/CLASP2/LRIG2	4
GO:0002700	regulation of production of molecular mediator of immune response	4/148	167/18800	0.043136	0.289721	0.257428	CD22/JAK3/CD160/PTPN22	4
GO:0060538	skeletal muscle organ development	4/148	167/18800	0.043136	0.289721	0.257428	HIVEP3/SMO/FLNB/BCL2	4
GO:0002347	response to tumor cell	2/148	42/18800	0.043172	0.289721	0.257428	IL12B/CD160	2
GO:0014911	positive regulation of smooth muscle cell migration	2/148	42/18800	0.043172	0.289721	0.257428	IGF1/BCL2	2
GO:0032735	positive regulation of interleukin-12 production	2/148	42/18800	0.043172	0.289721	0.257428	IL12B/LEP	2
GO:1904591	positive regulation of protein import	2/148	42/18800	0.043172	0.289721	0.257428	SMO/LEP	2
GO:0009895	negative regulation of catabolic process	6/148	324/18800	0.0433289	0.289721	0.257428	RGP1/PTPN22/BCL2/LEP/CIDEA/LRIG2	6
GO:0021510	spinal cord development	3/148	99/18800	0.04338	0.289721	0.257428	MDGA1/SMO/RELN	3
GO:0007188	adenylate cyclase-modulating G protein-coupled receptor signaling pathway	5/148	244/18800	0.0439909	0.293047	0.260383	ADRB1/VIPR2/GRIK3/ADCY1/AKAP5	5
GO:0031341	regulation of cell killing	3/148	100/18800	0.0444722	0.294806	0.261947	IL12B/CD160/LEP	3
GO:0031668	cellular response to extracellular stimulus	5/148	245/18800	0.0446344	0.294806	0.261947	ATG14/WNT2B/FADS1/BCL2/LEP	5
GO:0045926	negative regulation of growth	5/148	245/18800	0.0446344	0.294806	0.261947	SEMA3G/PRDM11/ADRB1/BCL2/CRLF3	5
GO:0016339	calcium-dependent cell-cell adhesion via plasma membrane cell adhesion molecules	2/148	43/18800	0.0450493	0.294806	0.261947	CDH7/SELP	2
GO:0032691	negative regulation of interleukin-1 beta production	2/148	43/18800	0.0450493	0.294806	0.261947	IGF1/ACP5	2
GO:0045214	sarcomere organization	2/148	43/18800	0.0450493	0.294806	0.261947	CAPN3/TNNT3	2
GO:2001222	regulation of neuron migration	2/148	43/18800	0.0450493	0.294806	0.261947	RELN/LRIG2	2
GO:0002768	immune response-regulating cell surface receptor signaling pathway	6/148	328/18800	0.0455159	0.296771	0.263693	CD22/CD160/PTPN22/BCL2/THEMIS/LCK	6
GO:0046620	regulation of organ growth	3/148	101/18800	0.0455781	0.296771	0.263693	IGF1/SMO/FGF2	3
GO:0021795	cerebral cortex cell migration	2/148	44/18800	0.0469564	0.304982	0.270988	MDGA1/RELN	2
GO:0031295	T cell costimulation	2/148	45/18800	0.0488927	0.314178	0.279159	CD160/LCK	2
GO:0042088	T-helper 1 type immune response	2/148	45/18800	0.0488927	0.314178	0.279159	JAK3/IL12B	2
GO:1904646	cellular response to amyloid-beta	2/148	45/18800	0.0488927	0.314178	0.279159	IGF1/IGF1R	2
GO:0007517	muscle organ development	6/148	334/18800	0.0489239	0.314178	0.279159	IGF1/CAPN3/HIVEP3/SMO/FLNB/BCL2	6
GO:0014812	muscle cell migration	3/148	104/18800	0.0489769	0.314178	0.279159	IGF1/SMO/BCL2	3

## Sheet: PAM50.LumB.good.ekegg
ID	Description	GeneRatio	BgRatio	pvalue	p.adjust	qvalue	geneID	Count	genesymbol
hsa04923	Regulation of lipolysis in adipocytes	5/70	59/9564	6.6967e-05	0.0137952	0.012336	153/107/364/5346/2167	5	ADRB1/ADCY1/AQP7/PLIN1/FABP4
hsa03320	PPAR signaling pathway	5/70	76/9564	0.000224478	0.0231212	0.0206756	2173/364/5346/729359/2167	5	FABP7/AQP7/PLIN1/PLIN4/FABP4
hsa04913	Ovarian steroidogenesis	4/70	52/9564	0.000546675	0.0314459	0.0281197	3479/3480/107/641371	4	IGF1/IGF1R/ADCY1/ACOT1
hsa04550	Signaling pathways regulating pluripotency of stem cells	6/70	144/9564	0.000623384	0.0314459	0.0281197	3479/3718/130399/7482/2247/3480	6	IGF1/JAK3/ACVR1C/WNT2B/FGF2/IGF1R
hsa01522	Endocrine resistance	5/70	99/9564	0.00076325	0.0314459	0.0281197	3479/1565/3480/107/596	5	IGF1/CYP2D6/IGF1R/ADCY1/BCL2
hsa01521	EGFR tyrosine kinase inhibitor resistance	4/70	80/9564	0.002739	0.0940389	0.084092	3479/2247/3480/596	4	IGF1/FGF2/IGF1R/BCL2
hsa04510	Focal adhesion	6/70	203/9564	0.00360254	0.0950331	0.084981	3479/2317/3480/1285/596/5649	6	IGF1/FLNB/IGF1R/COL4A3/BCL2/RELN
hsa05205	Proteoglycans in cancer	6/70	204/9564	0.00369061	0.0950331	0.084981	3479/3593/6608/7482/2247/3480	6	IGF1/IL12B/SMO/WNT2B/FGF2/IGF1R
hsa04081	Hormone signaling	6/70	219/9564	0.00521293	0.109084	0.0975457	3479/153/7434/3480/107/3952	6	IGF1/ADRB1/VIPR2/IGF1R/ADCY1/LEP
hsa04518	Integrin signaling	5/70	154/9564	0.00529534	0.109084	0.0975457	3479/2317/3480/1285/5649	5	IGF1/FLNB/IGF1R/COL4A3/RELN
hsa04630	JAK-STAT signaling pathway	5/70	168/9564	0.0076065	0.135437	0.121112	3568/3718/3593/596/3952	5	IL5RA/JAK3/IL12B/BCL2/LEP
hsa04340	Hedgehog signaling pathway	3/70	56/9564	0.00788956	0.135437	0.121112	8643/6608/596	3	PTCH2/SMO/BCL2
hsa04213	Longevity regulating pathway - multiple species	3/70	62/9564	0.0104344	0.160378	0.143414	3479/3480/107	3	IGF1/IGF1R/ADCY1
hsa05217	Basal cell carcinoma	3/70	63/9564	0.0108995	0.160378	0.143414	8643/6608/7482	3	PTCH2/SMO/WNT2B
hsa04152	AMPK signaling pathway	4/70	122/9564	0.0120985	0.166153	0.148578	3479/3480/3952/1149	4	IGF1/IGF1R/LEP/CIDEA
hsa05218	Melanoma	3/70	73/9564	0.0162105	0.188514	0.168574	3479/2247/3480	3	IGF1/FGF2/IGF1R
hsa04151	PI3K-Akt signaling pathway	7/70	362/9564	0.0162717	0.188514	0.168574	3479/3718/2247/3480/1285/596/5649	7	IGF1/JAK3/FGF2/IGF1R/COL4A3/BCL2/RELN
hsa01040	Biosynthesis of unsaturated fatty acids	2/70	27/9564	0.0164721	0.188514	0.168574	3992/641371	2	FADS1/ACOT1
hsa04060	Cytokine-cytokine receptor interaction	6/70	298/9564	0.0215229	0.233353	0.208671	3568/3593/130399/1234/10803/3952	6	IL5RA/IL12B/ACVR1C/CCR5/CCR9/LEP
hsa05224	Breast cancer	4/70	148/9564	0.0229618	0.236506	0.21149	3479/7482/2247/3480	4	IGF1/WNT2B/FGF2/IGF1R
hsa04211	Longevity regulating pathway	3/70	90/9564	0.0280527	0.275183	0.246076	3479/3480/107	3	IGF1/IGF1R/ADCY1
hsa04658	Th1 and Th2 cell differentiation	3/70	93/9564	0.0305129	0.280669	0.250981	3718/3593/3932	3	JAK3/IL12B/LCK
hsa05340	Primary immunodeficiency	2/70	38/9564	0.0313368	0.280669	0.250981	3718/3932	2	JAK3/LCK
hsa04140	Autophagy - animal	4/70	169/9564	0.0350406	0.300765	0.268952	55626/22863/3480/596	4	AMBRA1/ATG14/IGF1R/BCL2
hsa05146	Amoebiasis	3/70	103/9564	0.0395078	0.323151	0.28897	3593/107/1285	3	IL12B/ADCY1/COL4A3
hsa05414	Dilated cardiomyopathy	3/70	105/9564	0.0414518	0.323151	0.28897	3479/153/107	3	IGF1/ADRB1/ADCY1
hsa05215	Prostate cancer	3/70	106/9564	0.0424417	0.323151	0.28897	3479/3480/596	3	IGF1/IGF1R/BCL2
hsa04659	Th17 cell differentiation	3/70	109/9564	0.0454827	0.323151	0.28897	3718/3662/3932	3	JAK3/IRF4/LCK
hsa04066	HIF-1 signaling pathway	3/70	110/9564	0.0465199	0.323151	0.28897	3479/3480/596	3	IGF1/IGF1R/BCL2
hsa04914	Progesterone-mediated oocyte maturation	3/70	111/9564	0.0475689	0.323151	0.28897	3479/3480/107	3	IGF1/IGF1R/ADCY1
hsa05145	Toxoplasmosis	3/70	112/9564	0.0486295	0.323151	0.28897	3593/1234/596	3	IL12B/CCR5/BCL2

[truncated: 14 more sheets: PAM50.LumB.poor.ego, PAM50.LumB.poor.ekegg, PAM50.Her2.good.ego, PAM50.Her2.good.ekegg, PAM50.Her2.poor.ego, PAM50.Her2.poor.ekegg, PAM50.Basal.good.ego, PAM50.Basal.good.ekegg, PAM50.Basal.poor.ego, PAM50.Basal.poor.ekegg, PAM50.Normal.good.ego, PAM50.Normal.good.ekegg, PAM50.Normal.poor.ego, PAM50.Normal.poor.ekegg]
